# Supplementary material for: Limosilactobacillus fermentum Limits Candida glabrata Growth by Ergosterol Depletion
Source: Microbiol Spectr. 2023 Feb 21;11(2):e03326-22. doi: 10.1128/spectrum.03326-22 (PMC10100998; doi:10.1128/spectrum.03326-22)
Supplement: Supplemental file 1 — Supplemental material. Download spectrum.03326-22-s0001.xlsx, XLSX file, 2.9 MB [file spectrum.03326-22-s0001.xlsx]

## Sheet: FC_overview
gene_id	BG2	127P	122P	132P	Yeast Standard Name	Name	Description
CAGL0A00105g	-1.94885	-1.01926	-1.36021	-2.91446
CAGL0A00116g	-1.68244	-1.30427	-1.90646	-2.79506
CAGL0A00132g	0.546559	1.49176	-0.669816	1.17303
CAGL0A00154g	0.907446	0.883849	1.10706	0.248689
CAGL0A00165g	0.462815	0.509159	1.03624	0.8253
CAGL0A00187g	-0.592979	-0.664702	0.30112	-0.0667783	YGL023C	PIB2	Phosphatidylinositol 3-phosphate binding protein; formation of a distinct complex with TORC1, induced by glutamine in dose-dependent manner, results in TORC1 activation, suggesting dual roles as both a glutamine sensor and a direct TORC1 activator; involved in leucine- and glutamine-responsive TORC1 activation, independent of the Gtr/Ego pathway; related to human PLEKHF1, a lysosomal membrane per…
CAGL0A00209g	-1.50566	-1.05145	-1.89271	-1.65759	YGL022W	STT3	Catalytic subunit of the oligosaccharyltransferase complex of the ER lumen; complex catalyzes asparagine-linked glycosylation of newly synthesized proteins; forms a subcomplex with Ost3p and Ost4p
CAGL0A00231g	-0.728655	-1.18363	-0.529467	-1.50557	YGL021W	ALK1	Atypical protein kinase; along with paralog, ALK2, required for proper spindle positioning and nuclear segregation following mitotic arrest, proper organization of formins and polarisome components in mitosis, and survival after spindle assembly checkpoint delay; regulates the morphogenesis checkpoint in response to polarity insults through inactivation of Mih1p; phosphorylated in response to DNA…
CAGL0A00253g	0.477338	0.091026	0.29965	0.326505	YGL020C	GET1	Subunit of the GET complex; involved in insertion of proteins into the ER membrane; required for the retrieval of HDEL proteins from the Golgi to the ER in an ERD2 dependent fashion and for normal mitochondrial morphology and inheritance
CAGL0A00275g	-0.178127	-0.459384	-0.425593	-0.0770352	YGL019W	CKB1	Beta regulatory subunit of casein kinase 2 (CK2); a Ser/Thr protein kinase with roles in cell growth and proliferation; CK2, comprised of CKA1, CKA2, CKB1 and CKB2, has many substrates including transcription factors and all RNA polymerases
CAGL0A00297g	3.08691	1.29009	2.40848	1.42789	YGL018C	JAC1	Specialized J-protein that functions in Fe-S cluster biogenesis; functions with Hsp70 in Fe-S cluster biogenesis in mitochondria; involved in iron metabolism; contains a J domain typical to J-type chaperones; localizes to the mitochondrial matrix
CAGL0A00319g	1.85194	0.499814	1.8242	1.03652	YGL017W	ATE1	Arginyl-tRNA-protein transferase; catalyzes post-translational conjugation of arginine to the amino termini of acceptor proteins which are then subject to degradation via the N-end rule pathway; may have a role in regulating stress response
CAGL0A00341g	-0.436585	-1.02708	0.711762	-0.0675396	YGL010W	MPO1	Dioxygenase that catalyzes alpha-oxygenation of 2-hydroxy fatty acids; involved in metabolism of phytosphingosine; not an essential gene
CAGL0A00363g	1.15999	0.0630895	-0.754043	-1.08197	YGL009C	LEU1	Isopropylmalate isomerase; catalyzes the second step in the leucine biosynthesis pathway
CAGL0A00385g	0.739694	0.788181	-0.598271	-0.29443	YGL016W	KAP122	Karyopherin beta; bidirectional nuclear transport receptor (biportin) that shuttles distinct sets of cargoes in opposite directions; responsible for import of Toa1p-Toa2p complex into nucleus; depletes eIF5A and eEF2 from cell nuclei; binds to nucleoporins Nup1p and Nup2p; may play a role in regulation of pleiotropic drug resistance
CAGL0A00407g	-0.719009	-0.882576	0.219045	-0.674893	YGL011C	SCL1	Alpha 1 subunit of the 20S proteasome; involved in the degradation of ubiquitinated substrates; 20S proteasome is the core complex of the 26S proteasome; essential for growth; detected in the mitochondria
CAGL0A00429g	1.51853	1.90949	0.522052	1.36357	YGL012W	ERG4	C-24(28) sterol reductase; catalyzes the final step in ergosterol biosynthesis; mutants are viable, but lack ergosterol
CAGL0A00451g	1.41705	1.99143	1.27431	-0.151214	YGL013C	PDR1	Transcription factor that regulates the pleiotropic drug response; zinc cluster protein that is a master regulator involved in recruiting other zinc cluster proteins to pleiotropic drug response elements (PDREs) to fine tune the regulation of multidrug resistance genes; relocalizes to the cytosol in response to hypoxia; PDR1 has a paralog, PDR3, that arose from the whole genome duplication
CAGL0A00473g	-0.528012	-0.512904	-0.574825	-0.32454	YGL014W	PUF4	Member of the PUF protein family; PUF family is defined by the presence of Pumilio homology domains that confer RNA binding activity; preferentially binds mRNAs encoding nucleolar ribosomal RNA-processing factors
CAGL0A00495g	-0.888768	0.58091	-0.89684	-2.3904	YGL008C	PMA1	Plasma membrane P2-type H+-ATPase; pumps protons out of cell; major regulator of cytoplasmic pH and plasma membrane potential; long-lived hexameric protein asymmetrically distributed at plasma membrane between mother cells and buds; accumulates at high levels in mother cells during aging, buds emerge with very low levels of Pma1p, newborn cells have low levels of Pma1p; Hsp30p plays a role in Pma…
CAGL0A00517g	-1.36214	-1.06113	-0.850556	-0.976957	YGL006W	PMC1	Vacuolar Ca2+ ATPase involved in depleting cytosol of Ca2+ ions; prevents growth inhibition by activation of calcineurin in the presence of elevated concentrations of calcium; similar to mammalian PMCA1a
CAGL0A00539g	1.73961	1.88055	1.93747	0.900798	YGL005C	COG7	Component of the conserved oligomeric Golgi complex; a cytosolic tethering complex (Cog1p through Cog8p) that functions in protein trafficking to mediate fusion of transport vesicles to Golgi compartments
CAGL0A00561g	1.08032	1.14981	0.235551	0.591035	YGL004C	RPN14	Evolutionarily conserved 19S regulatory particle assembly-chaperone; proteasome-interacting protein involved in the assembly of the base subcomplex of the 19S proteasome regulatory particle (RP); null mutants accumulate ubiquitinated Gcn4p and display decreased 26S proteasome stability; interacts with Rpt5p
CAGL0A00583g	0.864097	1.02036	0.897075	0.619707
CAGL0A00605g	-0.549766	-0.424331	0.624616	0.181814	YGL003C	CDH1	Activator of anaphase-promoting complex/cyclosome (APC/C); antagonist of the spindle assembly checkpoint; directs ubiquitination of cyclins resulting in mitotic exit; targets the APC/C to specific substrates including: Cdc20p, Ase1p, Cin8p, Fin1p and Clb5p; partially active in metaphase, and fully active in anaphase; cell-cycle regulated
CAGL0A00627g	-0.192825	-0.480546	-2.24378	-0.730403	YGL002W	ERP6	Member of the p24 family involved in ER to Golgi transport; similar to Emp24p and Erv25p; the authentic, non-tagged protein is detected in highly purified mitochondria in high-throughput studies; ERP6 has a paralog, ERP1, that arose from the whole genome duplication
CAGL0A00649g	0.330833	-0.910888	-2.85503	1.85276
CAGL0A00715g	-0.504217	-0.383386	-0.545431	-0.689228
CAGL0A00737g	-3.9299	-2.91198	-3.22606	-2.14392
CAGL0A00781g	0.262599	0.290966	0.373586	0.0497678
CAGL0A00803g	0.183675	0.0143217	0.702038	0.652601	YAL001C	TFC3	Subunit of RNA polymerase III transcription initiation factor complex; part of TauB domain of TFIIIC that binds DNA at BoxB promoter sites of tRNA and similar genes; cooperates with Tfc6p in DNA binding; largest of six subunits of RNA polymerase III transcription initiation factor complex (TFIIIC); colocalizes with condensin at pol III genes and several ETC (extra TFIIIC) sites; may have a role i…
CAGL0A00825g	0.222293	0.589593	0.964934	0.614458
CAGL0A00847g	2.0892	2.55209	1.66239	1.34457	YLR316C	TAD3	Subunit of tRNA-specific adenosine-34 deaminase; forms a heterodimer with Tad2p that converts adenosine to inosine at the wobble position of several tRNAs
CAGL0A00869g	0.949258	0.826016	0.926131	0.835557	YLR318W	EST2	Reverse transcriptase subunit of the telomerase holoenzyme; essential for telomerase core catalytic activity, involved in other aspects of telomerase assembly and function; mutations in human homolog are associated with aplastic anemia
CAGL0A00891g	-0.186462	-0.173264	-0.0989739	0.222374	YLR319C	BUD6	Actin- and formin-interacting protein; nucleation-promoting factor (NPF) for Bni1p and Bnr1p during actin cable assembly and organization; enhances Bnr1p-mediated actin nucleation, alleviating Hof1p inhibition through competitive binding; interacts with Bni1p via a C-terminal triple helical coiled-coil domain; role in polarized cell growth; isolated as a bipolar budding mutant; localizes to the p…
CAGL0A00913g	0.758738	0.557762	0.399916	0.603412	YLR320W	MMS22	Subunit of E3 ubiquitin ligase complex involved in replication repair; stabilizes protein components of replication fork, such as fork-pausing complex and leading strand polymerase, preventing fork collapse and promoting efficient recovery during replication stress; Rtt101p-Mms22p ligase associates with replisome complex during S phase via Ctf4p; required for accurate meiotic chromosome segregati…
CAGL0A00935g	2.32946	1.7268	1.32072	1.77571	YLR323C	CWC24	General splicing factor; required for stable U2 snRNP binding to primary transcripts; essential for the first step of splicing; component of the pre-catalytic spliceosome complex containing Cef1p; similar to S. pombe Cwf24p
CAGL0A00957g	-0.549819	-1.1413	-0.537	-0.0842484	YLR324W	PEX30	ER-resident protein involved in peroxisomal biogenesis; ER-localized protein that associates with peroxisomes; interacts with Pex29p and reticulons Rtn1p and Yop1p to regulate peroxisome biogenesis from the ER; role in peroxisomal-destined vesicular flow from the ER; partially redundant with Pex31p; may function at a step downstream of steps mediated by Pex28p and Pex29p; PEX30 has a paralog, PEX…
CAGL0A00979g	0.0455706	-0.767213	-0.55835	-0.82099	YLR325C	RPL38	Ribosomal 60S subunit protein L38; homologous to mammalian ribosomal protein L38, no bacterial homolog
CAGL0A01001g	-0.224918	1.35516	-1.67174	1.14948	YLR326W		Putative protein of unknown function; SWAT-GFP and mCherry fusion proteins localize to the cell periphery; predicted to be palmitoylated
CAGL0A01023g	0.0546015	0.324188	0.163614	-0.0207418	YLR328W	NMA1	Nicotinic acid mononucleotide adenylyltransferase; catalyzes the transfer of the adenylyl moiety of ATP to nicotinamide mononucleotide to form NAD; involved in pathways of NAD biosynthesis, including the de novo, NAD(+) salvage, and nicotinamide riboside salvage pathways; homolog of human NMNAT; NMA1 has a paralog, NMA2, that arose from the whole genome duplication
CAGL0A01045g	-1.33901	-2.27646	-2.04139	-1.29317	YPL262W	FUM1	Fumarase; converts fumaric acid to L-malic acid in the TCA cycle; cytosolic and mitochondrial distribution determined by the N-terminal targeting sequence, protein conformation, and status of glyoxylate shunt; phosphorylated in mitochondria
CAGL0A01067g	0.479963	0.859011	-0.657532	0.561651	YPL263C	KEL3	Cytoplasmic protein of unknown function
CAGL0M11660g	8.69336	8.88369	6.7071	7.05677
CAGL0A01111g	0.96168	-0.294812	0.527113	0.197499	YPL271W	ATP15	Epsilon subunit of the F1 sector of mitochondrial F1F0 ATP synthase; which is a large, evolutionarily conserved enzyme complex required for ATP synthesis; F1 translationally regulates ATP6 and ATP8 expression to achieve a balanced output of ATP synthase genes encoded in nucleus and mitochondria; phosphorylated
CAGL0A01133g	-0.8092	-0.406408	-0.528667	-0.387747	YPL270W	MDL2	Mitochondrial inner membrane half-type ABC transporter; required for respiratory growth at high temperature; localizes to vacuole membrane in response to H2O2; similar to human TAP1 and TAP2 implicated in bare lymphocyte syndrome and Wegener-like granulomatosis
CAGL0A01155g	-0.221897	2.01723	-0.990189	0.656258	YPL269W	KAR9	Spindle positioning factor; orients astral microtubules, connecting them to actin cables at the cortex with Bim1p and Myo2, resulting in proper spindle positioning; targeted for StuBL-dependent degradation at kinetochores by Slx5p-Slx8p, ensuring chromosome transmission fidelity and correct spindle positioning; role in karyogamy; localizes to the shmoo tip, the growing bud-tip, the nucleus, the k…
CAGL0A01177g	0.684162	0.511762	0.26497	0.432815	YPL268W	PLC1	Phospholipase C; hydrolyzes phosphatidylinositol 4,5-biphosphate (PIP2) to generate the signaling molecules inositol 1,4,5-triphosphate (IP3) and 1,2-diacylglycerol (DAG); involved in regulating many cellular processes; Plc1p and inositol polyphosphates are required for acetyl-CoA homeostasis which regulates global histone acetylation
CAGL0A01193g	0.103801	-0.609887	-0.127158	-0.214625	YPL267W	ACM1	Pseudosubstrate inhibitor of the APC/C; suppresses APC/C [Cdh1]-mediated proteolysis of mitotic cyclins; associates with Cdh1p, Bmh1p and Bmh2p; cell cycle regulated protein; the anaphase-promoting complex/cyclosome is also known as APC/C
CAGL0A01199g	-1.23101	-0.51644	-1.76931	0.89254	YPL265W	DIP5	Dicarboxylic amino acid permease; mediates high-affinity and high-capacity transport of L-glutamate and L-aspartate; also a transporter for Gln, Asn, Ser, Ala, and Gly; relocalizes from plasma membrane to vacuole upon DNA replication stress
CAGL0A01221g	-3.33381	-2.1578	-3.08146	-2.09814
CAGL0A01243g	-0.960478	-1.55826	-1.26416	-0.705864
CAGL0A01284g	-0.992276	-1.58235	-0.550347	-0.516333
CAGL0A01325g	0.859429	0.869065	0.140218	0.758255
CAGL0A01366g	-0.94673	-1.48414	-0.829465	-0.497891
CAGL0A01408g	0.795192	0.845293	0.0964826	0.795632	YGL025C	PGD1	Subunit of the RNA polymerase II mediator complex; associates with core polymerase subunits to form the RNA polymerase II holoenzyme; essential for basal and activated transcription; direct target of Cyc8p-Tup1p transcriptional corepressor
CAGL0A01430g	-0.194335	0.0774385	-0.438114	-0.289909	YGL026C	TRP5	Tryptophan synthase; catalyzes the last step of tryptophan biosynthesis; regulated by the general control system of amino acid biosynthesis
CAGL0A01452g	0.0242953	0.0387214	-0.0349576	-0.771115	YGL027C	CWH41	Processing alpha glucosidase I; ER type II integral membrane N-glycoprotein involved in assembly of cell wall beta 1,6 glucan and asparagine-linked protein glycosylation; also involved in ER protein quality control and sensing of ER stress
CAGL0A01474g	-3.61954	-1.85709	-5.18733	-3.37233	YGL028C	SCW11	Cell wall protein with similarity to glucanases; may play a role in conjugation during mating based on its regulation by Ste12p
CAGL0A01540g	0.420747	-0.178162	-1.20917	-0.215315	YGL030W	RPL30	Ribosomal 60S subunit protein L30; involved in pre-rRNA processing in the nucleolus; autoregulates splicing of its transcript; homologous to mammalian ribosomal protein L30, no bacterial homolog
CAGL0A01562g	0.259613	-0.755385	0.100074	-0.664007	YGL031C	RPL24A	Ribosomal 60S subunit protein L24A; not essential for translation but may be required for normal translation rate; homologous to mammalian ribosomal protein L24, no bacterial homolog; RPL24A has a paralog, RPL24B, that arose from the whole genome duplication
CAGL0A01584g	-0.561698	0.105226	0.204543	0.207044	YGL032C	AGA2	Adhesion subunit of a-agglutinin of a-cells; C-terminal sequence acts as a ligand for alpha-agglutinin (Sag1p) during agglutination, modified with O-linked oligomannosyl chains, linked to anchorage subunit Aga1p via two disulfide bonds
CAGL0A01606g	-0.134846	0.331013	0.643634	0.89169	YGL033W	HOP2	Meiosis-specific protein that localizes to chromosomes; prevents synapsis between nonhomologous chromosomes and ensures synapsis between homologs; forms complex with Mnd1p to promote homolog pairing and meiotic double-strand break repair; heterodimer of Hop2p-Mnd1p stimulates the Dmc1p-mediated strand invasion
CAGL0K12100g	5.56804	5.73012	6.45758	5.3633	YDR044W	HEM13	Coproporphyrinogen III oxidase; oxygen-requiring enzyme that catalyzes sixth step in heme biosynthetic pathway; transcription is repressed by oxygen and heme (via Rox1p and Hap1p); human homolog CPOX can complement yeast mutant and allow growth of haploid null after sporulation of a heterozygous diploid
CAGL0A01650g	-0.378044	0.816777	0.65331	0.249062
CAGL0A01672g	0.304694	0.570278	-0.0416288	-0.081766
CAGL0A01694g	-0.946082	-1.02927	0.632778	-0.506448	YGL036W		Putative protein of unknown function; green fluorescent protein (GFP)-fusion protein localizes to the cytoplasm; YGL036W is not an essential gene
CAGL0A01716g	-2.19245	-1.6598	0.958148	-1.57944	YGL037C	PNC1	Nicotinamidase that converts nicotinamide to nicotinic acid; part of the NAD(+) salvage pathway; required for life span extension by calorie restriction; lacks a peroxisomal targeting signal but is imported into peroxisomes via binding to Gpd1p; PNC1 expression responds to all known stimuli that extend replicative life span; protein increases in abundance and relative distribution to cytoplasmic …
CAGL0A01738g	-0.765296	-0.976726	0.425235	-1.35965	YGL038C	OCH1	Mannosyltransferase of the cis-Golgi apparatus; initiates the polymannose outer chain elongation of N-linked oligosaccharides of glycoproteins
CAGL0A01760g	-0.823512	-0.0359902	-0.392849	-0.0979983	YDR341C		Arginyl-tRNA synthetase; the authentic, non-tagged protein is detected in highly purified mitochondria in high-throughput studies; YDR341C has a paralog, MSR1, that arose from the whole genome duplication
CAGL0A01782g	-1.32691	-0.323316	-3.15844	-1.40501	YHR092C	HXT4	High-affinity glucose transporter; member of the major facilitator superfamily, expression is induced by low levels of glucose and repressed by high levels of glucose; HXT4 has a paralog, HXT7, that arose from the whole genome duplication
CAGL0A01804g	-1.50589	-0.343414	-2.68668	-0.680632	YHR094C	HXT1	Low-affinity glucose transporter of the major facilitator superfamily; expression is induced by Hxk2p in the presence of glucose and repressed by Rgt1p when glucose is limiting; HXT1 has a paralog, HXT6, what arose from the whole genome duplication
CAGL0A01826g	-4.5487	-4.59646	-3.0006	-3.10044	YDR345C	HXT3	Low affinity glucose transporter of the major facilitator superfamily; expression is induced in low or high glucose conditions; HXT3 has a paralog, HXT5, that arose from the whole genome duplication
CAGL0A01848g	-0.786225	-0.975558	-0.984234	-1.25706	YHR098C	SFB3	Component of the Sec23p-Sfb3p heterodimer of the COPII vesicle coat; COPII coat is required for cargo selection during vesicle formation in ER to Golgi transport; scaffolding function of Lst1p required to generate vesicles that can accommodate difficult cargo proteins that include large oligomeric assemblies and asymmetrically distributed membrane proteins; with Atg40p acts in autophagy of the ER…
CAGL0A01870g	-2.56933	-2.01766	0.0805735	-2.25228
CAGL0A01892g	-2.2521	-2.53672	-0.105376	-3.17717
CAGL0A01914g	-1.38553	-1.8284	-1.45683	-2.36982	YHR099W	TRA1	Subunit of SAGA and NuA4 histone acetyltransferase complexes; interacts with acidic activators (e.g., Gal4p) which leads to transcription activation; similar to human TRRAP, which is a cofactor for c-Myc mediated oncogenic transformation
CAGL0A01958g	0.313719	0.750457	-0.177315	1.01454	YOL022C	TSR4	Cytoplasmic assembly chaperone for ribosomal protein Rps2p; co-translationally associates with the N-terminal extension of Rps2p to facilitate expression, solubility and ribosome assembly; released prior to the nuclear import of Rps2p; required for correct processing of 20S pre-rRNA at site D to generate mature 18S rRNA; essential gene in the S288C background but not in CEN.PK2; homologous to hum…
CAGL0A01980g	-1.19078	-1.77565	-0.193207	-1.04175	YOL023W	IFM1	Mitochondrial translation initiation factor 2
CAGL0A02002g	-0.727605	-1.70962	1.24885	-0.241254	YOL024W		Putative protein of unknown function; predicted to have thiol-disulfide oxidoreductase active site; YOL024W has a paralog, IGD1, that arose from the whole genome duplication
CAGL0A02024g	-1.76722	-0.31392	0.526794	-0.144221	YOL025W	LAG2	Protein that negatively regulates the SCF E3-ubiquitin ligase; regulates by interacting with and preventing neddyation of the cullin subunit, Cdc53p; longevity determinant that is preferentially expressed in young cells; similar to mammalian Cand1
CAGL0A02046g	-0.093452	1.01996	0.323085	0.298138	YOR018W	ROD1	Alpha-arrestin involved in ubiquitin-dependent endocytosis; activating dephosphorylation relays glucose signaling to transporter endocytosis; calcineurin dephosphorylation is required for Rsp5p-dependent internalization of agonist-occupied Ste2p, as part of signal desensitization; recruits Rsp5p to Ste2p via its 2 PPXY motifs; protein abundance increases in response to DNA replication stress; ROD…
CAGL0A02090g	-0.672023	-0.0966452	-2.39198	-1.05534	YHR020W		Prolyl-tRNA synthetase; N-terminal domain shows weak homology to prokaryotic posttransfer editing domain, but does not possess posttransfer editing activity; may interact with ribosomes, based on co-purification experiments
CAGL0A02112g	-0.732928	-0.790069	-2.58748	-1.10755	YHR019C	DED81	Cytosolic asparaginyl-tRNA synthetase; required for protein synthesis, catalyzes the specific attachment of asparagine to its cognate tRNA
CAGL0A02134g	0.0154106	-0.179441	-0.832235	-0.351439	YHR017W	YSC83	Non-essential mitochondrial protein of unknown function; mRNA induced during meiosis, peaking between mid to late prophase of meiosis I; similar to S. douglasii YSD83
CAGL0A02145g	-0.170058	-1.08069	-0.51615	-1.59207	YHR016C	YSC84	Actin-binding protein; involved in bundling of actin filaments and endocytosis of actin cortical patches; activity stimulated by Las17p; contains SH3 domain similar to Rvs167p; YSC84 has a paralog, LSB3, that arose from the whole genome duplication
CAGL0A02189g	-0.351704	-0.571037	-0.571176	-0.571229	YHR091C	MSR1	Mitochondrial arginyl-tRNA synthetase; mutations in human ortholog are associated with pontocerebellar hypoplasia type 6; MSR1 has a paralog, YDR341C, that arose from the whole genome duplication
CAGL0A02211g	-6.25756	-4.28263	-3.80304	-4.61773	YDR342C	HXT7	High-affinity glucose transporter; member of the major facilitator superfamily, nearly identical to Hxt6p, expressed at high basal levels relative to other HXTs, expression repressed by high glucose levels; HXT7 has a paralog, HXT4, that arose from the whole genome duplication
CAGL0A02233g	-5.28098	-3.83562	-3.80452	-3.54579	YDR343C	HXT6	High-affinity glucose transporter; member of the major facilitator superfamily, nearly identical to Hxt7p, expressed at high basal levels relative to other HXTs, repression of expression by high glucose requires SNF3; HXT6 has a paralog, HXT1, that arose from the whole genome duplication
CAGL0A02255g	1.16281	1.65756	0.731125	1.5836
CAGL0A02277g	4.59852	0.0548228	4.01033	0.836967
CAGL0A02299g	-3.42333	-3.83256	-1.64776	-3.71217
CAGL0A02321g	-2.50465	-1.87573	-3.10751	-1.38361	YHR096C	HXT5	Hexose transporter with moderate affinity for glucose; induced in the presence of non-fermentable carbon sources, induced by a decrease in growth rate, contains an extended N-terminal domain relative to other HXTs; HXT5 has a paralog, HXT3, that arose from the whole genome duplication
CAGL0A02343g	-0.668169	0.24195	-0.798267	-0.762721
CAGL0A02365g	-1.06011	-1.55212	-0.965068	-0.637887
CAGL0A02387g	-0.466261	-0.813049	-0.710108	-1.10037	YDR347W	MRP1	Mitochondrial ribosomal protein of the small subunit; MRP1 exhibits genetic interactions with PET122, encoding a COX3-specific translational activator, and with PET123, encoding a small subunit mitochondrial ribosomal protein
CAGL0A02409g	-0.409746	-0.566432	-0.179074	-0.362921	YDR348C	PAL1	Protein of unknown function thought to be involved in endocytosis; physically interacts with Ede1p and is found at endocytic sites at cell periphery during early stages of endocytosis; green fluorescent protein (GFP)-fusion protein localizes to bud neck; potential Cdc28p substrate; similar to S. pombe Pal1 protein; relocalizes from bud neck to cytoplasm upon DNA replication stress; PAL1 has a par…
CAGL0A02431g	0.0027509	-0.351385	0.515778	-0.175351	YDR349C	YPS7	Putative GPI-anchored aspartic protease; member of the yapsin family of proteases involved in cell wall growth and maintenance; located in the cytoplasm and endoplasmic reticulum
CAGL0A02475g	-0.0411715	-0.665521	-0.563303	-0.0597217	YDR350C	ATP22	Specific translational activator for the mitochondrial ATP6 mRNA; Atp6p encodes a subunit of F1F0 ATP synthase; localized to the mitochondrial inner membrane
CAGL0A02486g	-0.91572	-1.04133	-0.349057	-0.398191	YDR351W	SBE2	Protein required for bud growth; involved in transport of cell wall components from the Golgi to the cell surface; SBE2 has a paralog, SBE22, that arose from the whole genome duplication
CAGL0A02508g	0.786744	0.529749	0.209119	0.72393	YDR352W	YPQ2	Putative vacuolar membrane transporter for cationic amino acids; involved in vacuolar export of arginine under nitrogen starvation conditions; appears to be inactive under nitrogen replete conditions; may contribute to amino acid homeostasis; vacuolar membrane protein; member of the PQ-loop family, containing seven transmembrane domains; homologous to the human lysosomal cationic amino acid expor…
CAGL0A02530g	0.64487	0.951169	0.679791	0.851264	YDR353W	TRR1	Cytoplasmic thioredoxin reductase; key regulatory enzyme that determines the redox state of the thioredoxin system, which acts as a disulfide reductase system and protects cells against both oxidative and reductive stress; protein abundance increases in response to DNA replication stress; TRR1 has a paralog, TRR2, that arose from the whole genome duplication
CAGL0A02552g	0.0390475	0.484165	-0.274961	-0.314936
CAGL0A02574g	-0.0918031	-0.430952	0.0639079	0.0374465	YDR354W	TRP4	Anthranilate phosphoribosyl transferase; transferase of the tryptophan biosynthetic pathway; catalyzes the phosphoribosylation of anthranilate; subject to the general control system of amino acid biosynthesis
CAGL0A02596g	0.46598	-0.0486492	0.233693	1.263	YDR356W	SPC110	Inner plaque spindle pole body (SPB) component; gamma-tubulin small complex (gamma-TuSC) receptor that interacts with Spc98p to recruit the complex to the nuclear side of the SPB, connecting nuclear microtubules to the SPB; promotes gamma-TuSC assembly and oligomerization to initiate microtubule nucleation; interacts with Tub4p-complex and calmodulin; phosphorylated by Mps1p in cell cycle-depende…
CAGL0A02618g	1.13813	0.913826	1.16142	0.984535	YDR357C	CNL1	Subunit of the BLOC-1 complex involved in endosomal maturation; interacts with Msb3p; null mutant is sensitive to drug inducing secretion of vacuolar cargo; green fluorescent protein (GFP)-fusion protein localizes to the cytoplasm
CAGL0A02629g	0.0816236	-0.285925	-0.264418	-0.502835	YDR358W	GGA1	Golgi-localized protein with homology to gamma-adaptin; interacts with and regulates Arf1p and Arf2p in a GTP-dependent manner in order to facilitate traffic through the late Golgi; GGA1 has a paralog, GGA2, that arose from the whole genome duplication
CAGL0A02651g	0.467101	0.115187	0.699326	-0.18774	YDR359C	EAF1	Component of the NuA4 histone acetyltransferase complex; acts as a platform for assembly of NuA4 subunits into the native complex; required for initiation of pre-meiotic DNA replication, likely due to its requirement for expression of IME1
CAGL0A02673g	0.940703	0.306607	0.117485	0.387915	YDR361C	BCP1	Essential nuclear chaperone for ribosomal protein Rpl23p; involved in nuclear export of Mss4p; Mss4p is a lipid kinase that generates phosphatidylinositol 4,5-biphosphate and plays a role in actin cytoskeleton organization and vesicular transport
CAGL0A02695g	-0.365651	-0.519258	0.0478101	-0.171251	YDR362C	TFC6	Subunit of RNA polymerase III transcription initiation factor complex; one of six subunits of RNA polymerase III transcription initiation factor complex (TFIIIC); part of TFIIIC TauB domain that binds BoxB promoter sites of tRNA and other genes; cooperates with Tfc3p in DNA binding; human homolog is TFIIIC-110
CAGL0A02706g	0.753966	0.382625	0.0713706	0.542136	YDR363W	ESC2	Sumo-like domain protein; prevents accumulation of toxic intermediates during replication-associated recombinational repair; roles in silencing, lifespan, chromatid cohesion and the intra-S-phase DNA damage checkpoint; RENi family member
CAGL0A02728g	0.414835	0.142275	0.520152	0.285677	YDR363W-A	SEM1	19S proteasome regulatory particle lid subcomplex component; role in Ub-dependent proteolysis and proteasome stability; involved in TREX-2 mediated mRNA export, and in the prevention of transcription-associated genome instability; ubiquitinated by Nedd4-like E3-ligase, Rsp5p; human ortholog DSS1, a BRCA1 binding protein implicated in cancer, complements the yeast null; drives trinucleotide repeat…
CAGL0A02750g	-1.27948	-1.33013	-0.477794	-0.819109
CAGL0F07865g	6.16493	7.61848	5.99988	4.46644	YDR213W	UPC2	Sterol regulatory element binding protein; induces sterol biosynthetic genes, upon sterol depletion; acts as a sterol sensor, binding ergosterol in sterol rich conditions; relocates from intracellular membranes to perinuclear foci upon sterol depletion; redundant activator of filamentation with ECM22, up-regulating the expression of filamentous growth genes; contains a Zn[2]-Cys[6] binuclear clus…
CAGL0A02794g	0.421183	0.574489	0.461509	-0.0723785	YDR367W	KEI1	Component of inositol phosphorylceramide (IPC) synthase; forms a complex with Aur1p and regulates its activity; required for IPC synthase complex localization to the Golgi; post-translationally processed by Kex2p; KEI1 is an essential gene
CAGL0A02816g	-0.880847	-0.945966	0.182774	0.0233887	YDR368W	YPR1	NADPH-dependent aldo-keto reductase; reduces multiple substrates including 2-methylbutyraldehyde and D,L-glyceraldehyde, expression is induced by osmotic and oxidative stress; functionally redundant with other aldo-keto reductases; protein abundance increases in response to DNA replication stress; YPR1 has a paralog, GCY1, that arose from the whole genome duplication; human homolog AKR1B1 can com…
CAGL0L01831g	6.40463	1.83841	5.87281	6.01148
CAGL0A02860g	1.08877	1.46207	1.01876	1.09161	YDR370C	DXO1	Cytoplasmic 5' exoribonuclease; transcriptomics wide distributive exonuclease; involved in cytoplasmic mRNA degradation, turnover of tRNA introns and processing of spliceosomal introns; required for the final 5'-end processing of 25S rRNA; minor contributor to No-Go Decay and the unfolded protein response; decapping protein involved in surveillance and removal of non-canonical nicotinamide adenin…
CAGL0A02882g	1.79219	1.34969	1.29859	1.05226
CAGL0H04257g	6.8099	2.24514	5.81357	6.36099
CAGL0A02926g	0.2463	0.146218	0.422171	-0.134547	YDR372C	VPS74	Golgi PI4K effector, PtdIns4P sensor, and retention receptor; interacts with glycosyltransferases, and in the PtdIns4P-bound state mediates retention of these enzymes in the Golgi; PtdIns4P sensor that limits PI4K signaling and regulates lipid homeostasis, interacting with the catalytic domain of Sac1p, the major PtdIns4P phosphatase, directing dephosphosphorylation of the Golgi pool of PtdIns4P;…
CAGL0A02948g	-0.0819415	0.0942909	0.654602	0.202046	YDR373W	FRQ1	N-myristoylated calcium-binding protein; may have a role in intracellular signaling through its regulation of the phosphatidylinositol 4-kinase Pik1p; member of the recoverin/frequenin branch of the EF-hand superfamily; human NCS1 functionally complements the heat sensitivity of a frq1 ts mutant
CAGL0A02970g	-0.185321	-0.00971135	0.011195	-0.280427	YDR374C	PHO92	Posttranscriptional regulator of phosphate and glucose metabolism; facilitates PHO4 mRNA degradation by interacting with Pop2p; regulates PHO4 mRNA stability by binding to PHO4's 3'UTR in a phosphate-dependent manner; contains highly conserved YTH (YT521-B Homology) domain that exhibits RNA-binding activity; human homolog YTHDF2 can complement yeast null mutant
CAGL0A02981g	1.18434	0.359691	1.96219	0.837881
CAGL0A02992g	0.26122	-0.0205761	-0.424531	0.080727	YDR375C	BCS1	Protein translocase and chaperone required for Complex III assembly; member of the AAA ATPase family; forms a homo-oligomeric complex in the mitochondrial inner membrane that translocates the C-terminal domain of Rip1p from the matrix across the inner membrane and delivers it to an assembly intermediate of respiratory Complex III; also required for assembly of the Qcr10p subunit; mutation is func…
CAGL0A03014g	1.12986	0.322658	0.789773	0.860418	YDR376W	ARH1	Oxidoreductase of the mitochondrial inner membrane; involved in cytoplasmic and mitochondrial iron homeostasis and required for activity of Fe-S cluster-containing enzymes; one of the few mitochondrial proteins essential for viability
CAGL0A03036g	0.266536	-0.932729	-0.406092	-0.791152	YDR377W	ATP17	Subunit f of the F0 sector of mitochondrial F1F0 ATP synthase; F1F0 ATP synthase is a large, evolutionarily conserved enzyme complex required for ATP synthesis
CAGL0A03051g	1.23823	1.10434	0.122843	0.0379821	YDR378C	LSM6	Lsm (Like Sm) protein; part of heteroheptameric complexes (Lsm2p-7p and either Lsm1p or 8p): cytoplasmic Lsm1p complex involved in mRNA decay; nuclear Lsm8p complex part of U6 snRNP and possibly involved in processing tRNA, snoRNA, and rRNA
CAGL0A03058g	-0.759831	-0.668599	-0.590959	-0.896141	YDR379W	RGA2	GTPase-activating protein for polarity-establishment protein Cdc42p; implicated in control of septin organization, pheromone response, and haploid invasive growth; regulated by Pho85p and Cdc28p; RGA2 has a paralog, RGA1, that arose from the whole genome duplication
CAGL0A03080g	0.818758	-2.25834	1.43899	-0.100525	YDR379C-A	SDH6	Mitochondrial protein involved in assembly of succinate dehydrogenase; has a role in maturation of the Sdh2p subunit; member of the LYR protein family; mutations in human ortholog SDHAF1 are associated with infantile leukoencephalopathy
CAGL0A03102g	0.269278	0.198572	0.60562	0.714271	YDR380W	ARO10	Phenylpyruvate decarboxylase; catalyzes decarboxylation of phenylpyruvate to phenylacetaldehyde, which is the first specific step in the Ehrlich pathway; involved in protein N-terminal Met and Ala catabolism
CAGL0A03117g	-0.126762	0.0665576	-0.662553	-0.529927	YDR381W	YRA1	Nuclear polyadenylated RNA-binding protein; required for export of poly(A)+ mRNA from the nucleus; proposed to couple mRNA export with 3' end processing via its interactions with Mex67p and Pcf11p; interacts with DBP2; inhibits the helicase activity of Dbp2; functionally redundant with Yra2p, another REF family member
CAGL0A03146g	-1.11674	-1.53264	-0.969376	-0.430975	YDR381C-A	COI1	Mitochondrial assembly factor; important for assembly of the mitochondrial respiratory chain bc1 complex (complex III), cytochrome oxidase (complex IV), and the complex III-complex IV supercomplex; embedded in the mitochondrial inner membrane, facing the intermembrane space
CAGL0A03168g	0.287246	-0.266681	-0.668171	0.0220268	YDR382W	RPP2B	Ribosomal protein P2 beta; a component of the ribosomal stalk, which is involved in the interaction between translational elongation factors and the ribosome; free (non-ribosomal) P2 stimulates the phosphorylation of the eIF2 alpha subunit (Sui2p) by Gcn2p; regulates the accumulation of P1 (Rpp1Ap and Rpp1Bp) in the cytoplasm
CAGL0A03190g	0.666501	1.58681	-0.630637	0.498219	YDR383C	NKP1	Central kinetochore protein and subunit of the Ctf19 complex; mutants have elevated rates of chromosome loss; orthologous to fission yeast kinetochore protein fta4
CAGL0A03212g	0.77146	1.28572	-0.475376	-0.299643	YDR384C	ATO3	Plasma membrane protein, putative ammonium transporter; regulation pattern suggests a possible role in export of ammonia from the cell; phosphorylated in mitochondria; member of the TC 9.B.33 YaaH family of putative transporters
CAGL0A03234g	-0.539771	-1.0341	-0.423156	-1.01865	YDR385W	EFT2	Elongation factor 2 (EF-2), also encoded by EFT1; catalyzes ribosomal translocation during protein synthesis; contains diphthamide, the unique posttranslationally modified histidine residue specifically ADP-ribosylated by diphtheria toxin; EFT2 has a paralog, EFT1, that arose from the whole genome duplication
CAGL0A03256g	1.2211	1.08088	0.603417	0.275486	YDR386W	MUS81	Subunit of structure-specific Mms4p-Mus81p endonuclease; cleaves branched DNA; involved in DNA repair, replication fork stability, and joint molecule formation/resolution during meiotic recombination; promotes template switching during break-induced replication (BIR), causing non-reciprocal translocations (NRTs); helix-hairpin-helix protein; phosphorylation of non-catalytic subunit Mms4p by Cdc28…
CAGL0A03278g	0.00201355	-0.70652	-0.206128	-0.614781
CAGL0A03300g	-0.47292	0.52734	-0.851036	0.333991	YGL192W	IME4	mRNA N6-adenosine methyltransferase; essential for meiosis in S288C but dispensable for meiosis in SK1, mediates N6-adenosine methylation of bulk mRNA during the induction of sporulation which includes the meiotic regulators IME1, IME2 and IME4 itself; repressed in haploids via production of antisense IME4 transcripts; transcribed in diploid cells where antisense transcription is repressed; ortho…
CAGL0A03322g	-0.536117	-0.457182	-0.46916	-0.14212	YGL194C	HOS2	Histone deacetylase and subunit of Set3 and Rpd3L complexes; required for gene activation via specific deacetylation of lysines in H3 and H4 histone tails; subunit of the Set3 complex, a meiotic-specific repressor of sporulation specific genes that contains deacetylase activity; co-localizes with Cmr1p in nuclear foci in response to DNA damage by MMS
CAGL0A03344g	-0.169977	-0.515855	-0.0338641	-0.980194	YNL008C	ASI3	Subunit of the inner nuclear membrane Asi ubiquitin ligase complex; Asi complex targets both misfolded proteins of the inner nuclear membrane-associated degradation (INMAD) pathway and regulators of sterol biosynthesis for ubiquitin-mediated degradation; acts with Asi1p and Asi2p to ensure the fidelity of SPS-sensor signaling by targeting latent unprocessed forms of Stp1p and Stp2p, maintaining t…
CAGL0A03366g	-2.5049	-2.37005	-1.59274	-1.84526	YLR028C	ADE16	Enzyme of 'de novo' purine biosynthesis; contains both 5-aminoimidazole-4-carboxamide ribonucleotide transformylase and inosine monophosphate cyclohydrolase activities; ADE16 has a paralog, ADE17, that arose from the whole genome duplication; ade16 ade17 mutants require adenine and histidine
CAGL0A03388g	-0.30413	-0.620005	-0.915225	-0.662696	YLR029C	RPL15A	Ribosomal 60S subunit protein L15A; binds to 5.8 S rRNA; homologous to mammalian ribosomal protein L15, no bacterial homolog; RPL15A has a paralog, RPL15B, that arose from the whole genome duplication
CAGL0A03410g	-0.970924	1.22908	-1.94424	0.341036
CAGL0H04279g	6.85313	2.35008	5.57077	6.36066
CAGL0A03454g	0.303141	1.61115	0.854136	1.37255	YLR033W	RSC58	Component of the RSC chromatin remodeling complex; RSC functions in transcriptional regulation and elongation, chromosome stability, and establishing sister chromatid cohesion; involved in telomere maintenance
CAGL0A03476g	0.807632	0.199671	-0.447656	-0.337525	YLR034C	SMF3	Putative divalent metal ion transporter involved in iron homeostasis; transcriptionally regulated by metal ions; member of the Nramp family of metal transport proteins; protein abundance increases in response to DNA replication stress
CAGL0A03498g	1.6754	1.55051	1.6501	1.16684	YLR035C	MLH2	Protein involved in mismatch repair and meiotic recombination; only certain frameshift intermediates are mismatch repair substrates; forms a complex with Mlh1p, plays accessory role in stimulating activity of MLH1/PMS1 complex
CAGL0A03542g	-0.394328	-0.302347	-1.07557	-0.122324	YLR038C	COX12	Subunit VIb of cytochrome c oxidase; cytochrome c oxidase is also known as respiratory Complex IV and is the terminal member of the mitochondrial inner membrane electron transport chain; required for assembly and activity of cytochrome c oxidase; phosphorylated; easily released from the intermembrane space, suggesting a loose association with Complex IV
CAGL0A03564g	-2.39569	-1.99945	-1.16162	-1.00096	YLR039C	RIC1	Protein involved in retrograde transport to the cis-Golgi network; forms heterodimer with Rgp1p that acts as a GTP exchange factor for Ypt6p; involved in transcription of rRNA and ribosomal protein genes
CAGL0A03586g	0.983634	1.83599	0.906004	1.83727	YLR040C	AFB1	MATalpha-specific a-factor blocker; contributes to mating efficiency under certain conditions; localizes to the cell wall; predicted to be a GPI-attached protein; upregulated by Mcm1p-Alpha1p transcription factor; partially overlaps the dubious ORF YLR041W
CAGL0A03608g	0.838798	1.16953	0.565359	0.79151
CAGL0A03630g	-1.33173	-1.0376	-1.00331	-0.0589461
CAGL0A03652g	0.0394939	0.36548	-1.49676	0.319544	YBR142W	MAK5	Essential nucleolar protein; putative DEAD-box RNA helicase required for maintenance of M1 dsRNA virus; involved in biogenesis of large (60S) ribosomal subunits
CAGL0A03674g	2.12396	2.13255	0.588782	1.3341	YBR141C	BMT2	Nucleolar S-adenosylmethionine-dependent rRNA methyltransferase; methylates adenine (m1A) of large subunit (LSU) rRNA at position 2142; belongs to Rossmann fold superfamily; null mutant exhibits abnormal lipid metabolic phenotype; not an essential gene
CAGL0A03696g	-0.161852	-0.086436	0.637426	0.0329304	YER027C	GAL83	One of three alternate beta-subunits of the Snf1 kinase complex; allows nuclear localization of the Snf1 kinase complex in the presence of a nonfermentable carbon source; necessary and sufficient for phosphorylation of the Mig2p transcription factor in response to alkaline stress; functionally redundant with SIP1 and SIP2 for the phosphorylation of Mig1p in response to glucose deprivation; contai…
CAGL0A03718g	-0.92439	-1.33208	-1.01802	-1.46969
CAGL0A03740g	-5.15107	-3.99963	-3.89033	-2.57598
CAGL0A03784g	0.328578	0.734022	0.931303	0.848426	YOR297C	TIM18	Component of the mitochondrial TIM22 complex; involved in insertion of polytopic proteins into the inner membrane; may mediate assembly or stability of the complex
CAGL0A03806g	1.14818	0.582347	0.346341	-0.0593638	YOR298W	MUM3	Protein of unknown function involved in outer spore wall organization; has similarity to the tafazzins superfamily of acyltransferases
CAGL0A03828g	-1.3297	-1.54932	-3.12634	-2.59531
CAGL0A03872g	-0.967908	-1.01584	-0.242311	-0.839037	YLR206W	ENT2	Epsin-like protein required for endocytosis and actin patch assembly; K48-, K63-specific Ub chain binding protein that functions as an endocytic adaptor; contains clathrin-binding motif at C-terminus; functionally redundant with Ent1p; ENT2 has a paralog, ENT1, that arose from the whole genome duplication
CAGL0A03883g	-0.179908	-0.490956	-0.430392	-0.327787	YLR204W	QRI5	Mitochondrial inner membrane protein; required for accumulation of spliced COX1 mRNA; may have an additional role in translation of COX1 mRNA
CAGL0A03905g	0.601451	3.27402	-2.13789	1.76665	YLR205C	HMX1	ER localized heme oxygenase; involved in heme degradation during iron starvation and in the oxidative stress response; expression is regulated by AFT1 and oxidative stress; relocates to the perinuclear region in the presence of oxidants
CAGL0A03927g	-0.789822	-1.42629	-0.774455	-1.42449	YLR203C	MSS51	Specific translational activator for the mitochondrial COX1 mRNA; loosely associated with the matrix face of the mitochondrial inner membrane; localizes to vacuole membrane in response to H2O2; influences both COX1 mRNA translation and Cox1p assembly into cytochrome c oxidase; binds to heme B, which may be a mechanism for sensing oxygen levels in order to regulate cytochrome c oxidase biogenesis
CAGL0A03949g	1.28974	1.12641	0.888613	0.917061	YLR201C	COQ9	Protein required for ubiquinone biosynthesis and respiratory growth; localizes to matrix face of mitochondrial inner membrane in a large complex with ubiquinone biosynthetic enzymes; ubiquinone is also known as coenzyme Q; human homolog COQ9 can complement yeast coq9 null mutant
CAGL0A03971g	1.57175	2.09813	0.586162	0.75284	YLR200W	YKE2	Subunit of the heterohexameric Gim/prefoldin protein complex; involved in the folding of alpha-tubulin, beta-tubulin, and actin; prefoldin complex also localizes to chromatin of actively transcribed genes in the nucleus and facilitates transcriptional elongation
CAGL0A03993g	-0.0997708	-0.283269	-0.414502	-0.281987	YLR199C	PBA1	Protein involved in 20S proteasome assembly; forms a heterodimer with Add66p that binds to proteasome precursors; interaction with Pba1p-Add66p may affect function of the mature proteasome and its role in maintaining respiratory metabolism; similar to human PAC1 constituent of the PAC1-PAC2 complex involved in proteasome assembly
CAGL0A04015g	0.177636	0.0245844	-1.18928	0.0591197	YLR197W	NOP56	Essential evolutionarily-conserved nucleolar protein; component of the box C/D snoRNP complexes that direct 2'-O-methylation of pre-rRNA during its maturation; overexpression causes spindle orientation defects
CAGL0A04037g	0.642014	0.579323	0.0246756	0.574299	YLR196W	PWP1	Protein with WD-40 repeats involved in rRNA processing; associates with rDNA chromatin in H4-tail-dependent manner; associates with trans-acting ribosome biogenesis factors; similar to beta-transducin superfamily
CAGL0A04059g	1.20627	0.597281	1.29319	0.483853	YLR195C	NMT1	N-myristoyl transferase; catalyzes the cotranslational, covalent attachment of myristic acid to the N-terminal glycine residue of several proteins involved in cellular growth and signal transduction
CAGL0A04081g	-2.3145	-1.27832	-0.68488	-1.88008	YLR194C	NCW2	GPI-anchored protein involved in cell wall remodeling; involved in the assembly of the cell wall chitin-glucan structure and repair of damage caused by the antifungal agent polyhexamethylene biguanide; role in the cell wall integrity pathway; expression is upregulated in response to cell wall stress; transported to the cell surface after Pmt1p-Pmt2p-mediated O-mannosylation, colocalizing with bud…
CAGL0A04103g	-0.641883	-0.977087	-0.693679	-0.257221	YLR193C	UPS1	Phosphatidic acid transfer protein; plays a role in phospholipid metabolism by transporting phosphatidic acid from the outer to the inner mitochondrial membrane; localizes to the mitochondrial intermembrane space; null mutant has altered cardiolipin and phosphatidic acid levels; ortholog of human PRELI
CAGL0A04125g	1.03353	0.489303	1.39063	0.344467	YLR192C	HCR1	eIF3j component of translation initiation factor 3 (eIF3); dual function protein involved in translation initiation as a substoichiometric component (eIF3j) of eIF3; required for 20S pre-rRNA processing; required at post-transcriptional step for efficient retrotransposition; absence decreases Ty1 Gag:GFP protein levels; binds eIF3 subunits Rpg1p, Prt1p and 18S rRNA; eIF3 also involved in programm…
CAGL0A04147g	-1.14976	-1.47575	-0.644678	-0.405598	YLR191W	PEX13	Peroxisomal importomer complex component; integral peroxisomal membrane protein required for docking and translocation of peroxisomal matrix proteins; interacts with the PTS1 signal recognition factor Pex5p and the PTS2 signal recognition factor Pex7p; forms a complex with Pex14p and Pex17p; human homolog PEX13 complements yeast null mutant
CAGL0A04169g	-2.56662	-4.0717	-2.02651	-2.67639	YLR190W	MMR1	Phospholipid binding protein; interacts with mitochondria and with Myo2p, functioning as an adaptor that recruits Myo2p and facilitates actin-based transport of mitochondria to the bud; mediates mitochondria anchorage at the bud tip; phosphorylated protein that localizes to the mitochondrial outer membrane; mRNA is targeted to the bud via the transport system involving She2p; member of the DSL1 f…
CAGL0A04191g	0.521817	-0.421333	0.367267	0.0126268	YER019C-A	SBH2	Ssh1p-Sss1p-Sbh2p complex component; involved in protein translocation into the endoplasmic reticulum; SBH2 has a paralog, SBH1, that arose from the whole genome duplication
CAGL0A04213g	0.771671	0.531964	-0.77569	-0.830189	YBL051C	PIN4	Protein involved in G2/M phase progression and response to DNA damage; interacts with Rad53p; contains an RNA recognition motif, a nuclear localization signal, and several SQ/TQ cluster domains; hyperphosphorylated in response to DNA damage
CAGL0A04235g	-0.299914	-0.277393	1.04347	0.748127	YBL052C	SAS3	Histone acetyltransferase catalytic subunit of NuA3 complex; acetylates histone H3, involved in transcriptional silencing; homolog of the mammalian MOZ proto-oncogene; mutant has aneuploidy tolerance; sas3gcn5 double mutation is lethal
CAGL0A04257g	1.6783	0.93695	0.831721	1.4344	YBL054W	TOD6	PAC motif binding protein involved in rRNA and ribosome biogenesis; subunit of the RPD3L histone deacetylase complex; Myb-like HTH transcription factor; hypophosphorylated by rapamycin treatment in a Sch9p-dependent manner; activated in stochastic pulses of nuclear localization
CAGL0A04279g	0.588421	1.9164	0.411612	-0.0642832	YBL055C		3'-->5' exonuclease and endonuclease with a possible role in apoptosis; has similarity to mammalian and C. elegans apoptotic nucleases
CAGL0A04301g	-1.99052	-1.25425	-1.45881	-1.04387	YBL056W	PTC3	Type 2C protein phosphatase (PP2C); dephosphorylates Hog1p (see also Ptc2p) to limit maximal kinase activity induced by osmotic stress; dephosphorylates T169 phosphorylated Cdc28p (see also Ptc2p); role in DNA damage checkpoint inactivation; PTC3 has a paralog, PTC2, that arose from the whole genome duplication
CAGL0A04323g	1.58627	1.09202	0.864038	1.16688	YBL057C	PTH2	One of two mitochondrially-localized peptidyl-tRNA hydrolases; negatively regulates the ubiquitin-proteasome pathway via interactions with ubiquitin-like ubiquitin-associated proteins; dispensable for cell growth; see also PTH1
CAGL0A04345g	-0.793522	-0.827543	-0.00119212	-0.0436849	YBL058W	SHP1	Substrate adaptor for Cdc48p; ubiquitin regulatory X (UBX) and Ub-associated (UBA) domain-containing protein that acts as a substrate recruiting cofactor; K48-specific Ub chain binding protein involved in ER-associated degradation (ERAD); positively regulates Glc7p protein phosphatase activity to promote growth and mitotic progression in complex with Cdc48p; regulated by nuclear Ub-dependent degr…
CAGL0A04367g	1.29437	1.82744	-0.468794	1.52559	YBL059W	IAI11	Putative mitochondrial protein of unknown function; the authentic, non-tagged protein is detected in highly purified mitochondria in high-throughput studies; IAI11 has a paralog, YER093C-A, that arose from the whole genome duplication
CAGL0A04389g	0.697657	0.626042	-0.375609	0.928456	YBL059C-A	CMC2	Protein involved in respiratory chain complex assembly or maintenance; protein of the mitochondrial intermembrane space; contains twin Cx9C motifs that can form coiled coil-helix-coiled-coil helix fold
CAGL0A04411g	1.25535	-0.0128041	1.67154	1.13413	YBL061C	SKT5	Activator of Chs3p (chitin synthase III) during vegetative growth; recruits Chs3p to the bud neck via interaction with Bni4p; SKT5 has a paralog, SHC1, that arose from the whole genome duplication
CAGL0A04433g	-0.339907	-0.356359	-0.613003	-0.475863	YBL064C	PRX1	Mitochondrial peroxiredoxin with thioredoxin peroxidase activity; has a role in reduction of hydroperoxides; reactivation requires Trr2p and glutathione; induced during respiratory growth and oxidative stress; phosphorylated; protein abundance increases in response to DNA replication stress
CAGL0A04455g	-1.26221	-0.542751	-1.48784	-0.481117	YBL066C	SEF1	Putative transcription factor; has homolog in Kluyveromyces lactis
CAGL0A04477g	-0.690752	-0.702424	-0.131629	-0.157674	YBL067C	UBP13	Ubiquitin-specific protease that cleaves Ub-protein fusions; UBP13 has a paralog, UBP9, that arose from the whole genome duplication
CAGL0A04499g	3.56644	2.04821	3.92905	1.82449	YBL071W-A	KTI11	Zn-ribbon protein that co-purifies with Dph1 and Dph2; forms a complex required for synthesis of diphthamide on translation factor eEF2 and with Elongator subunits Iki3p, Elp2p, and Elp3p; involved in modification of wobble nucleosides in tRNAs; forms a stable heterodimer with Ats1p
CAGL0A04521g	-0.0195484	-0.715875	-0.302997	-0.553909	YBL072C	RPS8A	Protein component of the small (40S) ribosomal subunit; homologous to mammalian ribosomal protein S8, no bacterial homolog; RPS8A has a paralog, RPS8B, that arose from the whole genome duplication
CAGL0A04543g	0.234856	0.165346	0.84641	0.933513	YBL074C	AAR2	Component of the U5 snRNP complex; required for splicing of U3 precursors; originally described as a splicing factor specifically required for splicing pre-mRNA of the MATa1 cistron
CAGL0A04565g	-1.37747	-0.636728	-0.42443	0.160242
CAGL0H01375g	5.42924	5.42561	5.31135	2.73281	YDR297W	SUR2	Sphinganine C4-hydroxylase; catalyses the conversion of sphinganine to phytosphingosine in sphingolipid biosyntheis
CAGL0B02343g	4.56248	4.83882	5.12536	4.4046	YML116W	ATR1	Multidrug efflux pump of the major facilitator superfamily; required for resistance to aminotriazole and 4-nitroquinoline-N-oxide; ATR1 has a paralog, YMR279C, that arose from the whole genome duplication; protein abundance increases in response to DNA replication stress
CAGL0A04653g	-0.137926	0.0442712	-0.00123048	-0.0366879	YBL080C	PET112	Subunit of the trimeric GatFAB AmidoTransferase(AdT) complex; involved in the formation of Q-tRNAQ; mutation is functionally complemented by the bacterial GatB ortholog
CAGL0A04675g	-1.51373	-2.04535	0.931552	-0.968593	YBL078C	ATG8	Ub-like protein; Ub-like protein conjugated to phosphatidylethanolamine (PE); role in membrane fusion during autophagosome formation; membrane anchored Atg8p-PE is involved in phagophore expansion during autophagosome formation; deconjugation is also required for biogenesis; targets Atg1p to autophagosomes; binds to the Atg1p-Atg13p complex, triggers its vacuolar degradation; role in vacuolar mem…
CAGL0A04697g	-1.16344	-1.80366	-1.77449	-1.20689	YFR049W	YMR31	Subunit of the mitochondrial alpha-ketoglutarate dehydrogenase; recruits E3 subunit (Lpd1p) to the E1-E2 (Kgd1p, Kgd2p) core; exists in two forms derived from a single mRNA translated from two alternative start sites; has similarity to human mitochondrial ribosomal protein MRP-S36
CAGL0A04719g	-0.617355	-0.928285	0.0229196	-0.743389	YFR050C	PRE4	Beta 7 subunit of the 20S proteasome
CAGL0A04741g	-1.15333	-0.784427	-0.570084	-1.34204	YFR051C	RET2	Delta subunit of the coatomer complex (COPI); COPI coats Golgi-derived transport vesicles; involved in retrograde transport between Golgi and ER
CAGL0A04785g	-1.1231	-0.352437	-0.556965	-0.00346051
CAGL0A04807g	-1.96115	-1.57914	-0.637166	-1.06667	YFR052W	RPN12	Subunit of the 19S regulatory particle of the 26S proteasome lid; synthetically lethal with RPT1, which is an ATPase component of the 19S regulatory particle; physically interacts with Nob1p and Rpn3p; protein abundance increases in response to DNA replication stress
CAGL0A04829g	-3.96048	-1.69499	-2.11808	-2.32023	YFR053C	HXK1	Hexokinase isoenzyme 1; a cytosolic protein that catalyzes phosphorylation of glucose during glucose metabolism; expression is highest during growth on non-glucose carbon sources; glucose-induced repression involves hexokinase Hxk2p; HXK1 has a paralog, HXK2, that arose from the whole genome duplication
CAGL0B00105g	-2.74538	-1.02277	-1.06731	-4.42549
CAGL0B00116g	-0.828923	1.0306	-0.502849	1.48655
CAGL0B00220g	1.91061	1.23121	0.965015	1.47888
CAGL0M05401g	0.36972	1.3497	5.10918	2.032	YBR201C-A	MIN7	Mitochondrial protein of unknown function
CAGL0B00286g	-1.01164	-1.22734	-0.29437	-1.04064	YCL064C	CHA1	Catabolic L-serine (L-threonine) deaminase; catalyzes the degradation of both L-serine and L-threonine; required to use serine or threonine as the sole nitrogen source, transcriptionally induced by serine and threonine
CAGL0B00308g	-0.221234	-0.361306	0.336712	-0.285928	YCL063W	VAC17	Phosphoprotein involved in vacuole inheritance; degraded in late M phase of the cell cycle; acts as a vacuole-specific receptor for myosin Myo2p; involved in regulation of asymmetric inheritance of aggregated/misfolded proteins and age reset
CAGL0B00330g	0.650281	0.356903	2.18836	0.815854	YCL061C	MRC1	S-phase checkpoint protein required for DNA replication; couples DNA helicase and polymerase; stabilizes Pol2p at stalled replication forks during stress, where it forms a pausing complex with Tof1p and is phosphorylated by Mec1p; defines a novel S-phase checkpoint with Hog1p that coordinates DNA replication and transcription upon osmostress; protects uncapped telomeres; Dia2p-dependent degradati…
CAGL0B00352g	0.276176	0.168267	-1.71179	0.59383	YCL059C	KRR1	Nucleolar protein required for rRNA synthesis and ribosomal assembly; required for the synthesis of 18S rRNA and for the assembly of 40S ribosomal subunit; essential gene
CAGL0M12430g	6.50551	6.07452	5.10209	3.09392	YIL053W	GPP1	Constitutively expressed DL-glycerol-3-phosphate phosphatase; also known as glycerol-1-phosphatase; involved in glycerol biosynthesis, induced in response to both anaerobic and osmotic stress; GPP1 has a paralog, GPP2, that arose from the whole genome duplication
CAGL0B00396g	-0.713693	-1.26077	-1.16347	-1.5478	YCL057C-A	MIC10	Conserved component of the MICOS complex; MICOS (formerly MINOS or MitOS) is a mitochondrial inner membrane complex that extends into the intermembrane space and has a role in the maintenance of crista junctions, inner membrane architecture, and formation of contact sites to the outer membrane; forms a subcomplex with Mic12p and Mic27p whose assembly and stability requires cardiolipin; homo-oligo…
CAGL0B00418g	-1.53625	-0.902588	-1.46762	-0.926953	YCL057W	PRD1	Zinc metalloendopeptidase; found in the cytoplasm and intermembrane space of mitochondria; with Cym1p, involved in degradation of mitochondrial proteins and of presequence peptides cleaved from imported proteins; protein abundance increases in response to DNA replication stress
CAGL0B00440g	-0.508779	-0.858985	-1.2528	-0.835197
CAGL0K08536g	2.87856	2.9134	4.91963	3.57394	YKL103C	APE1	Vacuolar aminopeptidase yscI; zinc metalloproteinase that belongs to the peptidase family M18; often used as a marker protein in studies of autophagy and cytosol to vacuole targeting (CVT) pathway; protein increases in abundance and relative distribution to cytoplasmic foci increases upon DNA replication stress
CAGL0F00407g	4.86462	4.46835	4.73293	3.97444	YJR070C	LIA1	Deoxyhypusine hydroxylase; HEAT-repeat containing metalloenzyme that catalyzes hypusine formation; binds to and is required for the modification of Hyp2p (eIF5A); complements S. pombe mmd1 mutants defective in mitochondrial positioning; protein abundance increases in response to DNA replication stress
CAGL0B00506g	0.5067	0.840336	-0.424107	-0.421661	YCL052C	PBN1	Component of glycosylphosphatidylinositol-mannosyltransferase I; essential component; required for the autocatalytic post-translational processing of the protease B precursor Prb1p; localizes to ER in lumenal orientation; homolog of mammalian PIG-X
CAGL0B00528g	-0.685523	-0.987718	-1.15937	-0.791527	YCL051W	LRE1	Protein involved in control of cell wall structure and stress response; direct inhibitor of the nuclear Dbf2 related (NDR) kinase Cbk1p-Mob2p; overproduction confers resistance to cell-wall degrading enzymes; exhibits genetic interactions with genes involved in the cell wall integrity pathway; LRE1 has a paralog, HLR1, that arose from the whole genome duplication
CAGL0B00550g	-0.0101341	0.800208	-1.11021	-0.600422	YCL050C	APA1	AP4A phosphorylase; bifunctional diadenosine 5',5'''-P1,P4-tetraphosphate phosphorylase and ADP sulfurylase involved in catabolism of bis(5'-nucleosidyl) tetraphosphates; catalyzes phosphorolysis of dinucleoside oligophosphates, cleaving substrates' alpha/beta-anhydride bond and introducing Pi into the beta-position of the corresponding NDP formed; protein abundance increases under DNA replicatio…
CAGL0B00572g	-0.638256	1.01961	-2.58619	-0.408897
CAGL0B00594g	0.186646	1.52356	0.241792	-0.742196	YCL048W-A		Putative protein of unknown function; SWAT-GFP and mCherry fusion proteins localize to the cell periphery and vacuole; YCL048W-A has a paralog, YDR524C-B, that arose from the whole genome duplication
CAGL0B00616g	-0.665849	-0.0344513	-0.78844	0.382813	YCL048W	SPS22	Protein of unknown function; SPS22 has a paralog, SPS2, that arose from the whole genome duplication; redundant with Sps2p for the organization of the beta-glucan layer of the spore wall
CAGL0B00638g	0.168927	0.286419	0.272798	0.731905	YCL047C	POF1	Nicotinamide mononucleotide-specific adenylyltransferase (NMNAT); catalyzes the conversion of nicotinamide mononucleotide (NMN) to nicotinamide adenine dinucleotide (NAD+); role in the nicotinamide riboside (NR) salvage pathway of NAD+ biosynthesis; involved in NR and NAD+ homeostasis; ATPase involved in protein quality control and filamentation pathways; interacts physically with Kss1p and suppr…
CAGL0B00660g	-1.1366	-0.838543	-0.561861	-1.03044	YCL045C	EMC1	Member of conserved endoplasmic reticulum membrane complex; involved in efficient folding of proteins in the ER; null mutant displays induction of the unfolded protein response; interacts with Gal80p; homologous to worm H17B01.4/EMC-1, fly CG2943, and human KIAA0090
CAGL0B00682g	-0.51191	0.0737465	-0.650165	0.485682	YCL044C	MGR1	Subunit of the mitochondrial (mt) i-AAA protease supercomplex; i-AAA degrades misfolded mitochondrial proteins; forms a subcomplex with Mgr3p that binds to substrates to facilitate proteolysis; required for growth of cells lacking mtDNA
CAGL0B00704g	-0.633725	-0.432906	0.310844	-0.84149	YCL043C	PDI1	Protein disulfide isomerase; multifunctional oxidoreductase of the ER lumen, essential for disulfide bond formation in secretory and cell-surface proteins, processing of non-native disulfide bonds; Ero1p activator; complexes with exomannosidase, Mnl1p to facilitate the recognition of misfolded glycoproteins and the trimming of glycan Man8GlcNAc2 to Man7GlcNAc2 on substrates, thereby accelerating …
CAGL0B00715g	0.450584	0.134292	2.19986	-0.223897
CAGL0B00726g	-4.43396	0.503639	-2.54051	-2.37361	YCL040W	GLK1	Glucokinase; catalyzes the phosphorylation of glucose at C6 in the first irreversible step of glucose metabolism; one of three glucose phosphorylating enzymes; expression regulated by non-fermentable carbon sources; GLK1 has a paralog, EMI2, that arose from the whole genome duplication
CAGL0B00748g	-2.09301	-2.02957	-0.645766	-1.12118	YCL039W	GID7	Subunit of GID Complex that binds directly to central component Vid30p; GID complex is involved in proteasome-dependent catabolite inactivation of fructose-1,6-bisphosphatase; Gid7p contains six WD40 repeats; computational analysis suggests that Gid7p and Moh1p have similar functions
CAGL0B00770g	-2.43259	-2.50245	-1.33044	-0.814749	YCL038C	ATG22	Vacuolar integral membrane protein required for efflux of amino acids; required for efflux of amino acids during autophagic body breakdown in the vacuole; null mutation causes a gradual loss of viability during starvation
CAGL0B00792g	0.767849	1.89914	-1.17308	0.386259	YCL037C	SRO9	Cytoplasmic RNA-binding protein; shuttles between nucleus and cytoplasm and is exported from the nucleus in an mRNA export-dependent manner; associates with translating ribosomes; involved in heme regulation of Hap1p as a component of the HMC complex, also involved in the organization of actin filaments; contains a La motif; SRO9 has a paralog, SLF1, that arose from the whole genome duplication
CAGL0B00814g	-1.83362	-1.39482	0.062753	-1.71995	YCL034W	LSB5	Protein involved in membrane-trafficking events at plasma membrane; interacts with actin regulators Sla1p and Las17p, ubiquitin, Arf3p to couple actin dynamics to membrane trafficking processes; similar structure to GGA family of proteins with N-terminal VHS domain and GAT domain; binds Las17p, which is homolog of human Wiskott-Aldrich Syndrome protein involved in actin patch assembly, actin poly…
CAGL0B00836g	-0.370323	-1.34272	0.0316163	-0.994269	YCL033C	MXR2	Methionine-R-sulfoxide reductase; involved in the response to oxidative stress; protects iron-sulfur clusters from oxidative inactivation along with MXR1; involved in the regulation of lifespan
CAGL0B00858g	-1.22666	-0.846498	0.157125	-1.04739	YCL032W	STE50	Adaptor protein for various signaling pathways; involved in mating response, invasive/filamentous growth, osmotolerance; acts as an adaptor that links G protein-associated Cdc42p-Ste20p complex to the effector Ste11p to modulate signal transduction
CAGL0B00880g	1.33171	1.32213	0.709149	0.526876	YCL031C	RRP7	Essential protein involved in rRNA processing and ribosome biogenesis; forms a complex with Utp22p; protein abundance increases in response to DNA replication stress
CAGL0B00902g	0.9915	1.19678	1.10314	-0.230705	YCL030C	HIS4	Multifunctional enzyme containing phosphoribosyl-ATP pyrophosphatase; phosphoribosyl-AMP cyclohydrolase, and histidinol dehydrogenase activities; catalyzes the second, third, ninth and tenth steps in histidine biosynthesis
CAGL0B00924g	1.49884	1.331	2.05073	1.36663	YCL029C	BIK1	Microtubule-associated protein; component of the interface between microtubules and kinetochore, involved in sister chromatid separation; essential in polyploid cells but not in haploid or diploid cells; promotes plus-end directed movement of Dyn1p; ortholog of mammalian CLIP-170
CAGL0B00946g	0.75931	-0.0136354	1.75295	0.725136	YCL028W	RNQ1	[PIN(+)] prion; an infectious protein conformation that is generally an ordered protein aggregate
CAGL0B00968g	1.59062	1.65945	0.743128	1.50489	YCL027W	FUS1	Membrane protein localized to the shmoo tip; required for cell fusion; expression regulated by mating pheromone; proposed to coordinate signaling, fusion, and polarization events required for fusion; potential Cdc28p substrate
CAGL0B00990g	2.95852	2.49212	3.12004	1.98151	YCL026C-A	FRM2	Type II nitroreductase, using NADH as reductant; mutants are defective in fatty acid mediated repression of genes involved in fatty acid biosynthesis indicative of a role in lipid signaling; involved in the oxidative stress response; transcription induction by cadmium and selenite indicates a possible role in the metal stress response; expression induced in cells treated with the mycotoxin patulin
CAGL0B01012g	-3.15015	-2.78598	-0.685011	-0.279623	YCL025C	AGP1	Broad-specificity, low-affinity amino acid permease; minor serine permease with major contributions from paralog Gnp1p; involved in uptake of asparagine, glutamine, and other amino acids; expression induced by amino acids and regulated by SPS plasma membrane amino acid sensor system (Ssy1p-Ptr3p-Ssy5p)
CAGL0B01078g	-4.05493	-3.18707	-1.46406	-1.86546	YLR177W		Putative protein of unknown function; phosphorylated by Dbf2p-Mob1p in vitro; some strains contain microsatellite polymophisms at this locus; not an essential gene; YLR177W has a paralog, PSP1, that arose from the whole genome duplication
CAGL0B01100g	-1.5531	-1.48864	-0.675499	-0.338203	YLR178C	TFS1	Inhibitor of carboxypeptidase Y (Prc1p), and Ras GAP (Ira2p); phosphatidylethanolamine-binding protein (PEBP) family member and ortholog of hPEBP1/RKIP, a natural metastasis suppressor; targets to vacuolar membranes during stationary phase; acetylated by NatB N-terminal acetyltransferase; protein abundance increases in response to DNA replication stress
CAGL0B01122g	1.94798	3.8624	-2.23522	1.19609	YLR180W	SAM1	S-adenosylmethionine synthetase; catalyzes transfer of the adenosyl group of ATP to the sulfur atom of methionine; SAM1 has a paralog, SAM2, that arose from the whole genome duplication
CAGL0B01144g	-0.271715	-0.365706	0.105068	0.424987	YLR181C	VTA1	Multivesicular body (MVB) protein; involved in endosomal protein sorting; regulates Vps4p activity by promoting its oligomerization; has an N-terminal Vps60- and Did2- binding domain, a linker region, and a C-terminal Vps4p binding domain
CAGL0B01166g	-0.214475	0.221649	0.41056	0.41571	YLR182W	SWI6	Transcription cofactor; forms complexes with Swi4p and Mbp1p to regulate transcription at the G1/S transition; involved in meiotic gene expression; also binds Stb1p to regulate transcription at START; cell wall stress induces phosphorylation by Mpk1p, which regulates Swi6p localization; required for the unfolded protein response, independently of its known transcriptional coactivators
CAGL0B01188g	-3.30019	-5.30957	-2.90705	-2.59392	YLR183C	TOS4	Putative transcription factor, contains Forkhead Associated domain; binds chromatin; involved in expression homeostasis, buffering of mRNA synthesis rate against gene dosage changes during S phase; target of SBF transcription factor; expression is periodic and peaks in G1; involved in DNA replication checkpoint response; interacts with Rpd3 and Set3 histone deacetylase complexes; APCC(Cdh1) subst…
CAGL0B01203g	0.57189	-0.50605	-0.198224	-0.593532	YLR185W	RPL37A	Ribosomal 60S subunit protein L37A; required for processing of 27SB pre-rRNA and formation of stable 66S assembly intermediates; homologous to mammalian ribosomal protein L37, no bacterial homolog; RPL37A has a paralog, RPL37B, that arose from the whole genome duplication
CAGL0B01232g	2.22734	1.39516	1.27444	1.64473	YLR186W	EMG1	Methyltransferase for rRNA; methylates pseudouridine 18S rRNA residue 1191; member of the SPOUT methyltransferase family; required for maturation of 18S rRNA and for 40S ribosomal subunit production independent of methyltransferase activity; forms homodimers; human ortholog is mutated in Bowen-Conradi syndrome, and equivalent yeast mutation affects Emg1p dimerization and localization but not meth…
CAGL0B01265g	1.06059	1.52054	0.897381	1.85885	YCR039C	MATALPHA2	Homeobox-domain protein; with Mcm1p, represses a-specific genes in haploids; acts with A1p to repress transcription of haploid-specific genes in diploids; one of two genes encoded by the MATalpha mating type cassette
CAGL0B01287g	-0.3488	0.480656	0.209896	1.02808
CAGL0B01331g	-1.40483	-0.482529	-0.315014	-0.346669	YOL149W	DCP1	Subunit of the Dcp1p-Dcp2p decapping enzyme complex; decapping complex removes the 5' cap structure from mRNAs prior to their degradation; enhances the activity of catalytic subunit Dcp2p; regulated by DEAD box protein Dhh1p; forms cytoplasmic foci upon DNA replication stress
CAGL0B01353g	-0.139327	0.195746	0.281123	0.0223811	YOL148C	SPT20	Subunit of the SAGA transcriptional regulatory complex; involved in maintaining the integrity of the complex; mutant displays reduced transcription elongation in the G-less-based run-on (GLRO) assay
CAGL0B01375g	-0.319902	0.261367	-0.465662	-0.289621	YOL145C	CTR9	Component of the Paf1p complex involved in transcription elongation; binds to and modulates the activity of RNA polymerases I and II; required for expression of a subset of genes, including cyclin genes; involved in SER3 repression by helping to maintain SRG1 transcription-dependent nucleosome occupancy; contains TPR repeats
CAGL0G09042g	3.13975	3.65919	4.72297	2.85303	YPL202C	AFT2	Iron-regulated transcriptional activator; activates genes involved in intracellular iron use and required for iron homeostasis and resistance to oxidative stress; AFT2 has a paralog, AFT1, that arose from the whole genome duplication
CAGL0B01419g	0.143769	0.0349566	0.719886	-0.0639488	YOL143C	RIB4	Lumazine synthase (DMRL synthase); catalyzes synthesis of immediate precursor to riboflavin; DMRL synthase stands for 6,7-dimethyl-8-ribityllumazine synthase
CAGL0B01441g	0.732329	0.77065	-0.0605387	0.174959
CAGL0B01463g	1.81939	1.24883	0.613625	1.5269	YOL142W	RRP40	Exosome non-catalytic core component; involved in 3'-5' RNA processing and degradation in both the nucleus and the cytoplasm; predicted to contain both S1 and KH RNA binding domains; mutations in the human homolog, EXOSC3, cause pontocerebellar hypoplasia with motor neuron degeneration
CAGL0B01485g	1.01753	1.21861	0.424138	0.948444	YOL141W	PPM2	AdoMet-dependent tRNA methyltransferase; also involved in methoxycarbonylation; required for the synthesis of wybutosine (yW), a modified guanosine found at the 3'-position adjacent to the anticodon of phe-tRNA; similarity to Ppm1p
CAGL0B01507g	1.43891	2.15284	0.38561	1.21205	YOL140W	ARG8	Acetylornithine aminotransferase; catalyzes the fourth step in the biosynthesis of the arginine precursor ornithine
CAGL0B01529g	-0.709572	-0.581985	-1.30842	-0.406229	YDR142C	PEX7	Peroxisomal signal receptor for peroxisomal matrix proteins; recognizes the N-terminal nonapeptide signal (PTS2); WD repeat protein; defects in human homolog cause lethal rhizomelic chondrodysplasia punctata (RCDP)
CAGL0B01551g	-0.316813	-0.194429	-0.0166508	-0.631771	YDR141C	DOP1	Protein involved in vesicular transport at trans-Golgi network (TGN); TGN-localized, leucine-zipper domain protein; involved in endosome-to-Golgi transport during endocytic recycling, and retrograde transport of glycosyltransferases from the TGN to the Golgi; involved in organization of the ER, establishment of cell polarity, and morphogenesis; detected in highly purified mitochondria in high-thr…
CAGL0B01573g	0.455401	-0.00354909	0.537476	0.520933	YDR140W	MTQ2	S-adenosylmethionine-dependent methyltransferase; subunit of complex with Trm112p that methylates translation release factor Sup45p (eRF1) in the ternary complex eRF1-eRF3-GTP; similar to E.coli PrmC; member of the seven beta-strand family
CAGL0B01589g	0.281385	-0.465928	0.834686	0.251247	YDR139C	RUB1	Ubiquitin-like protein with similarity to mammalian NEDD8; conjugation (neddylation) substrates include the cullins Cdc53p, Rtt101p, and Cul3p; activated by Ula1p and Uba3p (E1 enzyme pair); conjugation mediated by Ubc12p (E2 enzyme)
CAGL0B01595g	-4.19933	-3.38872	-2.96475	-2.03145
CAGL0B01617g	-0.356919	0.283206	-0.277127	-0.026169	YDR138W	HPR1	Subunit of THO/TREX complexes; this complex couple transcription elongation with mitotic recombination and with mRNA metabolism and export, subunit of an RNA Pol II complex; regulates lifespan; involved in telomere maintenance; similar to Top1p
CAGL0B01639g	-2.10157	-2.07675	-0.430192	-0.907092	YDR137W	RGP1	Subunit of a Golgi membrane exchange factor (Ric1p-Rgp1p); this complex catalyzes nucleotide exchange on Ypt6p
CAGL0B01683g	-0.517042	-0.7359	-0.968657	-1.4289	YDR107C	TMN2	Protein with a role in cellular adhesion and filamentous growth; similar to Tmn3p; member of the evolutionarily conserved Transmembrane Nine family of proteins with nine membrane-spanning segments; TMN2 has a paralog, EMP70, that arose from the whole genome duplication
CAGL0B01705g	0.072201	0.364947	-0.894604	-0.44553	YDR108W	TRS85	Component of transport protein particle (TRAPP) complex III; TRAPPIII is a multimeric guanine nucleotide-exchange factor for the GTPase Ypt1p, regulating endosome-Golgi traffic and required for membrane expansion during autophagy and the CVT pathway; directs Ypt1p to the PAS; late post-replication meiotic role
CAGL0B01727g	0.0881302	-0.95258	1.83335	-0.247097	YDR109C		D-ribulokinase; carbohydrate kinase that specifically converts D-ribulose to D-ribulose 5-phosphate during pentose metabolism; null mutant accumulates D-ribulose and the precursor ribitol; proposed to function as a D-ribulose metabolic repair enzyme; member of the FGGY family of carbohydrate kinases; human homolog, FGGY, is involved in both D-ribulose and ribitol metabolism; human FGGY has been l…
CAGL0B01771g	1.74833	2.83531	1.50237	1.49713	YDR110W	FOB1	Nucleolar protein that binds the rDNA replication fork barrier site; required for replication fork blocking, recombinational hotspot activity, condensin recruitment to replication fork barrier (RFB), and rDNA repeat segregation; related to retroviral integrases
CAGL0B01793g	-0.469235	-0.531521	-0.406484	-0.628688	YDR115W	MRX14	Putative mitochondrial ribosomal protein of the large subunit; required for respiratory growth and for efficient translation of mitochondrial COX1 and COX3; conditional mutant has reduced cytochrome c oxidase activity; protein increases in abundance and relocalizes to the plasma membrane upon DNA replication stress; contains and N-terminal mitochondrial targeting sequence; similar to E. coli L34 …
CAGL0B01815g	-0.951996	-1.21368	-1.24231	-1.10934	YDR116C	MRPL1	Mitochondrial ribosomal protein of the large subunit
CAGL0B01837g	1.75607	2.13446	1.8343	1.53691	YDR117C	TMA64	Protein of unknown function that associates with ribosomes; has a putative RNA binding domain; in mammals the corresponding protein, eIF2D, has been shown to possess translation initiation factor activity
CAGL0B01859g	-0.184472	0.275127	-0.00977931	0.300242	YDR118W	APC4	Subunit of the Anaphase-Promoting Complex/Cyclosome (APC/C); APC/C is a ubiquitin-protein ligase required for degradation of anaphase inhibitors, including mitotic cyclins, during the metaphase/anaphase transition; component of the platform domain of the APC/C, based on structural analysis; relative distribution to the nucleus increases upon DNA replication stress
CAGL0B01875g	-3.46854	-2.29358	-2.04223	-0.374121	YDR119W-A	COX26	Subunit of cytochrome C oxidase complex; stabilizes or regulates formation of respiratory chain supercomplexes composed of Complex III (ubiquinol-cytochrome c reductase) and Complex IV (cytochrome c oxidase)
CAGL0B01881g	0.349754	0.807226	-1.18941	1.25949	YDR120C	TRM1	tRNA methyltransferase; two forms of protein are made by alternative translation starts; localizes to both nucleus and mitochondrion to produce modified base N2,N2-dimethylguanosine in tRNAs in both compartments; nuclear Trm1p is evenly distributed around inner nuclear membrane in WT, but mislocalizes as puncta near ER-nucleus junctions in spindle pole body (SPB) mutants; both Trm1p inner nuclear…
CAGL0B01903g	0.113896	0.0434514	-0.0458379	0.330961	YDR121W	DPB4	Subunit of DNA pol epsilon and of ISW2 chromatin accessibility complex; involved in both chromosomal DNA replication and inheritance of telomeric silencing; stabilizes the interaction of Pol epsilon with primer-template DNA, positively affecting the processivity of the polymerase and exonuclease activities of Pol epsilon; interacts with extranucleosomal DNA and acts as anchor point for ISW2 compl…
CAGL0B01925g	-4.11239	-3.70754	-1.17513	-1.95899	YDR122W	KIN1	S/T protein kinase; regulates polarized exocytosis and the Ire1p-mediated unfolded protein response; regulates HAC1 mRNA translocation, splicing and translation with KIN2 during ER stress; direct phosphorylation of the substrate Sec9p (S190) is enhanced by prior substrate priming (S192); localizes to the cytoplasmic face of the plasma membrane; activation loop phosphorylation (T302) required for …
CAGL0B01947g	1.42454	1.49828	1.33718	0.429149	YDR123C	INO2	Transcription factor; component of the heteromeric Ino2p/Ino4p basic helix-loop-helix transcription activator that binds inositol/choline-responsive elements (ICREs), required for derepression of phospholipid biosynthetic genes in response to inositol depletion; involved in diauxic shift
CAGL0B01969g	0.885378	1.12825	1.19537	0.340621	YDR125C	ECM18	Protein of unknown function; ECM18 has a paralog, ICT1, that arose from the whole genome duplication
CAGL0B01991g	0.494554	0.257991	0.519755	0.0380141	YDR126W	SWF1	Palmitoyltransferase that acts on transmembrane proteins; including the SNAREs Snc1p, Syn8p, Tlg1p and likely all SNAREs; contains an Asp-His-His-Cys-cysteine rich (DHHC-CRD) domain; may have a role in vacuole fusion
CAGL0B02013g	-0.500139	-0.444898	0.294886	-0.403079	YDR128W	MTC5	Subunit of SEACAT, a subcomplex of the SEA complex; Mtc1p, along with Rtc1p and Sea4p, redundantly inhibit the TORC1 inhibitory role of the Iml1p/SEACIT (Iml1p-Npr2p-Npr3p) subcomplex, a GAP for GTPase Gtr1p (EGOC subunit) in response to amino acid limitation, thereby resulting in activation of TORC1 signaling; SEA is a coatomer-related complex that associates dynamically with the vacuole; relati…
CAGL0B02035g	-2.02883	-1.73476	-0.985949	-0.971163	YDR129C	SAC6	Fimbrin, actin-bundling protein; cooperates with Scp1p in organization and maintenance of the actin cytoskeleton; phosphorylated by Cdc28p/Clb2p in metaphase on T103, to regulate conformation, and modulate actin filament binding affinity and actin cable dynamics; relocalizes from the plasma membrane to the cytoplasm upon DNA replication stress; human homologs PLS3 and LCP1 implicated in spinocere…
CAGL0B02057g	-1.05934	0.145454	0.0797415	0.179555
CAGL0B02079g	-0.722409	0.689412	-0.633888	2.37773	YGR224W	AZR1	Plasma membrane transporter of the major facilitator superfamily; involved in resistance to azole drugs such as ketoconazole and fluconazole
CAGL0B02101g	-0.462257	-0.720534	0.384162	0.562082	YGR223C	HSV2	Phosphoinositide (PI) binding protein; involved in micronucleophagy; belongs to the PROPPIN family of proteins defined by a seven-bladed beta-propeller fold and FRRG motif required for PI binding; displays punctate cytoplasmic localization
CAGL0B02123g	0.739111	0.507369	0.386217	0.913183	YGR222W	PET54	Mitochondrial inner membrane protein; binds to the 5' UTR of the COX3 mRNA to activate its translation together with Pet122p and Pet494p; also binds to the COX1 Group I intron AI5 beta to facilitate exon ligation during splicing; also stimulates efficient synthesis of Cox1p
CAGL0B02145g	-0.96158	-0.184853	-1.26743	0.0583707	YGR221C	TOS2	Protein involved in localization of Cdc24p to the site of bud growth; may act as a membrane anchor; localizes to the bud neck and bud tip; potentially phosphorylated by Cdc28p; TOS2 has a paralog, SKG6, that arose from the whole genome duplication
CAGL0B02167g	0.0999213	-0.686425	-0.105883	-0.529191	YGR220C	MRPL9	Mitochondrial ribosomal protein of the large subunit
CAGL0B02189g	-1.27459	-0.509809	-0.617884	-0.751729	YGR218W	CRM1	Nuclear export factor, exportin; major karyopherin involved in export of proteins, RNAs, and ribosomal subunits from the nucleus
CAGL0B02211g	0.085617	0.137405	-0.163234	0.0206009	YGR217W	CCH1	Voltage-gated high-affinity calcium channel; involved in calcium influx in response to some environmental stresses as well as exposure to mating pheromones; interacts and partially co-localizes with Mid1p; however, evidence suggests CCH1 is not required for Mid1p function
CAGL0B02233g	0.806438	1.08673	0.795422	0.522812
CAGL0B02255g	-0.0933528	-0.376325	-0.379569	0.104064	YGR215W	RSM27	Mitochondrial ribosomal protein of the small subunit
CAGL0B02277g	1.80809	1.72267	0.326742	0.82626	YML113W	DAT1	DNA binding protein that recognizes oligo(dA).oligo(dT) tracts; Arg side chain in its N-terminal pentad Gly-Arg-Lys-Pro-Gly repeat is required for DNA-binding; relocalizes to the cytosol in response to hypoxia; not essential for viability
CAGL0B02299g	0.131833	1.09147	0.647219	0.186057	YML114C	TAF8	TFIID subunit (65 kDa); involved in RNA polymerase II transcription initiation
CAGL0B02321g	-0.327368	-0.0700433	-0.970778	-1.44385	YML115C	VAN1	Component of the mannan polymerase I; complex contains Van1p and Mnn9p and is involved in the first steps of mannan synthesis; mutants are vanadate-resistant
CAGL0M06897g	6.04679	5.29439	4.68945	3.64572	YNL024C	EFM6	Putative S-adenosylmethionine-dependent lysine methyltransferase; responsible for modifying Lys-390 in translational elongation factor EF-1 alpha (eEF1A); has seven beta-strand methyltransferase motif; green fluorescent protein (GFP)-fusion protein localizes to the cytoplasm
CAGL0B02365g	-0.845624	-0.602528	-0.251875	-0.529227	YML117W	NAB6	Putative RNA-binding protein; associates with mRNAs encoding cell wall proteins in high-throughput studies; deletion mutants display increased sensitivity to some cell wall disrupting agents; expression negatively regulated by cAMP
CAGL0B02387g	-1.38125	-1.00762	-0.0746526	-0.0611906	YML118W	NGL3	3'-5' exonuclease specific for poly-A RNAs; has a domain similar to a magnesium-dependent endonuclease motif in mRNA deadenylase Ccr4p; similar to Ngl1p; NGL3 has a paralog, NGL2, that arose from the whole genome duplication
CAGL0B02409g	1.66656	0.962224	1.74059	1.24571	YML119W		Putative protein of unknown function; YML119W is not an essential gene; potential Cdc28p substrate
CAGL0B02431g	-1.56806	-1.16596	-1.83939	-0.686399	YML120C	NDI1	NADH:ubiquinone oxidoreductase; transfers electrons from NADH to ubiquinone in respiratory chain but does not pump protons, in contrast to higher eukaryotic multisubunit respiratory complex I; upon apoptotic stress, is activated in mitochondria by N-terminal cleavage, then translocates to cytoplasm to induce apoptosis; homolog of human AIFM2; yeast NDI1 complements several phenotypes of human cel…
CAGL0B02453g	-0.191423	-0.250552	-0.301107	-0.339249	YML121W	GTR1	Subunit of a TORC1-stimulating GTPase and the EGO/GSE complex; subunit of Gtr1-Gtr2, a GTPase that activates TORC1 in response to amino acid stimulation; subunit of EGO/GSE, a vacuolar membrane complex that regulates exit from rapamycin-induced growth arrest and sorting of Gap1p; involved in phosphate transport, telomeric chromatin silencing and the oxidative stress response; activated by the the…
CAGL0B02475g	-0.525146	0.211034	-2.18071	-0.376797	YML123C	PHO84	High-affinity inorganic phosphate (Pi) transporter; also low-affinity manganese transporter; regulated by Pho4p and Spt7p; mutation confers resistance to arsenate; exit from the ER during maturation requires Pho86p; cells overexpressing Pho84p accumulate heavy metals but do not develop symptoms of metal toxicity
CAGL0B02497g	-2.18688	-2.85619	-2.40804	-2.27284	YML124C	TUB3	Alpha-tubulin; associates with beta-tubulin (Tub2p) to form tubulin dimer, which polymerizes to form microtubules; expressed at lower level than Tub1p; TUB3 has a paralog, TUB1, that arose from the whole genome duplication
CAGL0B02519g	2.67457	3.56962	0.792286	0.475274	YML125C	PGA3	Putative cytochrome b5 reductase, localized to the plasma membrane; may be involved in regulation of lifespan; required for maturation of Gas1p and Pho8p, proposed to be involved in protein trafficking; PGA3 has a paralog, AIM33, that arose from the whole genome duplication
CAGL0B02541g	-0.974937	-1.12905	-0.498818	-0.0904707	YML127W	RSC9	Component of the RSC chromatin remodeling complex; DNA-binding protein involved in the synthesis of rRNA and in transcriptional repression and activation of genes regulated by the Target of Rapamycin (TOR) pathway
CAGL0B02563g	-4.4571	-4.46623	-3.48985	-2.35757	YML128C	MSC1	Protein of unknown function; mutant is defective in directing meiotic recombination events to homologous chromatids; the authentic, non-tagged protein is detected in highly purified mitochondria and is phosphorylated
CAGL0B02585g	-0.189377	-0.289295	-0.996442	-0.300413	YDR233C	RTN1	Reticulon protein; involved in nuclear pore assembly and maintenance of tubular ER morphology; promotes membrane curvature; regulates the ER asymmetry-induced inheritance block during ER stress; role in ER-derived peroxisomal biogenesis; increases tubular ER when overexpressed; mutants have reduced phosphatidylserine transfer between the ER and mitochondria; interacts with exocyst subunit Sec6p, …
CAGL0B02607g	1.43778	1.2084	-0.261877	0.26823	YDR232W	HEM1	5-aminolevulinate synthase; catalyzes the first step in the heme biosynthetic pathway; an N-terminal signal sequence is required for localization to the mitochondrial matrix; expression is regulated by Hap2p-Hap3p; has a pyridoxal phosphate cofactor whose insertion is mediated by Mcx1p
CAGL0B02629g	0.0998507	-0.231785	-0.0744802	-0.507628	YDR251W	PAM1	Essential protein of unknown function; exhibits variable expression during colony morphogenesis; overexpression permits survival without protein phosphatase 2A, inhibits growth, and induces a filamentous phenotype; PAM1 has a paralog, SVL3, that arose from the whole genome duplication
CAGL0B02651g	-1.74889	-2.04533	-1.54952	-1.02423	YDR253C	MET32	Zinc-finger DNA-binding transcription factor; involved in transcriptional regulation of the methionine biosynthetic genes; targets strong transcriptional activator Met4p to promoters of sulfur metabolic genes; feedforward loop exists in the regulation of genes controlled by Met4p and Met32p; lack of such a loop for MET31 may account for the differential actions of Met32p and Met31p; MET32 has a p…
CAGL0B02673g	0.155603	0.250849	0.299605	0.601931	YDR254W	CHL4	Outer kinetochore protein required for chromosome stability; involved in new kinetochore assembly and sister chromatid cohesion; forms a stable complex with Iml3p; peripheral component of the Ctf19 kinetochore complex that interacts with Ctf19p, Ctf3p, and Mif2p; required for the spindle assembly checkpoint; orthologous to human centromere constitutive-associated network (CCAN) subunit CENP-N and…
CAGL0B02695g	-0.306968	0.538832	0.459734	0.868353	YDR255C	RMD5	Component of GID Complex that confers ubiquitin ligase (U3) activity; necessary for polyubiquitination and degradation of the gluconeogenic enzyme fructose-1,6-bisphosphatase; forms dimer with Fyv10p that is then recruited to GID Complex by Gid8p; also required for sporulation; conserved protein that has a degenerate RING finger domain
CAGL0B02717g	1.25018	1.9704	-0.60972	1.44269
CAGL0B02739g	1.15574	1.69704	1.52427	1.1809	YLR362W	STE11	Signal transducing MEK kinase; involved in pheromone response and pseudohyphal/invasive growth pathways where it phosphorylates Ste7p, and the high osmolarity response pathway, via phosphorylation of Pbs2p; regulated by Ste20p and Ste50p; protein abundance increases in response to DNA replication stress
CAGL0I06644g	6.4079	0.729483	4.68708	4.9266	YER150W	SPI1	GPI-anchored cell wall protein involved in weak acid resistance; basal expression requires Msn2p/Msn4p; expression is induced under conditions of stress and during the diauxic shift; SPI1 has a paralog, SED1, that arose from the whole genome duplication
CAGL0B02761g	-0.390497	-0.282211	0.528548	-0.494004	YLR361C	DCR2	Protein phosphatase; involved in downregulation of the unfolded protein response (UPR), at least in part through dephosphorylation of Ire1p; dosage-dependent positive regulator of the G1/S phase transition through control of the timing of START; physically interacts with, dephosphorylates and destabilizes Sic1p; SWAT-GFP and mCherry fusion proteins localize to the vacuole
CAGL0B02772g	0.417776	0.0693243	0.974853	0.270975	YLR360W	VPS38	Part of a Vps34p phosphatidylinositol 3-kinase complex; functions in carboxypeptidase Y (CPY) sorting; binds Vps30p and Vps34p to promote production of phosphatidylinositol 3-phosphate (PtdIns3P) which stimulates kinase activity; required for overflow degradation of misfolded proteins when ERAD is saturated
CAGL0B02794g	-1.82324	-2.83998	-2.9427	-2.13896	YLR359W	ADE13	Adenylosuccinate lyase; catalyzes two steps in the 'de novo' purine nucleotide biosynthetic pathway; expression is repressed by adenine and activated by Bas1p and Pho2p; mutations in human ortholog ADSL cause adenylosuccinase deficiency; human ADSL can complement yeast ADE13 null mutant
CAGL0B02816g	-0.134898	1.4055	0.670874	1.31009	YLR357W	RSC2	Component of the RSC chromatin remodeling complex; required for expression of mid-late sporulation-specific genes; involved in telomere maintenance; RSC2 has a paralog, RSC1, that arose from the whole genome duplication
CAGL0L08547g	2.75973	4.01208	4.64291	2.13436
CAGL0B02860g	-2.12216	-1.0061	-1.07225	0.0250639	YLR356W	ATG33	Mitochondrial mitophagy-specific protein; required primarily for mitophagy induced at post-log phase; not required for other types of selective autophagy or macroautophagy; conserved within fungi, but not in higher eukaryotes; ATG33 has a paralog, SCM4, that arose from the whole genome duplication
CAGL0B02882g	-3.42384	-1.6875	0.00436557	-0.444859
CAGL0B02904g	-1.09501	-0.32006	-0.605086	1.63407
CAGL0B02926g	-0.0031635	-0.638753	-0.0728399	-1.05054
CAGL0B02948g	-0.544041	-0.173298	-0.351858	0.00956721
CAGL0B02970g	-2.14002	0.281707	0.349869	-0.117506
CAGL0B02981g	-1.06815	-1.82024	-0.0322449	0.830078
CAGL0B03014g	-0.894379	-1.47643	0.139338	0.909654
CAGL0B03047g	1.65066	0.532161	-1.14668	-0.322693	YLR355C	ILV5	Acetohydroxyacid reductoisomerase and mtDNA binding protein; involved in branched-chain amino acid biosynthesis and maintenance of wild-type mitochondrial DNA; found in mitochondrial nucleoids
CAGL0B03069g	-1.80591	-1.51596	-0.500404	-0.992088	YLR354C	TAL1	Transaldolase, enzyme in the non-oxidative pentose phosphate pathway; converts sedoheptulose 7-phosphate and glyceraldehyde 3-phosphate to erythrose 4-phosphate and fructose 6-phosphate; TAL1 has a paralog, NQM1, that arose from the whole genome duplication
CAGL0G02937g	4.18409	2.59395	4.63705	3.37161	YGR087C	PDC6	Minor isoform of pyruvate decarboxylase; decarboxylates pyruvate to acetaldehyde, involved in amino acid catabolism; transcription is glucose- and ethanol-dependent, and is strongly induced during sulfur limitation
CAGL0B03113g	-1.60869	-1.80783	0.173981	-0.749193	YLR352W	LUG1	Protein of unknown function with similarity to F-box proteins; interacts with the core SCF ubiquitin ligase complex subunits Skp1p and Cdc53p; LUG1 deletion prevents cells containing the [URE3] prion or lacking Ure2p from growing on glycerol
CAGL0B03179g	1.08648	2.27619	0.8883	0.650091	YKR010C	TOF2	Protein required for rDNA silencing and mitotic rDNA condensation; stimulates Cdc14p phosphatase activity and biphasic release to promote rDNA repeat segregation; required for condensin recruitment to the replication fork barrier site; TOF2 has a paralog, NET1, that arose from the whole genome duplication
CAGL0B03201g	-4.49042	-4.47786	-1.86872	-2.32171	YKR011C		Protein of unknown function; green fluorescent protein (GFP)-fusion protein localizes to the nucleus; protein abundance increases in response to DNA replication stress
CAGL0B03245g	-0.705265	-0.0373026	-1.6062	-0.923085	YBR283C	SSH1	Subunit of the Ssh1 translocon complex; Sec61p homolog involved in co-translational pathway of protein translocation; not essential
CAGL0B03267g	0.151462	-0.154952	-1.04509	-0.0769806	YBR282W	MRPL27	Mitochondrial ribosomal protein of the large subunit; homolog of human Bcl-2 interacting protein BMRP
CAGL0B03289g	-1.01441	0.828912	0.0631119	0.63563	YBR281C	DUG2	Component of glutamine amidotransferase (GATase II); forms a complex with Dug3p to degrade glutathione (GSH) and other peptides containing a gamma-glu-X bond in an alternative pathway to GSH degradation by gamma-glutamyl transpeptidase (Ecm38p)
CAGL0B03311g	-4.93085	-4.44812	-1.32705	-2.68462	YBR280C	SAF1	F-Box protein involved in proteasome-dependent degradation of Aah1p; involved in proteasome-dependent degradation of Aah1p during entry of cells into quiescence; interacts with Skp1
CAGL0B03333g	-0.0284589	0.208034	-0.0650152	-0.221752	YBR279W	PAF1	Component of the Paf1p complex involved in transcription elongation; binds to and modulates the activity of RNA polymerases I and II; required for expression of a subset of genes, including cell cycle-regulated genes; involved in SER3 repression by helping to maintain SRG1 transcription-dependent nucleosome occupancy; homolog of human PD2/hPAF1
CAGL0B03355g	0.443141	0.708609	0.4632	0.959486	YBR278W	DPB3	Third-largest subunit of DNA polymerase II (DNA polymerase epsilon); required to maintain fidelity of chromosomal replication and also for inheritance of telomeric silencing; stabilizes the interaction of Pol epsilon with primer-template DNA, positively affecting the processivity of the polymerase and exonuclease activities of Pol epsilon; mRNA abundance peaks at the G1/S boundary of the cell cyc…
CAGL0B03377g	0.224946	0.731752	0.0499802	0.682995	YBR276C	PPS1	Protein phosphatase; has specificity for serine, threonine, and tyrosine residues; has a role in the DNA synthesis phase of the cell cycle
CAGL0B03399g	-0.746471	-0.845291	-0.180423	-0.228269
CAGL0B03421g	2.38875	2.45718	2.12432	0.988169	YLR256W	HAP1	Zinc finger transcription factor; involved in the complex regulation of gene expression in response to levels of heme and oxygen; localizes to the mitochondrion as well as to the nucleus; the S288C sequence differs from other strain backgrounds due to a Ty1 insertion in the carboxy terminus
CAGL0B03443g	-0.857972	0.141304	-0.367211	0.697707	YLR253W	CQD2	Mitochondrial protein involved in lipid homeostasis; involved in mobilization of CoQ from its site of synthesis on the inner mitochondrial membrane to other sites of action; associates with mitochondrial ribosome; involved in mitochondrial morphology; non-essential gene which interacts genetically with MDM10, and other members of ERMES complex; transcription is periodic during metabolic cycle; ho…
CAGL0B03465g	-2.94942	-1.75286	-0.70329	0.102	YLR251W	SYM1	Protein required for ethanol metabolism; induced by heat shock and localized to the inner mitochondrial membrane; homologous to mammalian peroxisomal membrane protein Mpv17; human homolog MPV17 is implicated in hepatocerebral mtDNA depletion syndromes (MDDS), and complements yeast null mutant
CAGL0B03487g	1.47775	1.16044	-0.186312	-0.398926	YLR249W	YEF3	Translation elongation factor 3; contains two ABC cassettes; binds and hydrolyzes ATP; interacts with mRNA independently of translation; involved in frameshifting at stalled ribosomes; YEF3 has a paralog, HEF3, that arose from the whole genome duplication
CAGL0B03509g	-1.05621	-1.62664	0.395371	-0.318637	YLR248W	RCK2	Protein kinase involved in response to oxidative and osmotic stress; identified as suppressor of S. pombe cell cycle checkpoint mutations; similar to CaM (calmodulin) kinases; RCK2 has a paralog, RCK1, that arose from the whole genome duplication
CAGL0B03531g	-0.934619	-1.2702	-0.126047	0.278087
CAGL0B03553g	0.049246	0.0923649	-0.234391	0.237097	YEL055C	POL5	Protein involved in 60S assembly and pre-40S AFs recycling; has sequence similarity to human MybBP1A and weak sequence similarity to B-type DNA polymerases; not required for chromosomal DNA replication
CAGL0B03575g	1.14405	-0.756591	0.720379	0.19703	YEL056W	HAT2	Subunit of the Hat1p-Hat2p histone acetyltransferase complex; required for high affinity binding of the complex to free histone H4, thereby enhancing Hat1p activity; similar to human RbAp46 and 48; has a role in telomeric silencing
CAGL0B03597g	0.212629	-0.0118901	0.699056	-0.0899317	YEL058W	PCM1	Essential N-acetylglucosamine-phosphate mutase; converts GlcNAc-6-P to GlcNAc-1-P, which is a precursor for the biosynthesis of chitin and for the formation of N-glycosylated mannoproteins and glycosylphosphatidylinositol anchors
CAGL0B03608g	1.50703	1.44798	2.12837	1.38891
CAGL0B03619g	-1.58033	-1.5245	-0.527048	-1.10763	YEL060C	PRB1	Vacuolar proteinase B (yscB) with H3 N-terminal endopeptidase activity; serine protease of the subtilisin family; involved in protein degradation in the vacuole and required for full protein degradation during sporulation; activity inhibited by Pbi2p; protein abundance increases in response to DNA replication stress; PRB1 has a paralog, YSP3, that arose from the whole genome duplication
CAGL0B03641g	-0.145592	-0.116487	0.271293	-0.816721	YEL061C	CIN8	Bipolar kinesin motor protein; switches from minus- to plus-end-directed motility in vitro depending on conditions; involved in mitotic spindle assembly and chromosome segregation
CAGL0B03663g	0.332393	3.48216	3.20306	1.50544	YCR005C	CIT2	Citrate synthase, peroxisomal isozyme involved in glyoxylate cycle; catalyzes condensation of acetyl coenzyme A and oxaloacetate to form citrate; expression is controlled by Rtg1p and Rtg2p transcription factors; SCF-Ucc1 regulates level of Cit2p to maintain citrate homeostasis; oxaloacetate-dependent positive feedback loop inhibits Cit2p ubiquitination; CIT2 has a paralog, CIT1, that arose from …
CAGL0B03685g	-2.79774	-2.24659	-1.39292	-1.82271
CAGL0B03707g	-0.0685243	-1.8682	-2.09512	-0.288949
CAGL0B03773g	1.27128	1.04069	-0.427266	-0.418599
CAGL0B03795g	0.237034	-0.212829	-1.06395	-0.3052	YJR007W	SUI2	Alpha subunit of the translation initiation factor eIF2; eIF2 is involved in identification of the start codon; phosphorylation of Ser51 is required for regulation of translation by inhibiting the exchange of GDP for GTP; protein abundance increases in response to DNA replication stress
CAGL0B03817g	-1.60159	-2.98296	0.298396	-2.11982	YJR008W	MHO1	Protein of unknown function; inhibits haploid invasive growth when overexpressed; synthetically lethal with phospholipase C (PLC1); expression induced by mild heat-stress on a non-fermentable carbon source, upon entry into stationary phase and upon nitrogen deprivation; repressed by inosine and choline in an Opi1p-dependent manner; highly conserved from bacteria to human; Memo, the human homolog,…
CAGL0B03839g	-4.36069	-2.77092	-3.72803	-1.04915	YJR010W	MET3	ATP sulfurylase; catalyzes the primary step of intracellular sulfate activation, essential for assimilatory reduction of sulfate to sulfide, involved in methionine metabolism; human homolog PAPSS2 complements yeast null mutant
CAGL0B03855g	1.56402	0.965028	1.51633	0.952425	YJR010C-A	SPC1	Subunit of the signal peptidase complex (SPC); SPC cleaves the signal sequence from proteins targeted to the endoplasmic reticulum (ER); homolog of the SPC12 subunit of mammalian signal peptidase complex; protein abundance increases in response to DNA replication stress
CAGL0B03861g	1.71493	1.88006	0.970305	1.52594	YJR011C	CAL4	Accessory component of the Ccr4-NOT complex; GFP-fusion protein expression is induced in response to the DNA-damaging agent MMS
CAGL0B03883g	1.09372	1.48631	0.853384	0.795601
CAGL0B03899g	-1.33855	-0.85078	-0.28767	0.07864	YJR012C		Protein of unknown function; proposed involvement in transport based on mass spectrometry analysis of copurifying proteins; null mutant is viable
CAGL0B03905g	-0.102637	0.459832	-0.27419	-0.000621307	YJR013W	GPI14	Glycosylphosphatidylinositol-alpha 1,4 mannosyltransferase I; involved in GPI anchor biosynthesis, requires Pbn1p for function; homolog of mammalian PIG-M
CAGL0B03927g	1.02384	0.66191	-0.16857	0.337523	YJR014W	TMA22	Protein of unknown function; associates with ribosomes and has a putative RNA binding domain; interacts with Tma20p; similar to human GRAP and human DRP1, which interacts with human Tma20p homolog MCT-1; protein abundance increases in response to DNA replication stress
CAGL0B03949g	-2.93287	-1.196	-0.934401	-1.7874
CAGL0B03971g	-2.01054	-1.84864	-0.998523	-1.34019	YJR015W		Putative protein of unknown function; localizes to endoplasmic reticulum and cytoplasm; null mutant exhibits abnormal lipid metabolic phenotype; predicted to encode a membrane transporter based on phylogenetic analysis; not an essential gene; YJR015W has a paralog, SNG1, that arose from the whole genome duplication
CAGL0B03993g	0.558874	-0.308544	-0.959216	-0.832849	YJR016C	ILV3	Dihydroxyacid dehydratase; putative 2Fe-2S protein; catalyzes third step in the common pathway leading to biosynthesis of branched-chain amino acids
CAGL0B04015g	-0.169902	-0.0683318	-0.298375	-0.509717
CAGL0B04037g	0.033716	0.0861455	0.799363	0.0789692	YJR017C	ESS1	Peptidylprolyl-cis/trans-isomerase (PPIase); specific for phosphorylated S/T residues N-terminal to proline; regulates phosphorylation of RNAPII large subunit (Rpo21p) C-terminal domain (CTD) at Ser7; associates with phospho-Ser5 form of RNAPII in vivo; present along entire coding length of genes; represses initiation of CUTs; required for efficient termination of mRNA transcription, trimethylati…
CAGL0B04059g	-1.63198	-1.23462	-1.16829	-0.436469	YJR019C	TES1	Peroxisomal acyl-CoA thioesterase; likely to be involved in fatty acid oxidation rather than fatty acid synthesis; conserved protein also found in human peroxisomes; TES1 mRNA levels increase during growth on fatty acids
CAGL0B04103g	0.790627	0.810329	0.780454	0.779213	YPR109W	GLD1	Component of Dsc E3 ligase complex in Golgi and endosomes; SWAT-GFP and mCherry fusion proteins localize to the endoplasmic reticulum; diploid deletion strain has high budding index
CAGL0B04125g	1.90478	1.5113	-0.479363	0.793977	YPR110C	RPC40	RNA polymerase subunit AC40; common to RNA polymerase I and III; predominant determinant targeting Ty1 integration upstream of Pol III-transcribed genes
CAGL0B04147g	0.190942	-0.389358	-0.378591	-0.417879	YPR111W	DBF20	Ser/Thr kinase involved in late nuclear division; one of the mitotic exit network (MEN) proteins; necessary for the execution of cytokinesis; also plays a role in regulating the stability of SWI5 and CLB2 mRNAs; DBF20 has a paralog, DBF2, that arose from the whole genome duplication
CAGL0B04169g	1.9525	2.22102	-1.22661	1.02567	YPR112C	MRD1	Essential conserved small ribosomal subunit (40s) synthesis factor; component of the 90S preribosome; required for production of 18S rRNA and small ribosomal subunit; contains five consensus RNA-binding domains and binds to the pre-rRNA at two sites within the 18S region
CAGL0B04191g	-1.00392	-0.397344	-0.922741	-1.55306	YPR114W		Protein distantly similar to ceramide synthases, Lag1p and Lac1p; mutation confers sensitivity to inhibitors of sphingolipid biosynthesis
CAGL0B04213g	-4.79389	-5.50575	-4.87128	-2.52405	YPR115W	RGC1	Putative regulator of the Fps1p glycerol channel; multiply phosphorylated by Hog1p under osmotic stress; contains a pleckstrin homology domain; forms homodimers and heterodimerizes with paralog Ask10p; green fluorescent protein (GFP)-fusion protein localizes to the cytoplasm
CAGL0B04235g	-0.0930022	1.28176	0.409838	0.350452
CAGL0B04257g	0.331212	-0.443683	-0.991931	-0.278137	YDR012W	RPL4B	Ribosomal 60S subunit protein L4B; homologous to mammalian ribosomal protein L4 and bacterial L4; RPL4B has a paralog, RPL4A, that arose from the whole genome duplication
CAGL0B04279g	1.67206	1.2315	0.684457	1.37264
CAGL0B04301g	1.9615	1.64689	0.632285	1.14429
CAGL0B04323g	-0.698942	-1.20941	-0.0707308	-0.541056
CAGL0B04345g	-0.620086	-0.870534	-0.720438	-0.722373
CAGL0B04367g	-2.10501	-2.112	-1.27768	-1.28997	YBR037C	SCO1	Copper-binding protein of mitochondrial inner membrane; required for cytochrome c oxidase activity and respiration; may function to deliver copper to cytochrome c oxidase; similar to thioredoxins; SCO1 has a paralog, SCO2, that arose from the whole genome duplication
CAGL0B04389g	-0.100756	-0.10545	0.235788	-0.0250514
CAGL0B04411g	-0.329584	-0.43964	-0.691259	-0.444491
CAGL0B04433g	0.368515	0.118411	-0.561559	1.29653
CAGL0B04455g	-2.57803	-1.42188	-2.90669	-0.0994688	YNL101W	AVT4	Vacuolar transporter; exports large neutral amino acids from the vacuole; member of a family of seven S. cerevisiae genes (AVT1-7) related to vesicular GABA-glycine transporters; localizes to sites of contact between the vacuole and mitochondria (vCLAMPs)
CAGL0B04477g	1.06142	0.811376	0.730664	1.38671	YOR104W	PIN2	Exomer-dependent cargo protein; induces appearance of [PIN+] prion when overproduced; prion-like domain serves as a retention signal in the trans-Golgi network; predicted to be palmitoylated
CAGL0B04499g	0.480218	0.526965	0.280079	0.697006	YOR103C	OST2	Epsilon subunit of the oligosaccharyltransferase complex; located in the ER lumen; catalyzes asparagine-linked glycosylation of newly synthesized proteins
CAGL0B04521g	-1.75873	-2.0989	-0.561643	-0.900806	YOR101W	RAS1	GTPase involved in G-protein signaling in adenylate cyclase activation; plays a role in regulation of cell proliferation; localized to the plasma membrane; activated by increased levels of glycolysis intermediate fructose-1,6-bisphosphate; homolog of mammalian RAS proto-oncogenes; relative distribution to the nucleus increases upon DNA replication stress; RAS1 has a paralog, RAS2, that arose from…
CAGL0B04543g	-0.962336	-0.472743	-0.948611	-0.0167282	YOR100C	CRC1	Mitochondrial inner membrane carnitine transporter; required for carnitine-dependent transport of acetyl-CoA from peroxisomes to mitochondria during fatty acid beta-oxidation; human homolog SLC25A20 complements yeast null mutant
CAGL0B04565g	-0.775454	-1.15859	-0.30164	-1.35081	YOR099W	KTR1	Alpha-1,2-mannosyltransferase; involved in O- and N-linked protein glycosylation; type II membrane protein; member of the KRE2/MNT1 mannosyltransferase family; relocalizes from vacuole to cytoplasm upon DNA replication stress
CAGL0B04587g	2.9928	3.01435	2.16489	1.88515	YOR110W	TFC7	RNA pol III transcription initiation factor complex (TFIIIC) subunit; part of the TauA globular domain of TFIIIC that binds DNA at the BoxA promoter sites of tRNA and similar genes; TFC7 has a paralog, YNL108C, that arose from the whole genome duplication
CAGL0B04609g	2.31581	3.96906	1.92114	1.90544
CAGL0B04631g	-0.165179	0.266657	-0.912595	-0.537317	YOR109W	INP53	Polyphosphatidylinositol phosphatase; dephosphorylates multiple phosphatidylinositol phosphates; involved in trans Golgi network-to-early endosome pathway; hyperosmotic stress causes translocation to actin patches; contains Sac1 and 5-ptase domains; INP53 has a paralog, INP52, that arose from the whole genome duplication
CAGL0B04675g	-0.567313	0.141656	1.47524	0.304382	YNL001W	DOM34	Protein that facilitates ribosomal subunit dissociation; Dom34-Hbs1 complex and Rli1p have roles in dissociating inactive ribosomes to facilitate translation restart, particularly ribosomes stalled in 3' UTRs; required for RNA cleavage in no-go decay, but reports conflict on endonuclease activity; Pelota ortholog; protein abundance increases in response to DNA replication stress; DOM34 has a para…
CAGL0B04697g	-0.135196	-0.437403	0.417966	-0.193864
CAGL0B04719g	0.887425	1.13383	0.446584	0.863908
CAGL0B04741g	-0.99328	-0.873308	-0.39885	-0.719934
CAGL0B04763g	0.802656	0.667051	0.37098	0.88161
CAGL0B04785g	0.723687	0.601758	0.236257	0.923863
CAGL0B04807g	-0.308458	-0.594081	0.0773363	-0.587043	YNL004W	HRB1	Poly(A+) RNA-binding protein; key surveillance factor for the selective export of spliced mRNAs from the nucleus to the cytoplasm; preference for intron-containing genes; similar to Npl3p; HRB1 has a paralog, GBP2, that arose from the whole genome duplication
CAGL0B04829g	0.939102	0.531109	1.32799	0.786262
CAGL0B04851g	-2.44372	-0.0202413	-2.33822	0.968497
CAGL0B04873g	-1.05658	-1.40662	-1.83311	-0.940058	YCL016C	DCC1	Subunit of a complex with Ctf8p and Ctf18p; shares some components with Replication Factor C; required for sister chromatid cohesion and telomere length maintenance
CAGL0B04895g	0.525384	1.26475	-0.480861	0.21763	YLR176C	RFX1	Major transcriptional repressor of DNA-damage-regulated genes; recruits repressors Tup1p and Cyc8p to their promoters; involved in DNA damage and replication checkpoint pathway; similar to a family of mammalian DNA binding RFX1-4 proteins
CAGL0B04917g	-2.28237	-2.09393	-1.66306	-0.540695	YLR174W	IDP2	Cytosolic NADP-specific isocitrate dehydrogenase; catalyzes oxidation of isocitrate to alpha-ketoglutarate; levels are elevated during growth on non-fermentable carbon sources and reduced during growth on glucose; IDP2 has a paralog, IDP3, that arose from the whole genome duplication; mutation in human homolog IDH1 is associated with low-grade gliomas and secondary glioblastomas
CAGL0B04939g	0.17921	-0.238689	0.385591	-0.0894693	YLR173W	TAG1	Vacuolar membrane protein involved in termination of autophagy; regulates autophagy termination during persistent nitrogen starvation through Atg1p-mediated re-phosphorylation of Atg13p and PAS disassembly; type II membrane protein containing a hydrophobic transmembrane region, with N-terminal region oriented toward the cytosol and C-terminus inside the lumen; luminal domain is glycosylated; form…
CAGL0B04961g	0.637456	0.315168	-0.227973	0.121333	YLR172C	DPH5	Methyltransferase required for synthesis of diphthamide; diphthamide is a modified histidine residue of translation elongation factor 2 (Eft1p or Eft2p); not essential for viability; GFP-Dph5p fusion protein localizes to the cytoplasm
CAGL0B04983g	0.685357	-0.0980706	1.14985	0.385959	YLR170C	APS1	Small subunit of the clathrin-associated adaptor complex AP-1; AP-1 is involved in protein sorting at the trans-Golgi network; homolog of the sigma subunit of the mammalian clathrin AP-1 complex
CAGL0B05049g	0.675192	1.19758	0.758388	0.498448	YLR247C	IRC20	E3 ubiquitin ligase and putative helicase; involved in synthesis-dependent strand annealing-mediated homologous recombination; ensures precise end-joining along with Srs2p in the Yku70p/Yku80p/Lig4p-dependent NHEJ pathway; controls 2-micron plasmid copy number by regulating the levels of the Flp1p recombinase; localizes to both the mitochondrion and the nucleus; contains a Snf2/Swi2 family ATPase…
CAGL0B05126g	-1.37703	1.09286	-1.52904	-2.20205
CAGL0B05137g	-7.6851	-3.27903	-5.63836	-5.80177
CAGL0B05148g	-6.13986	-1.19919	-5.55395	-4.97603
CAGL0C00110g	-3.13671	-2.02776	-3.85367	-2.91892
CAGL0C00209g	1.64035	0.773852	0.598822	0.622759
CAGL0C00231g	0.0992072	0.978049	-0.234915	0.572477
CAGL0C00253g	-2.03745	-0.180332	-1.30646	-1.41235
CAGL0C00275g	-1.90413	-0.67432	-1.1609	-0.850277
CAGL0C00297g	0.863985	1.31365	0.271158	0.167238	YJL168C	SET2	Histone methyltransferase with a role in transcriptional elongation; methylates H3 lysine 36 (H3K36), which suppresses incorporation of acetylated histones and signals for their deacetylation within transcribed genes; involved in transcription coupled-nucleotide excision repair; associates with C-terminal domain (CTD) of Rpo21p; H3K36me3 (trimethylation) requires Spt6p, proline 38 on H3, CTD of R…
CAGL0C00319g	-0.990963	-0.535509	0.336761	-0.838012	YJL172W	CPS1	Vacuolar carboxypeptidase S; expression is induced under low-nitrogen conditions
CAGL0C00341g	0.324823	-0.669584	0.855987	0.391419	YJL173C	RFA3	Subunit of heterotrimeric Replication Protein A (RPA); RPA is a highly conserved single-stranded DNA binding protein complex involved in DNA replication, repair, recombination; RPA protects against inappropriate telomere recombination, and upon telomere uncapping, prevents cell proliferation by a checkpoint-independent pathway; with Sgs1p-Top2p-Rmi1p, stimulates DNA catenation/decatenation activi…
CAGL0C00363g	0.00959357	-0.755314	-0.202521	-0.446589	YJL174W	KRE9	Glycoprotein involved in cell wall beta-glucan assembly; null mutation leads to severe growth defects, aberrant multibudded morphology, and mating defects
CAGL0C00385g	0.286258	0.489486	0.480855	0.365881	YLR095C	IOC2	Subunit of the Isw1b complex; exhibits nucleosome-stimulated ATPase activity and acts within coding regions to coordinate transcription elongation with termination and processing; contains a PHD finger motif; other complex members are Isw1p and Ioc4p
CAGL0C00407g	-1.59187	-0.631713	-0.327297	-0.530205	YLR094C	GIS3	Protein of unknown function
CAGL0C00429g	0.640651	0.37992	1.18623	0.446315	YLR093C	NYV1	v-SNARE component of the vacuolar SNARE complex; involved in vesicle fusion; inhibits ATP-dependent Ca(2+) transport activity of Pmc1p in the vacuolar membrane
CAGL0C00451g	0.226302	0.890182	1.533	0.825103
CAGL0C00473g	0.408035	0.312907	0.64156	0.205595	YBR136W	MEC1	Genome integrity checkpoint protein and PI kinase superfamily member; Mec1p and Dun1p function in same pathway to regulate dNTP pools and telomere length; signal transducer required for cell cycle arrest and transcriptional responses to damaged or unreplicated DNA; facilitates replication fork progression and regulates P-body formation under replication stress; promotes interhomolog recombination…
CAGL0C00495g	-0.499309	-1.53222	-0.0604982	-0.13016	YBR135W	CKS1	Cyclin-dependent protein kinase regulatory subunit and adaptor; interacts with Cdc28p (aka Cdk1p); required for G1/S and G2/M phase transitions and budding; mediates phosphorylation and degradation of Sic1p; modulates proteolysis of M-phase targets through interactions with the proteasome; role in transcriptional regulation, recruiting proteasomal subunits to target gene promoters; human homologs…
CAGL0C00517g	-0.0616219	-0.757247	-0.208725	-0.113237	YBR133C	HSL7	Protein arginine N-methyltransferase; exhibits septin and Hsl1p-dependent localization to the bud neck in budded cells and periodic Hsl1p-dependent phosphorylation; required with Hsl1p, and Elm1p for the mother-bud neck recruitment, phosphorylation, and degradation of Swe1p; responsible for symmetric dimethylation of histone H4 on Arg3; relocalizes away from bud neck upon DNA replication stress; …
CAGL0C00539g	-4.80123	-3.57996	-3.4343	-2.17756	YBR132C	AGP2	Plasma membrane regulator of polyamine and carnitine transport; has similarity to transporters but lacks transport activity; may act as a sensor that transduces environmental signals; has a positive or negative regulatory effect on transcription of many transporter genes
CAGL0C00561g	-0.509874	-0.529747	0.443567	0.341536	YBR131W	CCZ1	Subunit of a heterodimeric guanine nucleotide exchange factor (GEF); subunit of the Mon1-Ccz1 GEF complex, which stimulates nucleotide exchange and activation of Ypt7p, a Rab family GTPase involved in membrane tethering and fusion events at the late endosome and vacuole; GEF activity is stimulated by membrane association and anionic phospholipids; involved in localizing Ypt7p to the vacuolar memb…
CAGL0C00583g	1.57863	0.0573271	1.73861	0.536644	YBR130C	SHE3	Protein adaptor between Myo4p and the She2p-mRNA complex; part of the mRNA localization machinery that restricts accumulation of certain proteins to the bud; also required for cortical ER inheritance
CAGL0C00605g	0.411615	0.351451	1.03394	0.969098
CAGL0C00627g	-0.646089	-0.84191	0.482145	0.209596	YBR128C	ATG14	Autophagy-specific subunit of phosphatidylinositol 3-kinase complex I; Atg14p targets complex I to the phagophore assembly site (PAS); required for localizing additional ATG proteins to the PAS; required for overflow degradation of misfolded proteins when ERAD is saturated; homolog of human Barkor; other members are Vps34, Vps15, and Vps30p
CAGL0C00649g	-0.0157613	-0.143768	0.455541	-0.166601	YBR127C	VMA2	Subunit B of V1 peripheral membrane domain of vacuolar H+-ATPase; electrogenic proton pump found throughout the endomembrane system; contains nucleotide binding sites; also detected in the cytoplasm; protein abundance increases in response to DNA replication stress; human homolog ATP6V1B1, implicated in autosomal-recessive distal renal tubular acidosis (RTA) with sensorineural deafness, complemen…
CAGL0C00671g	-3.23915	-2.82988	-2.3876	-1.59733	YLR219W	MSC3	Protein of unknown function; green fluorescent protein (GFP)-fusion protein localizes to the cell periphery; msc3 mutants are defective in directing meiotic recombination events to homologous chromatids; potential Cdc28p substrate; protein abundance increases in response to DNA replication stress
CAGL0C00693g	-0.99249	-1.04911	-0.420577	-0.0137927	YLR220W	CCC1	Vacuolar Fe2+/Mn2+ transporter; suppresses respiratory deficit of yfh1 mutants, which lack the ortholog of mammalian frataxin, by preventing mitochondrial iron accumulation; relative distribution to the vacuole decreases upon DNA replication stress
CAGL0C00715g	2.56496	2.12095	1.13654	1.55906	YLR221C	RSA3	Protein with a likely role in ribosomal maturation; required for accumulation of wild-type levels of large (60S) ribosomal subunits; binds to the helicase Dbp6p in pre-60S ribosomal particles in the nucleolus
CAGL0C00737g	0.42067	1.1324	-0.920787	0.991657	YLR222C	UTP13	Nucleolar protein; component of the small subunit (SSU) processome containing the U3 snoRNA that is involved in processing of pre-18S rRNA
CAGL0C00759g	2.88037	1.9905	1.46242	1.23109	YLR223C	IFH1	Coactivator, regulates transcription of ribosomal protein (RP) genes; recruited to RP gene promoters during optimal growth conditions via Fhl1p; subunit of CURI, a complex that coordinates RP production and pre-rRNA processing; regulated by acetylation and phosphorylation at different growth states via TORC1 signaling; IFH1 has a paralog, CRF1, that arose from the whole genome duplication
CAGL0C00781g	-0.24067	-0.574467	0.0975779	1.22753
CAGL0C00847g	-1.95824	-1.7857	-3.05182	-2.74027
CAGL0C00946g	-1.2091	-1.78132	-2.52998	-2.61449
CAGL0C00968g	-1.10014	-1.38114	-1.99655	-2.25154
CAGL0C01056g	-0.926889	-1.56656	-1.88642	-2.21373
CAGL0C01078g	-0.51791	-2.10916	-1.51315	-2.20212
CAGL0C01133g	-0.840211	-1.10167	-1.73801	-1.87221
CAGL0C01155g	0.713343	1.2829	0.99005	0.968693	YLR224W	UCC1	F-box protein and component of SCF ubiquitin ligase complexes; involved in ubiquitin-dependent protein catabolism; readily monoubiquitinated in vitro by SCF-Ubc4 complexes; SCF-Ucc1 regulates level of Cit2 citrate synthase protein to maintain citrate homeostasis, acts as metabolic switch for glyoxylate cycle; UCC1 transcription is downregulated in cells grown on C2-compounds
CAGL0C01177g	-0.0100882	0.065006	0.0736591	0.229843	YLR226W	BUR2	Cyclin for the Sgv1p (Bur1p) protein kinase; subunit of the CDK-cyclin BUR kinase complex with Sgv1p (Bur1p); regulates Set2p-dependent H3K36 trimethylation; regulates transcriptional elongation through the phosphorylation of the carboxy-terminal domain (CTD) of Rpo21p; involved in the recruitment of Spt6p to the CTD at the onset of transcription; regulates telomere elongation
CAGL0F01419g	4.01357	3.4217	4.48983	4.90697	YOR011W	AUS1	Plasma membrane sterol transporter of the ATP-binding cassette family; required, along with Pdr11p, for uptake of exogenous sterols and their incorporation into the plasma membrane; activity is stimulated by phosphatidylserine; sterol uptake is required for anaerobic growth because sterol biosynthesis requires oxygen; AUS1 has a paralog, PDR11, that arose from the whole genome duplication
CAGL0C01221g	0.619518	0.14788	0.204625	-0.0847844
CAGL0C01243g	-1.18644	-1.57981	-1.27138	-0.814759	YIL116W	HIS5	Histidinol-phosphate aminotransferase; catalyzes the seventh step in histidine biosynthesis; responsive to general control of amino acid biosynthesis; mutations cause histidine auxotrophy and sensitivity to Cu, Co, and Ni salts
CAGL0C01265g	-0.161642	-0.0448323	-0.308345	-0.457707	YIL115C	NUP159	FG-nucleoporin component of central core of the nuclear pore complex; also part of the nuclear pore complex (NPC) cytoplasmic filaments; contributes directly to nucleocytoplasmic transport; regulates ADP release from the ATP-dependent RNA helicase Dbp5p; forms a stable association with Nup82p, Gle2p and two other FG-nucleoporins (Nsp1p and Nup116p)
CAGL0C01287g	2.18921	4.01882	1.95114	1.45413	YIL114C	POR2	Putative mitochondrial porin (voltage-dependent anion channel); not required for mitochondrial membrane permeability or mitochondrial osmotic stability; POR2 has a paralog, POR1, that arose from the whole genome duplication
CAGL0C01309g	0.756028	0.896024	0.243703	-0.0181253	YIL112W	HOS4	Subunit of the Set3 complex; complex is a meiotic-specific repressor of sporulation specific genes that contains deacetylase activity; potential Cdc28p substrate
CAGL0C01325g	-0.360093	-0.334988	-1.5604	-0.484761	YIL111W	COX5B	Subunit Vb of cytochrome c oxidase; cytochrome c oxidase is the terminal member of the mitochondrial inner membrane electron transport chain; Cox5Bp is predominantly expressed during anaerobic growth while its isoform Va (Cox5Ap) is expressed during aerobic growth; COX5B has a paralog, COX5A, that arose from the whole genome duplication
CAGL0C01331g	1.3885	1.30157	0.614906	1.28184	YIL110W	HPM1	AdoMet-dependent methyltransferase; involved in a novel 3-methylhistidine modification of multiple proteins, including ribosomal protein Rpl3p; seven beta-strand MTase family member; null mutant exhibits a weak vacuolar protein sorting defect and caspofungin resistance
CAGL0C01353g	-0.103392	0.103525	0.0446291	-0.430469	YIL109C	SEC24	Component of the Sec23p-Sec24p heterodimer of the COPII vesicle coat; required for cargo selection during vesicle formation in ER to Golgi transport; homologous to Sfb3p; SEC24 has a paralog, SFB2, that arose from the whole genome duplication
CAGL0C01375g	-1.64063	-1.19226	-0.118369	-1.14544	YIL108W		Putative metalloendopeptidase; forms cytoplasmic foci upon DNA replication stress
CAGL0C01397g	-4.93541	-2.88753	-2.34606	-2.24418	YIL107C	PFK26	6-phosphofructo-2-kinase; inhibited by phosphoenolpyruvate and sn-glycerol 3-phosphate; has negligible fructose-2,6-bisphosphatase activity; transcriptional regulation involves protein kinase A
CAGL0C01419g	-0.605587	-0.72943	-1.9068	-0.579166	YPL184C	MRN1	RNA-binding protein that may be involved in translational regulation; binds specific categories of mRNAs, including those that contain upstream open reading frames (uORFs) and internal ribosome entry sites (IRES); interacts genetically with chromatin remodelers and splicing factors, linking chromatin state, splicing and as a result mRNA maturation
CAGL0C01435g	0.193424	-0.950787	-0.734964	-0.9143	YPL183W-A	RTC6	Protein involved in translation; mutants have defects in biogenesis of nuclear ribosomes; sequence similar to prokaryotic ribosomal protein L36, may be a mitochondrial ribosomal protein; protein abundance increases in response to DNA replication stress
CAGL0C01441g	1.72301	3.40351	0.118002	1.43315	YPL183C	RTT10	WD40 domain-containing protein involved in endosomal recycling; forms a complex with Rrt2p that functions in the retromer-mediated pathway for recycling internalized cell-surface proteins; interacts with Trm7p for 2'-O-methylation of N34 of substrate tRNAs; has a role in regulation of Ty1 transposition; human ortholog is WDR6
CAGL0C01463g	0.0894884	0.506601	0.301317	-0.0918054	YPL180W	TCO89	Subunit of TORC1 (Tor1p or Tor2p-Kog1p-Lst8p-Tco89p); regulates global H3K56ac; TORC1 complex regulates growth in response to nutrient availability; cooperates with Ssd1p in the maintenance of cellular integrity; deletion strains are hypersensitive to rapamycin
CAGL0C01485g	0.481693	-0.514701	0.70952	-0.0536964	YPL181W	CTI6	Component of the Rpd3L histone deacetylase complex; relieves transcriptional repression by binding to the Cyc8p-Tup1p corepressor and recruiting the SAGA complex to the repressed promoter; contains a PHD finger domain
CAGL0C01507g	0.264322	0.0293361	0.136396	-0.10882	YPL179W	PPQ1	Protein phosphatase that regulates the mating response; negatively regulates the MAP kinase signaling cascade during mating; member of the serine/threonine phosphatase PP1 family
CAGL0C01529g	0.571329	-0.111767	0.514135	0.234336	YPL178W	CBC2	Small subunit of the heterodimeric cap binding complex with Sto1p; interacts with Npl3p, possibly to package mRNA for export from the nucleus; may have a role in telomere maintenance; contains an RNA-binding motif
CAGL0C01551g	-1.48098	-1.53474	-1.89409	-1.52346	YPL177C	CUP9	Homeodomain-containing transcriptional repressor; regulates expression of PTR2, which encodes a major peptide transporter; imported peptides activate ubiquitin-dependent proteolysis, resulting in degradation of Cup9p and de-repression of PTR2 transcription; CUP9 has a paralog, TOS8, that arose from the whole genome duplication; protein abundance increases in response to DNA replication stress
CAGL0C01573g	-0.595485	-0.572355	-2.31497	-1.10117	YBR249C	ARO4	3-deoxy-D-arabino-heptulosonate-7-phosphate (DAHP) synthase; catalyzes the first step in aromatic amino acid biosynthesis and is feedback-inhibited by tyrosine or high concentrations of phenylalanine or tryptophan; relative distribution to the nucleus increases upon DNA replication stress
CAGL0C01595g	-0.574403	-0.401059	-0.825321	-0.203723	YBR248C	HIS7	Imidazole glycerol phosphate synthase; glutamine amidotransferase:cyclase that catalyzes the fifth step of histidine biosynthesis and also produces 5-aminoimidazole-4-carboxamide ribotide (AICAR), a purine precursor
CAGL0C01617g	-3.27333	-3.7533	-1.51562	-3.13195
CAGL0C01639g	1.58298	1.52176	-0.31639	1.05164	YBR247C	ENP1	Protein associated with U3 and U14 snoRNAs; required for pre-rRNA processing and 40S ribosomal subunit synthesis; localized in the nucleus and concentrated in the nucleolus; human BYSL functionally complements the heat sensitivity of an enp1 ts mutant
CAGL0C01661g	1.14555	0.866403	0.62952	0.963198	YBR246W	RRT2	Methylesterase performing penultimate step of diphthamide biosynthesis; hydrolyzes methylated diphthine to produce diphthine and allows Dph6-catalyzed amidation reaction to occur; deletion leads to resistance to sordarin and accumulation of methylatediphthine; WD40 domain-containing protein; involved in endosomal recycling; forms complex with Rtt10p that functions in retromer-mediated pathway for…
CAGL0C01683g	-0.297229	-0.867864	-0.370353	-0.715041	YBR245C	ISW1	ATPase subunit of imitation-switch (ISWI) class chromatin remodelers; with Ioc3p forms Isw1a complex involved in repression of transcription initiation; with Ioc2p and Ioc4p forms Isw1b complex involved in regulation of transcription elongation; Isw1b recruited to ORFs by H3K36 methylation and acts with Chd1p to prevent trans-histone exchange over coding regions; Isw1p import into nucleus depends…
CAGL0C01705g	-3.26855	-3.27151	-1.99901	-1.66769	YBR244W	GPX2	Phospholipid hydroperoxide glutathione peroxidase; protects cells from phospholipid hydroperoxides and nonphospholipid peroxides during oxidative stress; induced by glucose starvation; protein abundance increases in response to DNA replication stress
CAGL0C01727g	0.641157	0.563788	0.0385353	0.221102	YBR243C	ALG7	UDP-N-acetyl-glucosamine-1-P transferase; transfers Glc-Nac-P from UDP-GlcNac to Dol-P in the ER in the first step of the dolichol pathway of protein asparagine-linked glycosylation; inhibited by tunicamycin; human homolog DPAGT1 can complement yeast ALG7 mutant
CAGL0C01749g	-0.499923	-0.308309	-1.63955	1.98247	YBR242W		5'-deoxynucleotidase involved in deoxyribonucleoside monophosphate degradation; green fluorescent protein (GFP)-fusion protein localizes to the cytoplasm and nucleus; non-essential gene; YBR242W has a paralog, YGL101W, that arose from the whole genome duplication
CAGL0C01771g	-1.39836	-1.69887	-0.848862	-0.460436	YBR241C	VVS1	Putative transporter, member of the sugar porter family; localizes to the vacuolar membrane; non-essential gene; upregulated by and required for tolerance to 4-Methylcyclohexane methanol; YBR241C has a paralog, VPS73, that arose from the whole genome duplication
CAGL0C01793g	-4.35672	-3.77624	-3.28836	-3.12459
CAGL0C01815g	-0.841093	-1.10637	-0.141125	-0.766549	YBL086C		Protein of unknown function; green fluorescent protein (GFP)-fusion protein localizes to the cell periphery
CAGL0C01837g	0.819771	1.24105	1.12665	0.977434
CAGL0C01859g	0.434325	0.666779	0.989443	0.892235
CAGL0C01881g	0.0680756	0.236699	0.00524528	0.156369	YBL085W	BOI1	Protein involved in polar growth, functionally redundant with Boi2p; required for fusion of secretory vesicles with plasma membrane at sites of polarized growth; interacts with bud-emergence protein Bem1p; contains an SH3 (src homology 3) domain and a PH (pleckstrin homology) domain; relocalizes from bud neck to cytoplasm upon DNA replication stress; BOI1 has a paralog, BOI2, that arose from the …
CAGL0C01903g	1.45116	1.22817	1.66593	1.19029	YBL084C	CDC27	Subunit of the Anaphase-Promoting Complex/Cyclosome (APC/C); APC/C is a ubiquitin-protein ligase required for degradation of anaphase inhibitors, including mitotic cyclins, during the metaphase/anaphase transition
CAGL0C01919g	0.610728	0.709143	0.320893	1.01363
CAGL0C01925g	0.461225	0.0902649	-1.61234	-0.176105
CAGL0C01947g	-1.47634	-1.61398	-0.914788	-1.45439
CAGL0C01969g	0.925222	0.602673	1.14904	0.352967	YFR048W	RMD8	Cytosolic protein required for sporulation
CAGL0C01991g	-0.192988	-0.129321	0.34259	0.146691	YFR046C	CNN1	Kinetochore protein; associated with the essential kinetochore proteins Nnf1p and Spc24p; phosphorylated by Clb5-Cdk1, Mps1p, Ipl1p and to a lesser extent by Clb2-Cdk1; localizes to the lower region of the Ndc80 complex during anaphase and regulates KMN activity by inhibiting the Mtw1 and Spc105 complexes from binding to the Ndc80 complex; similar to metazoan CENP-T
CAGL0C02013g	-0.810632	-1.33198	-0.61678	-0.891715	YFR045W	MRX20	Putative mitochondrial transport protein; null mutant is viable, exhibits decreased levels of chitin and normal resistance to calcofluor white
CAGL0C02035g	-1.28768	-1.2747	-0.829122	-1.16954	YFR044C	DUG1	Cys-Gly metallo-di-peptidase; forms a complex with Dug2p and Dug3p to degrade glutathione (GSH) and other peptides containing a gamma-glu-X bond in an alternative pathway to GSH degradation by gamma-glutamyl transpeptidase (Ecm38p); human homolog CNDP2 can complement yeast dug1 mutant
CAGL0C02057g	0.857261	1.71278	0.363731	1.01206
CAGL0C02079g	1.94873	1.39537	1.51961	0.688676	YFR043C	IRC6	Clathrin coat accessory factor; involved in clathrin-mediated vesicle trafficking; may function to link the AP-1 clathrin adaptor complex with the Rab GTPase Ypt31p; has structural similarity to G-proteins; mouse homolog Aagab (p34) functionally complements irc6 null mutation; null mutant displays increased levels of spontaneous Rad52p foci
CAGL0C02101g	0.766741	0.971704	0.364763	0.177589	YFR042W	KEG1	Integral membrane protein of the ER; physically interacts with Kre6p; has a role in the synthesis of beta-1,6-glucan in the cell wall; required for cell viability
CAGL0C02123g	-0.463032	-0.0719148	0.0409595	-0.505204	YFR041C	ERJ5	Type I membrane protein with a J domain; required to preserve the folding capacity of the endoplasmic reticulum; loss of the non-essential ERJ5 gene leads to a constitutively induced unfolded protein response
CAGL0C02145g	-0.931921	-0.766659	-0.561161	-0.53353	YFR040W	SAP155	Protein required for function of the Sit4p protein phosphatase; forms a complex with Sit4p; member of a family of similar proteins including Sap4p, Sap185p, and Sap190p; protein abundance increases in response to DNA replication stress; SAP155 has a paralog, SAP4, that arose from the whole genome duplication
CAGL0C02167g	0.9079	0.458835	0.690964	0.328257	YFR039C	OSW7	Protein involved in outer spore wall assembly; likely involved directly in dityrosine layer assembly; may be involved in response to high salt and changes in carbon source; SWAT-GFP, seamless-GFP and mCherry fusion proteins localize to the endoplasmic reticulum; deletion mutant has decreased spore survival in Drosophila feces; OSW7 has a paralog, SHE10, that arose from the whole genome duplicatio…
CAGL0C02189g	0.105377	0.566946	-1.50629	0.421907	YER043C	SAH1	S-adenosyl-L-homocysteine hydrolase; catabolizes S-adenosyl-L-homocysteine which is formed after donation of the activated methyl group of S-adenosyl-L-methionine (AdoMet) to an acceptor; regulates cellular lipid homoeostasis by regulating phosphatidylcholine(PC)synthesis and triacylglycerol (TG) levels
CAGL0C02211g	-5.53957	-4.03056	-4.46185	-3.90131
CAGL0C02233g	0.395027	0.829096	-1.51935	1.21066	YER042W	MXR1	Methionine-S-sulfoxide reductase; involved in the response to oxidative stress; protects iron-sulfur clusters from oxidative inactivation along with MXR2; involved in the regulation of lifespan; reduced activity of human homolog implicated in Alzheimer disease
CAGL0C02255g	1.04707	1.70948	1.17714	1.43993	YER041W	YEN1	Holliday junction resolvase; promotes template switching during break-induced replication (BIR), causing non-reciprocal translocations (NRTs); localization is cell-cycle dependent and regulated by Cdc28p phosphorylation; homolog of human GEN1; similar to S. cerevisiae endonuclease Rth1p
CAGL0C02277g	0.439211	0.868828	-0.45059	0.344528	YER040W	GLN3	Transcriptional activator in nitrogen catabolite repression system; localization and activity regulated by quality of nitrogen source and Ure2p; full-length protein forms prion-like aggregates when overproduced
CAGL0L06930g	4.68759	5.03314	4.48602	3.07654	YDL085C-A		Putative protein of unknown function; green fluorescent protein (GFP)-fusion protein localizes to the cytoplasm and nucleus
CAGL0C02321g	-0.956773	0.725516	0.417125	-0.468985	YER037W	PHM8	Lysophosphatidic acid (LPA) phosphatase, nucleotidase; principle and physiological nucleotidase working on GMP, UMP and CMP; involved in LPA hydrolysis in response to phosphate starvation and ribose salvage pathway; phosphatase activity is soluble and Mg2+ dependent; expression is induced by low phosphate levels and by inactivation of Pho85p; repressed by Gcn4p under normal conditions; PHM8 has a…
CAGL0C02343g	1.18038	1.38106	-0.74165	0.496328	YER036C	ARB1	ATPase of the ATP-binding cassette (ABC) family; involved in 40S and 60S ribosome biogenesis, has similarity to Gcn20p; important for disaggregation of ordered and disordered aggregates; shuttles from nucleus to cytoplasm, physically interacts with Tif6p, Lsg1p; human homolog ABCF2 can complement yeast ARB1 mutant
CAGL0C02365g	-1.36215	-1.89715	1.18147	-0.9473
CAGL0C02387g	1.67641	0.941042	1.38748	1.04641	YER034W		Protein of unknown function; non-essential gene; expression induced upon calcium shortage; protein abundance increases in response to DNA replication stress
CAGL0C02409g	0.789734	0.964499	0.892823	0.555267	YER033C	ZRG8	Protein of unknown function; authentic, non-tagged protein is detected in highly purified mitochondria in high-throughput studies; GFP-fusion protein is localized to the cytoplasm; transcription induced under conditions of zinc deficiency
CAGL0C02431g	-2.53763	-2.53201	-2.62746	-2.26041	YER032W	FIR1	Protein involved in 3' mRNA processing; interacts with Ref2p; APCC(Cdh1) substrate; potential Cdc28p substrate
CAGL0C02453g	1.48459	1.16296	1.00747	0.802089	YER031C	YPT31	Rab family GTPase; involved in the exocytic pathway; mediates intra-Golgi traffic or the budding of post-Golgi vesicles from the trans-Golgi; YPT31 has a paralog, YPT32, that arose from the whole genome duplication; localizes to the transitional and late Golgi
CAGL0C02475g	0.409801	0.178743	-0.174097	0.061879	YER030W	CHZ1	Histone chaperone for Htz1p/H2A-H2B dimer; required for the stabilization of the Chz1p-Htz1-H2B complex; has overlapping function with Nap1p; null mutant displays weak sensitivity to MMS and benomyl; contains a highly conserved CHZ motif; protein abundance increases in response to DNA replication stress
CAGL0C02497g	0.100193	0.901544	-0.761888	0.143469	YER029C	SMB1	Core Sm protein Sm B; part of heteroheptameric complex (with Smd1p, Smd2p, Smd3p, Sme1p, Smx3p, and Smx2p) that is part of the spliceosomal U1, U2, U4, and U5 snRNPs; homolog of human Sm B and Sm B'
CAGL0C02519g	1.24607	3.04696	1.54454	0.704237	YER028C	MIG3	Transcriptional regulator; partially nonfunctional in S288C strains but has a major role in catabolite repression and ethanol response in some other strains; involved in response to toxic agents; phosphorylation by Snf1p or the Mec1p pathway inactivates Mig3p, allowing induction of damage response genes
CAGL0C02541g	0.687674	0.669421	0.285182	-0.381585	YLR399C	BDF1	BET family transcriptional regulator; associates with TFIID, and is involved in transcription initiation at TATA-containing promoters; essential for meiosis and expression of meiosis-specific genes; binds acetylated histone H4 at double-strand break (DSB) sites, and promotes end resection, loading of RPA and Rad51p and ds break repair by homologous recombination; contains two bromodomains that co…
CAGL0C02563g	-0.642318	-0.581709	-0.484253	-0.828059	YLR398C	SKI2	Ski complex component and putative RNA helicase; mediates 3'-5' RNA degradation by the cytoplasmic exosome; null mutants have superkiller phenotype of increased viral dsRNAs and are synthetic lethal with mutations in 5'-3' mRNA decay; mutations in the human ortholog, SKIV2L, causes Syndromic diarrhea/Trichohepatoenteric (SD/THE) syndrome
CAGL0C02585g	0.990033	1.79888	0.368055	0.602619	YLR397C	AFG2	ATPase of the CDC48/PAS1/SEC18 (AAA) family, forms a hexameric complex; is essential for pre-60S maturation and release of several preribosome maturation factors; releases Rlp24p from purified pre-60S particles in vitro; target of the ribosomal biosynthesis inhibitor diazaborine; may be involved in degradation of aberrant mRNAs
CAGL0C02607g	-0.611183	-0.284437	0.0775695	0.24153	YLR396C	VPS33	ATP-binding protein that is a subunit of the HOPS and CORVET complexes; essential for protein sorting, vesicle docking, and fusion at the vacuole; binds to SNARE domains
CAGL0C02623g	-0.124114	-0.0962809	-1.14535	-0.0165983	YLR395C	COX8	Subunit VIII of cytochrome c oxidase (Complex IV); Complex IV is the terminal member of the mitochondrial inner membrane electron transport chain
CAGL0C02629g	-1.14148	-0.0272355	-2.76613	-0.624742	YLR394W	CST9	SUMO E3 ligase; required for synaptonemal complex formation; localizes to synapsis initiation sites on meiotic chromosomes; associates with centromeres early in meiosis, then with chromosome axes and finally with double-strand break sites that are engaged in repair by crossovers; potential Cdc28p substrate
CAGL0C02651g	0.610976	0.880299	-0.201912	0.305554	YLR393W	ATP10	Assembly factor for the F0 sector of mitochondrial F1F0 ATP synthase; mitochondrial inner membrane protein; interacts genetically with ATP6
CAGL0C02673g	0.170109	2.26349	0.626181	1.20225	YLR392C	ART10	Protein of unknown function that contains 2 PY motifs; ubiquinated by Rsp5p; overexpression confers resistance to arsenite; green fluorescent protein (GFP)-fusion protein localizes it to the cytoplasm; non-essential gene
CAGL0C02695g	0.00138246	0.508519	0.136112	-0.45957	YAL010C	MDM10	Subunit of both the ERMES and the SAM complex; component of ERMES complex which acts as a molecular tether between the mitochondria and the ER, necessary for efficient phospholipid exchange between organelles and for mitophagy; SAM/TOB complex component that functions in the assembly of outer membrane beta-barrel proteins; involved in mitochondrial inheritance and morphology; ERMES complex is oft…
CAGL0C02717g	-0.47261	-0.612423	0.596249	0.150599	YAL009W	SPO7	Putative regulatory subunit of Nem1p-Spo7p phosphatase holoenzyme; regulates nuclear/ER membrane association and activation of Pah1p, a phosphatidate phosphatase involved in the production of diacylglycerol DAG for lipid droplet biogenesis; phosphatase activity of the Nem1p-Spo7p complex is inhibited by Ice2p; regulates nuclear growth by controlling phospholipid biosynthesis; required for normal …
CAGL0C02739g	-2.91765	-2.21294	-1.77924	-1.03817	YAL008W	FUN14	Integral mitochondrial outer membrane (MOM) protein; dosage suppressor of an MDM10 null that reduces ERMES-related phenotypes, such as alterations in mitochondrial morphology, protein complex assembly, and lipid profile; dosage suppressor of MDM12, MDM34, and MMM1 null mutant growth defects; novel mechanism of MOM import involving Tom70p, the TOM complex, and the TIM23 complex, requiring mitochon…
CAGL0C02761g	-0.256288	-0.94017	0.102461	-0.417961	YAL007C	ERP2	Member of the p24 family involved in ER to Golgi transport; similar to Emp24p and Erv25p; role in misfolded protein quality control; forms a heterotrimeric complex with Erp1p, Emp24p, and Erv25p; localized to COPII-coated vesicles; ERP2 has a paralog, ERP4, that arose from the whole genome duplication
CAGL0J03916g	3.56923	3.5049	4.4134	3.21507	YOR237W	HES1	Protein implicated in the regulation of ergosterol biosynthesis; one of a seven member gene family with a common essential function and non-essential unique functions; similar to human oxysterol binding protein (OSBP); SWAT-GFP and mCherry fusion proteins localize to the bud neck and vacuolar membrane; HES1 has a paralog, KES1, that arose from the whole genome duplication
CAGL0C02805g	1.13674	0.974607	0.726187	0.758525	YOR262W	GPN2	Putative GTPase with a specific role in RNA pol II and polIII biogenesis; involved in the assembly and subsequent nuclear import of RNA polymerases II and III; required for establishment of sister chromatid cohesion; contains a Gly-Pro-Asn motif in the G domain; similar to Npa3p and Gpn3p; highly conserved across species and homologous to human gene GPN2/ATPBD1B
CAGL0C02827g	-3.90434	-3.44783	-2.73557	-2.47039	YOR264W	DSE3	Daughter cell-specific protein, may help establish daughter fate; relocalizes from bud neck to cytoplasm upon DNA replication stress; interacts with Csm1p
CAGL0C02849g	1.18173	0.242972	0.751612	0.246847	YOR265W	RBL2	Protein involved in microtubule morphogenesis; required for protection from excess free beta-tubulin; proposed to be involved the folding of beta-tubulin; similar to mouse beta-tubulin cofactor A; protein abundance increases in response to DNA replication stress
CAGL0C02871g	-0.0704806	-0.790767	0.108516	-0.897821	YOR266W	PNT1	Mitochondrial integral inner membrane protein; involved in membrane insertion of C-terminus of Cox2p, interacts genetically and physically with Cox18p; deletion mutant sensitive to the anti-Pneumocystis carinii drug pentamidine
CAGL0C02893g	0.9676	1.6221	0.758757	0.144793	YOR267C	HRK1	Protein kinase; implicated in activation of the plasma membrane H(+)-ATPase Pma1p in response to glucose metabolism; plays a role in ion homeostasis; protein abundance increases in response to DNA replication stress
CAGL0C02937g	0.151813	-0.0358637	-0.18989	-0.810888	YOR269W	PAC1	Regulator of dynein, involved in intracellular transport; part of the dynein/dynactin pathway; targets dynein to microtubule tips, which is necessary for sliding of microtubules along bud cortex; serves at interface between dynein's ATPase site and its microtubule binding stalk, causing individual dynein motors to remain attached to microtubules for long periods; synthetic lethal with bni1; homol…
CAGL0C02959g	-1.72366	-2.18487	-1.06013	-1.67832	YOR270C	VPH1	Subunit a of the vacuolar-ATPase V0 domain; encodes one of two isoforms, located in vacuolar V-ATPase complexes while STV1 encodes the second isoform and is located in Golgi and endosomal V-ATPase complexes; interaction with PI(3,5)P2 increases V-ATPase activity and contributes to hyperosmotic stress tolerance; relative distribution to the vacuolar membrane decreases upon DNA replication stress; …
CAGL0C02981g	3.76195	3.25135	4.13622	2.40504	YCR048W	ARE1	Acyl-CoA:sterol acyltransferase; endoplasmic reticulum enzyme that contributes the major sterol esterification activity in the absence of oxygen; ARE1 has a paralog, ARE2, that arose from the whole genome duplication
CAGL0C03003g	1.26871	0.157476	0.59595	0.578364	YCR051W		Putative protein of unknown function; green fluorescent protein (GFP)-fusion protein localizes to the cytoplasm and nucleus; contains ankyrin (Ank) repeats; YCR051W is not an essential gene
CAGL0C03025g	0.58157	1.26608	0.930919	0.308064	YCR052W	RSC6	Component of the RSC chromatin remodeling complex; essential for mitotic growth; RSC6 has a paralog, SNF12, that arose from the whole genome duplication
CAGL0C03047g	-0.552384	-0.488924	-0.550146	-0.962724
CAGL0C03069g	-0.144633	-0.181812	0.45275	0.620322	YER026C	CHO1	Phosphatidylserine synthase; functions in phospholipid biosynthesis; transcriptionally repressed by myo-inositol and choline
CAGL0C03113g	-0.879768	-1.22983	0.257713	-0.641647	YLR270W	DCS1	Non-essential hydrolase involved in mRNA decapping; activates Xrn1p; may function in a feedback mechanism to regulate deadenylation, contains pyrophosphatase activity and a HIT (histidine triad) motif; acts as inhibitor of neutral trehalase Nth1p; required for growth on glycerol medium; protein abundance increases in response to DNA replication stress; DCS1 has a paralog, DCS2, that arose from th…
CAGL0C03135g	-0.894041	-0.701792	-1.0199	-1.04207	YLR272C	YCS4	Subunit of the condensin complex; required for establishment and maintenance of chromosome condensation, chromosome segregation, chromatin binding of condensin, tRNA gene clustering at the nucleolus, and silencing at the mating type locus; required for replication slow zone (RSZ) breakage following Mec1p inactivation
CAGL0C03179g	0.257585	-0.0979809	0.712889	0.395822	YLR268W	SEC22	R-SNARE protein; assembles into SNARE complex with Bet1p, Bos1p and Sed5p; cycles between the ER and Golgi complex; involved in anterograde and retrograde transport between the ER and Golgi; synaptobrevin homolog
CAGL0C03201g	-0.494652	-0.577385	-0.589425	-0.461066	YLL040C	VPS13	Lipid transport protein; involved in vacuolar protein sorting, protein retention in the Golgi, prospore membrane formation and sporulation; required for mitochondrial integrity and ER packaging into autophagosomes during cortical reticulophagy; peripheral membrane protein found at the prospore membrane and at membrane contact sites; contains a PH-like domain; homologous to human CHAC and COH1, in…
CAGL0C03223g	-1.29703	-2.72878	-2.77741	-0.847003	YLL041C	SDH2	Iron-sulfur protein subunit of succinate dehydrogenase; the complex couples the oxidation of succinate to the transfer of electrons to ubiquinone as part of the TCA cycle and the mitochondrial respiratory chain; other members are Sdh1p, Sdh3p, and Sdh4p
CAGL0C03245g	0.368425	0.609808	0.718492	0.942508	YLL042C	ATG10	Conserved E2-like conjugating enzyme; mediates formation of the Atg12p-Atg5p conjugate, which is a critical step in autophagy
CAGL0C03267g	-1.1569	-0.962696	-2.2609	-1.19522	YLL043W	FPS1	Aquaglyceroporin, plasma membrane channel; involved in efflux of glycerol and xylitol, and in transport of acetate, arsenite, and antimonite; key factor in maintaining redox balance by mediating passive diffusion of glycerol; phosphorylated by Hog1p and Slt2p MAPK; deletion improves xylose fermentation; regulated by Rgc1p and Ask10p, which are regulated by Hog1p phosphorylation under osmotic stre…
CAGL0F01485g	4.69937	4.04839	3.95717	3.37633	YOR009W	TIR4	Cell wall mannoprotein; expressed under anaerobic conditions and required for anaerobic growth; transcription is also induced by cold shock; member of the Srp1p/Tip1p family of serine-alanine-rich proteins
CAGL0C03311g	1.20941	0.715603	1.05845	0.779637
CAGL0C03333g	-0.632528	-0.421408	-0.729705	-0.501835	YLL051C	FRE6	Putative ferric reductase with similarity to Fre2p; expression induced by low iron levels
CAGL0C03355g	1.18645	2.20954	0.212777	1.57027	YNR054C	ESF2	Essential nucleolar protein involved in pre-18S rRNA processing; binds to RNA and stimulates ATPase activity of Dbp8; involved in assembly of the small subunit (SSU) processome
CAGL0C03369g	1.89593	1.83025	0.0235036	1.56965	YNR053C	NOG2	Putative GTPase; associates with pre-60S ribosomal subunits in the nucleolus and is required for their nuclear export and maturation; recruited by ribosomal proteins L17, L35, and L37 to assembling ribosomes after 27SB pre-rRNA is generated, immediately preceding removal of ITS2
CAGL0C03399g	0.281668	0.100425	0.466251	-0.449633	YNR052C	POP2	Subunit of Ccr4-Not complex that mediates 3' to 5' mRNA deadenylation; exonuclease of the DEDD superfamily
CAGL0C03421g	0.492591	-0.0724859	-0.314314	-0.28704	YNR051C	BRE5	Ubiquitin protease cofactor; forms deubiquitination complex with Ubp3p that coregulates anterograde and retrograde transport between the ER and Golgi compartments, deubiquitinating COPII and COPI vesicle coat constituents, Sec23p and Sec27p; involved along with Ubp3p in the steady-state retention of Golgi membrane proteins, such as glycosyltransferases; null is sensitive to brefeldin A
CAGL0C03443g	0.268703	0.424418	-0.252946	0.137521	YNR050C	LYS9	Saccharopine dehydrogenase (NADP+, L-glutamate-forming); catalyzes the formation of saccharopine from alpha-aminoadipate 6-semialdehyde, the seventh step in lysine biosynthesis pathway; exhibits genetic and physical interactions with TRM112
CAGL0C03465g	0.843024	1.52741	0.976555	1.49317	YNR049C	MSO1	Lipid-interacting protein in SNARE complex assembly machinery; acts at late step in secretion; interacts with membranes through two distinct binding sites; shows genetic and physical interactions with Sec1p; required for prospore membrane formation during sporulation; N-terminus closely associates with plasma membrane, C-terminus colocalizes with Sec4p on intracellular membranes; relocalizes from…
CAGL0I07293g	4.6771	4.98196	3.88609	2.08964
CAGL0C03509g	-0.189275	-0.0806225	0.150785	-0.191582	YNR047W	FPK1	Ser/Thr protein kinase; phosphorylates several aminophospholipid translocase family members, regulating phospholipid translocation and membrane asymmetry; phosphorylates and inhibits the protein kinase Akl1p, stimulating endocytosis; phosphorylates and inhibits upstream inhibitory kinase Ypk1p; localizes to the cytoplasm, early endosome/TGN, the plasma membrane and the shmoo tip; redundant role w…
CAGL0C03531g	1.24565	0.837256	-0.822685	0.650567	YNR046W	TRM112	Protein involved in methylation of tRNA, rRNA, and translation factors; also involved in ribosome biogenesis; subunit of tRNA methyltransferase (MTase) complexes in combination with Trm9p and Trm11p; N7-methylates G1575 of 18S rRNA as complex with Bud23p; subunit of complex with Mtq2p that methylates Sup45p (eRF1) in the ternary complex eRF1-eRF3-GTP; relative distribution to the nucleus increase…
CAGL0C03553g	0.147991	0.132051	-0.385249	0.253837	YNR045W	PET494	Mitochondrial translational activator specific for the COX3 mRNA; acts together with Pet54p and Pet122p; located in the mitochondrial inner membrane
CAGL0C03575g	0.531033	-0.501995	-0.0420428	-0.867585	YNR044W	AGA1	Anchorage subunit of a-agglutinin of a-cells; highly O-glycosylated protein with N-terminal secretion signal and C-terminal signal for addition of GPI anchor to cell wall, linked to adhesion subunit Aga2p via two disulfide bonds; AGA1 has a paralog, FIG2, that arose from the whole genome duplication
CAGL0C03597g	-0.214341	-0.536142	-0.0741242	-0.581481
CAGL0C03608g	-1.19846	-1.10887	-1.36114	-1.48841
CAGL0C03630g	1.08513	1.84818	-0.758411	1.59195	YNR043W	MVD1	Mevalonate pyrophosphate decarboxylase; essential enzyme involved in the biosynthesis of isoprenoids and sterols, including ergosterol; acts as a homodimer
CAGL0D02728g	2.88805	2.7044	3.84688	2.55699	YHR199C	AIM46	Protein of unknown function; the authentic, non-tagged protein is detected in highly purified mitochondria in high-throughput studies; null mutant displays elevated frequency of mitochondrial genome loss
CAGL0C03674g	-0.431321	-0.513788	-0.472578	-0.195563	YNR040W	MRX15	Membrane-associated mitoribosome receptor; involved along with Mba1p in the cotranslational insertion of nascent polypeptide chains into the inner mitochondrial membrane; associates with the mitochondrial large ribosomal subunit and nascent polypeptide chains; null mutant displays increased tolerance to mistranslation-induced proteotoxic stress; localizes to the inner mitochondrial membrane
CAGL0C03696g	-1.41114	-1.46567	-0.677745	-0.321896
CAGL0C03740g	0.203569	1.24039	1.06939	-1.51845
CAGL0C03762g	0.292427	-0.129289	-0.335786	-0.390726
CAGL0C03784g	2.8111	1.27503	2.08765	1.05001
CAGL0C03828g	0.525405	0.376599	0.874247	-0.0167321	YIL009C-A	EST3	Component of the telomerase holoenzyme; involved in telomere replication; synthesis of the full-length protein results from a programmed +1 ribosomal frameshift
CAGL0C03850g	1.04685	1.1275	0.260308	0.836864	YIL010W	DOT5	Nuclear thiol peroxidase; functions as an alkyl-hydroperoxide reductase during post-diauxic growth
CAGL0C03872g	0.961514	0.361528	1.40746	1.41656	YIL011W	TIR3	Cell wall mannoprotein; member of Srp1p/Tip1p family of serine-alanine-rich proteins; expressed under anaerobic conditions and required for anaerobic growth; TIR3 has a paralog, TIR2, that arose from the whole genome duplication
CAGL0C03894g	-0.654313	-0.816427	-0.251331	-0.652932	YIL014W	MNT3	Alpha-1,3-mannosyltransferase; adds the fourth and fifth alpha-1,3-linked mannose residues to O-linked glycans during protein O-glycosylation
CAGL0C03916g	0.168044	0.403739	0.748331	1.06753
CAGL0C03938g	0	-0.11525	-0.457426	0.749011
CAGL0C03960g	0	0.247004	-0.0256495	-0.145696
CAGL0C03982g	0.906184	0.820288	0.247654	0.88912
CAGL0C04004g	-0.992715	-0.797706	0.692588	-0.418901
CAGL0C04026g	-0.622779	-0.436592	-0.74001	-1.64413
CAGL0C04048g	-1.29215	-1.61276	-0.461221	-1.39333
CAGL0C04092g	0.988064	0.431562	0.818649	1.02777
CAGL0C04114g	-1.2901	-1.16984	-0.762524	-1.55325	YBR010W	HHT1	Histone H3; core histone protein required for chromatin assembly, part of heterochromatin-mediated telomeric and HM silencing; one of two identical histone H3 proteins (see HHT2); regulated by acetylation, methylation, and phosphorylation; H3K14 acetylation plays an important role in the unfolding of strongly positioned nucleosomes during repair of UV damage
CAGL0C04136g	-2.76834	-3.22986	-1.80602	-3.08176	YBR009C	HHF1	Histone H4; core histone protein required for chromatin assembly and chromosome function; one of two identical histone proteins (see also HHF2); contributes to telomeric silencing; involved in mRNA multiplexing; N-terminal domain involved in maintaining genomic integrity
CAGL0C04169g	-1.14987	-1.02272	-0.792881	-0.679556	YBR007C	DSF2	Deletion suppressor of mpt5 mutation; relocalizes from bud neck to cytoplasm upon DNA replication stress
CAGL0C04191g	-1.11137	-1.46278	-0.412277	-0.728713	YBR006W	UGA2	Succinate semialdehyde dehydrogenase; involved in the utilization of gamma-aminobutyrate (GABA) as a nitrogen source; part of the 4-aminobutyrate and glutamate degradation pathways; localized to the cytoplasm
CAGL0C04213g	-2.07975	0.259192	0.38583	0.693127	YBR005W	RCR1	Plasma membrane (PM) ubiquitin ligase-substrate adaptor; involved in cell wall chitin deposition; ubiquitinates and down-regulates chitin synthase Chs3p abundance at PM via calcineurin/Crz1 signaling pathway which regulates RCR1 expression; delivered to PM by exomer complex using novel PM sorting motif; RCR1 has a paralog, RCR2, that arose from the whole genome duplication
CAGL0C04235g	-1.15883	-0.794324	-1.48976	-1.05628	YBR004C	GPI18	Functional ortholog of human PIG-V; PIG-V is a mannosyltransferase that transfers the second mannose in glycosylphosphatidylinositol biosynthesis; the authentic, non-tagged protein was localized to mitochondria
CAGL0C04257g	-1.40057	-1.40393	-1.58523	-1.39662	YBR003W	COQ1	Hexaprenyl pyrophosphate synthetase; catalyzes the first step in ubiquinone (coenzyme Q) biosynthesis
CAGL0C04279g	3.04853	2.81255	2.00821	1.88989	YBR002C	RER2	Forms the dehydrodolichyl diphosphate synthase (DDS) complex with NUS1; major enzyme of polyprenol synthesis in both the endoplasmic reticulum (ER) and in lipid droplets; participates in ER protein sorting; human ortholog DHDDS functionally complements the heat sensitive growth defect of a ts allele, and is associated with retinitis pigmentosa
CAGL0C04301g	1.71158	0.991285	1.37044	0.286054
CAGL0C04323g	2.18632	2.5379	1.98236	-0.900667	YBR001C	NTH2	Putative neutral trehalase, required for thermotolerance; may mediate resistance to other cellular stresses; NTH2 has a paralog, NTH1, that arose from the whole genome duplication
CAGL0C04367g	1.01681	0.244095	0.795763	0.619733	YBL001C	ECM15	Non-essential protein of unknown function; likely exists as tetramer, may be regulated by the binding of small-molecule ligands (possibly sulfate ions), may have a role in yeast cell-wall biogenesis
CAGL0C04389g	-3.64193	-4.15519	-3.18435	-3.95334	YBL002W	HTB2	Histone H2B; core histone protein required for chromatin assembly and chromosome function; nearly identical to HTB1; Rad6p-Bre1p-Lge1p mediated ubiquitination regulates reassembly after DNA replication, transcriptional activation, meiotic DSB formation and H3 methylation
CAGL0C04411g	-3.49306	-2.94401	-1.60763	-3.14852	YBL003C	HTA2	Histone H2A; core histone protein required for chromatin assembly and chromosome function; one of two nearly identical (see also HTA1) subtypes; DNA damage-dependent phosphorylation by Mec1p facilitates DNA repair; acetylated by Nat4p
CAGL0C04433g	-2.09637	-2.57845	-1.92539	-1.8486
CAGL0C04455g	-0.486667	-1.63275	-1.26675	-1.12266
CAGL0C04477g	0.106	0.0419427	0.447999	0.289528
CAGL0C04499g	-0.0922029	-0.204543	-0.175681	0.0521484
CAGL0C04543g	1.01937	0.656874	2.70549	0.851324	YJR096W		Xylose and arabinose reductase; member of the aldo-keto reductase (AKR) family; GFP-fusion protein is induced in response to the DNA-damaging agent MMS
CAGL0C04565g	2.4285	1.68676	0.680849	1.49851	YJR097W	JJJ3	Iron-binding protein; involved in targeting cytoplasmic SRP-independent proteins to the ER; contains a CSL Zn finger and a DnaJ-domain; involved in diphthamide biosynthesis; ortholog human Dph4
CAGL0C04587g	-5.20914	-4.71514	-2.64248	-2.54709	YJR098C		Putative protein of unknown function; the authentic, non-tagged protein is detected in highly purified mitochondria in high-throughput studies
CAGL0C04609g	-0.605421	-0.694649	0.224749	0.789374	YJR099W	YUH1	Ubiquitin C-terminal hydrolase; cleaves ubiquitin-protein fusions to generate monomeric ubiquitin; hydrolyzes the peptide bond at the C-terminus of ubiquitin; also the major processing enzyme for the ubiquitin-like protein Rub1p
CAGL0C04631g	-0.252036	-0.597731	0.458208	0.194601	YJR100C	AIM25	Mitochondria protein of unknown function; interacts genetically with TOR1 to regulate chronological lifespan, and the response to both heat shock and oxidative stress; involved in maintaining the integrity of the mitochondrial network; negative regulator of mitophagy flux; non-tagged protein is detected in purified mitochondria in high-throughput studies; null mutant is viable and displays an ele…
CAGL0C04697g	0.306044	-0.621388	-0.300005	-0.839667	YJR101W	RSM26	Mitochondrial ribosomal protein of the small subunit
CAGL0C04719g	0.0287074	0.468468	0.831882	1.02868	YJR102C	VPS25	Component of the ESCRT-II complex; ESCRT-II is involved in ubiquitin-dependent sorting of proteins into the endosome
CAGL0C04741g	1.43856	1.10673	1.69744	1.43234	YJR104C	SOD1	Cytosolic copper-zinc superoxide dismutase; detoxifies superoxide; stabilizes Yck1p and Yck2p kinases in glucose to repress respiration; phosphorylated by Dun1p, enters nucleus under oxidative stress to promote transcription of stress response genes; human ortholog SOD1 implicated in ALS complements a null allele; abundance increases under DNA replication stress and during exposure to boric acid;…
CAGL0C04763g	0.11061	0.557947	0.798515	0.715008
CAGL0C04785g	-4.99897	-2.8451	-2.20204	-1.78044	YJR115W		Putative protein of unknown function; YJR115W has a paralog, ECM13, that arose from the whole genome duplication
CAGL0C04807g	0.427157	0.952866	-0.794878	0.802037	YJR113C	RSM7	Mitochondrial ribosomal protein of the small subunit; has similarity to E. coli S7 ribosomal protein
CAGL0C04829g	1.03065	2.17329	2.17935	0.692205	YJR112W-A		Putative protein of unknown function; SWAT-GFP and mCherry fusion proteins localize to the endoplasmic reticulum; identified based on homology to <i>Ashbya gossypii</i>
CAGL0C04851g	0.593038	0.68606	0.565237	0.381506	YJR112W	NNF1	Essential component of the outer kinetochore MIND complex; joins kinetochore subunits contacting DNA to those contacting microtubules; required for kinetochore bi-orientation and accurate chromosome segregation; complex consists of Mtw1p, Nnf1p, Nsl1p and Dsn1p; homologous to metazoan CENP-H proteins
CAGL0C04873g	1.38717	2.08724	2.11021	0.87541	YJR111C	PXP2	Peroxisomal matrix protein with naturally active promoter; well-conserved in fungi; localized to peroxisomes under physiological growth conditions; levels of some amino acids are altered upon both knockout and overexpression, suggesting potential involvement of Pxp2p in amino acid metabolism or related cellular metabolic processes (needs further study); GFP-fusion protein displays inherent dual l…
CAGL0C04895g	0.24573	0.368648	0.107298	0.360957	YJR110W	YMR1	Phosphatidylinositol 3-phosphate (PI3P) phosphatase; involved in various protein sorting pathways, including CVT targeting and endosome to vacuole transport; has similarity to the conserved myotubularin dual specificity phosphatase family
CAGL0C04917g	1.47592	1.92482	-0.729647	1.75756	YJR109C	CPA2	Large subunit of carbamoyl phosphate synthetase; carbamoyl phosphate synthetase catalyzes a step in the synthesis of citrulline, an arginine precursor
CAGL0C04933g	1.55195	1.00363	0.579303	0.611214
CAGL0C04939g	1.2378	0.663339	0.950588	0.401101	YJR107W	LIH1	Putative lipase
CAGL0C04961g	0.76778	1.27538	0.355521	0.739284	YJR106W	ECM27	Protein involved in calcium homeostasis and exit from quiescence; required for proper trehalose levels during quiescence; may play a role in cell wall biosynthesis, mutants are hypersensitive to antifungal, Papulacandin B; null mutants have increased plasmid loss; interacts with Pdr5p
CAGL0C04983g	1.47641	2.44014	-0.948292	1.88435	YJR105W	ADO1	Adenosine kinase; required for the utilization of S-adenosylmethionine (AdoMet); may be involved in recycling adenosine produced through the methyl cycle
CAGL0C05005g	-1.38617	-1.48433	-0.931349	-1.26068	YAR019C	CDC15	Hippo-like kinase of the Mitotic Exit Network; promotes exit by activating the Dbf2p kinase; component of a non-canonical Hippo pathway with Sps1p required for prospore membrane closure, spindle disassembly and sustained release of Cdc14p during meiotic anaphase II; complexes with Sps1p and contributes to its phosphorylation; phosphorylates the RNAPII CTD during mitosis; localizes to the bud neck…
CAGL0C05027g	-4.46657	-4.48553	-2.24206	-1.62316	YAR035W	YAT1	Outer mitochondrial carnitine acetyltransferase; minor ethanol-inducible enzyme involved in transport of activated acyl groups from the cytoplasm into the mitochondrial matrix; phosphorylated
CAGL0C05049g	-1.20238	-1.36311	-0.417521	-0.947131	YAR042W	SWH1	Protein similar to mammalian oxysterol-binding protein; contains ankyrin repeats and FFAT motif; interacts with ER anchor Scs2p at the nucleus-vacuole junction; regulated by sterol binding; SWH1 has a paralog, OSH2, that arose from the whole genome duplication
CAGL0C05071g	0.149441	0.542041	1.97237	1.85466	YOL055C	THI20	Trifunctional enzyme of thiamine biosynthesis, degradation and salvage; has hydroxymethylpyrimidine (HMP) kinase, HMP-phosphate (HMP-P) kinase and thiaminase activities; member of a gene family with THI21 and THI22; HMP and HMP-P kinase activity redundant with Thi21p
CAGL0C05093g	-2.19917	-2.56285	-2.07337	-1.72402	YOL057W		Dipeptidyl-peptidase III; cleaves dipeptides from the amino terminus of target proteins; highly active on synthetic substrate Arg-Arg-2-naphthylamide; mammalian ortholog may be a biomarker for some cancers
CAGL0C05115g	0.528953	0.511595	0.232036	1.09251	YOL058W	ARG1	Arginosuccinate synthetase; catalyzes the formation of L-argininosuccinate from citrulline and L-aspartate in the arginine biosynthesis pathway; potential Cdc28p substrate
CAGL0C05137g	-1.046	-1.771	-1.122	-1.44461	YOL059W	GPD2	NAD-dependent glycerol 3-phosphate dehydrogenase; expression is controlled by an oxygen-independent signaling pathway required to regulate metabolism under anoxic conditions; located in cytosol and mitochondria; constitutively active but is inactivated via phosphorylation by energy-stress responsive kinase SNF1; GPD2 has a paralog, GPD1, that arose from the whole genome duplication
CAGL0C05159g	-0.58301	-0.184854	-1.0496	0.0703227	YOL060C	MAM3	Protein involved in magnesium homeostasis; required for Mg2+ sequestration in vacuole; required for normal mitochondrial morphology; has similarity to hemolysins
CAGL0C05181g	0.0218952	-0.0271589	-1.38147	-0.133605	YOL061W	PRS5	5-phospho-ribosyl-1(alpha)-pyrophosphate synthetase; synthesizes PRPP, which is required for nucleotide, histidine, and tryptophan biosynthesis; one of five related enzymes, which are active as heteromultimeric complexes; forms cytoplasmic foci upon DNA replication stress
CAGL0C05203g	0.342174	0.593358	0.0655292	0.26523	YOL062C	APM4	Cargo-binding mu subunit of AP-2; AP-2 is a heterotetrameric endocytic cargo-binding adaptor that facilitates uptake of membrane proteins during clathrin-mediated endocytosis; Apm4p is required for AP-2 function and localization, and binds cell wall stress receptor Mid2p; AP-2 is required for cell polarity responses to pheromone, nutritional status and cell wall damage in S. cerevisiae, and for h…
CAGL0G06710g	3.82902	1.7477	3.78232	2.46902
CAGL0C05247g	-0.43186	0.831087	0.615428	0.252715	YOL064C	MET22	Bisphosphate-3'-nucleotidase; involved in salt tolerance and methionine biogenesis; dephosphorylates 3'-phosphoadenosine-5'-phosphate and 3'-phosphoadenosine-5'-phosphosulfate, intermediates of the sulfate assimilation pathway; human homolog BPNT1 complements yeast null mutant
CAGL0C05269g	-1.89026	-2.28755	-0.265679	-0.854897	YOL065C	INP54	Phosphatidylinositol 4,5-bisphosphate 5-phosphatase; role in secretion; localizes to the endoplasmic reticulum via the C-terminal tail; lacks the Sac1 domain and proline-rich region found in the other 3 INP proteins
CAGL0C05291g	-0.276481	-0.236383	0.253858	-0.0479984	YOL066C	RIB2	Bifunctional DRAP deaminase tRNA:pseudouridine synthase; the deaminase catalyzes the third step in riboflavin biosynthesis and the synthase catalyzes formation of pseudouridine at position 32 in cytoplasmic tRNAs; RIB2 has a paralog, PUS9, that arose from the whole genome duplication
CAGL0C05313g	-0.800441	-0.626978	-1.62504	-0.955209
CAGL0M12001g	3.89183	2.07958	3.68911	2.10836
CAGL0C05357g	1.26625	1.31067	0.371772	1.24621	YOL068C	HST1	NAD(+)-dependent histone deacetylase; essential subunit of the Sum1p/Rfm1p/Hst1p complex required for ORC-dependent silencing and meiotic repression; non-essential subunit of the Set3C deacetylase complex; involved in telomere maintenance; HST1 has a paralog, SIR2, that arose from the whole genome duplication
CAGL0C05379g	-0.13239	-0.450165	-2.22266	-1.0832	YDL229W	SSB1	Cytoplasmic ATPase that is a ribosome-associated molecular chaperone; functions with J-protein partner Zuo1p; may be involved in folding of newly-made polypeptide chains; member of the HSP70 family; interacts with phosphatase subunit Reg1p; SSB1 has a paralog, SSB2, that arose from the whole genome duplication
CAGL0C05423g	0.677332	0.181635	0.608845	0.254496	YDL230W	PTP1	Phosphotyrosine-specific protein phosphatase; dephosphorylates a broad range of substrates in vivo, including Fpr3p; localized to the cytoplasm and the mitochondria; proposed to be a negative regulator of filamentation
CAGL0C05445g	-0.471924	-0.541125	-0.729247	-0.174767	YDL231C	BRE4	Zinc finger protein containing five transmembrane domains; null mutant exhibits strongly fragmented vacuoles and sensitivity to brefeldin A, a drug which is known to affect intracellular transport
CAGL0C05461g	1.06883	0.72421	0.528195	0.588847	YDL232W	OST4	Subunit of the oligosaccharyltransferase complex of the ER lumen; complex catalyzes protein asparagine-linked glycosylation; type I membrane protein required for incorporation of Ost3p or Ost6p into the OST complex
CAGL0C05467g	1.78584	1.2071	-0.27915	1.34687	YDL233W	MFG1	Regulator of filamentous growth; interacts with FLO11 promoter and regulates FLO11 expression; binds to transcription factors Flo8p and Mss11p; green fluorescent protein (GFP)-fusion protein localizes to the nucleus; YDL233W is not an essential gene
CAGL0C05489g	-2.11378	-1.73155	-0.755861	-0.802979	YDL234C	GYP7	GTPase-activating protein for yeast Rab family members; members include Ypt7p (most effective), Ypt1p, Ypt31p, and Ypt32p (in vitro); involved in vesicle mediated protein trafficking; contains a PH-like domain
CAGL0C05511g	2.15584	1.77174	1.93554	1.40122	YDL236W	PHO13	Conserved phosphatase acting as a metabolite repair enzyme; shows specific dephosphorylating activity on two side-products of central carbohydrate metabolism, 2-phosphoglycolate and 4-phosphoerythronate; alkaline phosphatase specific for p-nitrophenyl phosphate; also has protein phosphatase activity; human ortholog PGP shows similar substrate specificity, deletion causes similar metabolite accumu…
CAGL0C05533g	-0.438958	-0.301207	0.242805	-0.74165	YDL237W	AIM6	Protein of unknown function; required for respiratory growth; YDL237W is not an essential gene
CAGL0C05555g	-0.486399	-0.334847	0.249603	0.230419	YDL238C	GUD1	Guanine deaminase; a catabolic enzyme of the guanine salvage pathway producing xanthine and ammonia from guanine; activity is low in exponentially-growing cultures but expression is increased in post-diauxic and stationary-phase cultures
CAGL0C05577g	-0.33681	-1.96079	1.34345	-1.55203	YDL239C	ADY3	Protein required for spore wall formation; subunit of leading edge protein (LEP) complex (Ssp1-Ady3-Don1-Irc10) that forms ring-like structure at leading edge of prospore membrane during meiosis II; mediates assembly of LEP complex, formation of ring-like structure via interaction with spindle pole body components, and prospore membrane maturation; potentially phosphorylated by Cdc28p; ADY3 has a…
CAGL0C05599g	-1.53076	-0.76123	0.122912	-1.2273
CAGL0C05621g	0.327418	1.33095	-1.0837	-0.00766903
CAGL0C05643g	-2.06399	-1.86155	-2.06766	-2.41246
CAGL0D00105g	-2.30675	-0.615359	-0.659497	-3.88421
CAGL0D00116g	-1.59639	-1.26292	-1.20143	-3.00634
CAGL0D00154g	-3.42183	-2.89325	-1.94177	-1.97977
CAGL0D00176g	1.39733	-0.461437	-2.62847	-2.69857	YAL062W	GDH3	NADP(+)-dependent glutamate dehydrogenase; synthesizes glutamate from ammonia and alpha-ketoglutarate; rate of alpha-ketoglutarate utilization differs from Gdh1p; expression regulated by nitrogen and carbon sources; GDH3 has a paralog, GDH1, that arose from the whole genome duplication
CAGL0D00198g	-5.503	-5.28271	-3.34132	-4.1962	YAL060W	BDH1	NAD-dependent (R,R)-butanediol dehydrogenase; catalyzes oxidation of (R,R)-2,3-butanediol to (3R)-acetoin, oxidation of meso-butanediol to (3S)-acetoin, and reduction of acetoin; enhances use of 2,3-butanediol as an aerobic carbon source
CAGL0D01265g	3.28327	2.61906	3.6807	5.30297
CAGL0D00242g	-0.265428	-0.442963	-0.0156886	0.12324	YAL058W	CNE1	Calnexin; integral membrane ER chaperone involved in folding and quality control of glycoproteins; chaperone activity is inhibited by Mpd1p, with which Cne1p interacts; 24% identical to mammalian calnexin; Ca+ binding not yet shown in yeast
CAGL0D00264g	0.339958	1.27976	-0.00516647	0.0224051
CAGL0D00286g	-2.08269	-1.56152	-0.585904	-1.9365
CAGL0D00330g	0.0787746	-0.456448	-0.377617	-0.608236	YKL189W	HYM1	Component of the RAM signaling network; is involved in regulation of Ace2p activity and cellular morphogenesis; interacts with Sog2p; allosterically activates Kic1p; localizes to sites of polarized growth during budding and during the mating response
CAGL0D00352g	-2.40307	-1.90751	-1.52842	-0.462498	YKL188C	PXA2	Subunit of heterodimeric peroxisomal ABC transport complex, with Pxa1p; required for import of long-chain fatty acids into peroxisomes; similar to human adrenoleukodystrophy transportesr ABCD1 and ABCD2, and ALD-related proteins; mutations in ABCD1 cause X-linked adrenoleukodystrophy (X-ALD), a peroxisomal disorder; human ABCD1 and ABCD2 can each partially complement yeast pxa1 pxa2 double null m…
CAGL0A01628g	3.41152	5.82091	3.6632	3.59741	YGL035C	MIG1	Transcription factor involved in glucose repression; sequence specific DNA binding protein containing two Cys2His2 zinc finger motifs; regulated by the SNF1 kinase and the GLC7 phosphatase; regulates filamentous growth along with Mig2p in response to glucose depletion; activated in stochastic pulses of nuclear localization, shuttling between cytosol and nucleus depending on external glucose level…
CAGL0D00396g	-0.992699	0.9845	0	-0.446055
CAGL0D00418g	-4.085	-3.99632	-2.11817	-3.62264	YKL187C	FAT3	Protein required for fatty acid uptake; protein abundance increases in cortical patches in response to oleate exposure; the authentic, non-tagged protein is detected in a phosphorylated state in highly purified mitochondria in high-throughput studies; FAT3 has a paralog, YLR413W, that arose from the whole genome duplication
CAGL0D00440g	0.0838867	-0.0734598	0.152183	0.356943	YKL186C	MTR2	mRNA transport regulator; essential nuclear protein; Mex67p and Mtr2p form a mRNA export complex which binds to RNA
CAGL0D00462g	-3.87506	-2.6684	-4.99317	-3.18502	YKL185W	ASH1	Component of the Rpd3L histone deacetylase complex; zinc-finger inhibitor of HO transcription; mRNA is localized and translated in the distal tip of anaphase cells, resulting in accumulation of Ash1p in daughter cell nuclei and inhibition of HO expression; potential Cdc28p substrate
CAGL0D00484g	-0.00473691	0.300217	0.260246	0.264606	YKL184W	SPE1	Ornithine decarboxylase; catalyzes the first step in polyamine biosynthesis; degraded in a proteasome-dependent manner in the presence of excess polyamines; deletion decreases lifespan, and increases necrotic cell death and ROS generation
CAGL0D00506g	-0.925547	-0.698862	-0.968957	0.53081	YKL183W	LOT5	Protein of unknown function; gene expression increases in cultures shifted to a lower temperature; protein abundance increases in response to DNA replication stress
CAGL0D00528g	1.95402	1.93516	1.13208	0.243011	YKL182W	FAS1	Beta subunit of fatty acid synthetase; complex catalyzes the synthesis of long-chain saturated fatty acids; contains acetyltransacylase, dehydratase, enoyl reductase, malonyl transacylase, and palmitoyl transacylase activities
CAGL0D00550g	1.27478	0.956147	-0.070722	0.62871	YKL181W	PRS1	5-phospho-ribosyl-1(alpha)-pyrophosphate synthetase; synthesizes PRPP, which is required for nucleotide, histidine, and tryptophan biosynthesis; plays a key role in cell wall integrity (CWI) pathway; one of five related enzymes, which are active as heteromultimeric complexes; missense mutations in human homolog PRPS1 are associated with neuropathic Arts syndrome and Charcot-Marie Tooth (CMTX5) di…
CAGL0D00572g	-1.76793	-1.68118	0.11757	-0.568465	YDL077C	VAM6	Guanine nucleotide exchange factor for the GTPase Gtr1p; subunit of the HOPS endocytic tethering complex; vacuole membrane protein; functions as a Rab GTPase effector, interacting with both GTP- and GDP-bound conformations of Ypt7p; facilitates tethering and promotes membrane fusion events at the late endosome and vacuole; required for both membrane and protein trafficking; component of vacuole-m…
CAGL0D00594g	-2.54692	-2.20144	-0.0673816	-0.311197	YDL076C	RXT3	Component of the Rpd3L histone deacetylase complex; involved in histone deacetylation; protein abundance increases in response to DNA replication stress
CAGL0D00616g	0.482893	-0.447087	-0.171364	-0.444624	YDL075W	RPL31A	Ribosomal 60S subunit protein L31A; associates with karyopherin Sxm1p; loss of both Rpl31p and Rpl39p confers lethality; homologous to mammalian ribosomal protein L31, no bacterial homolog; RPL31A has a paralog, RPL31B, that arose from the whole genome duplication
CAGL0D00638g	0.346561	0.579674	0.201761	-0.245322	YDL074C	BRE1	E3 ubiquitin ligase; forms heterodimer with Rad6p to regulate K63 polyubiquitination in response to oxidative stress and to monoubiquinate histone H2B-K123, which is required for the subsequent methylation of histone H3-K4 and H3-K79; required for DSBR, transcription, silencing, and checkpoint control; interacts with RNA-binding protein Npl3p, linking histone ubiquitination to mRNA processing; Br…
CAGL0D00660g	0.127997	0.0954746	0.684284	-0.583067	YDL073W	AHK1	Scaffold protein in the HKR1 sub-branch of the Hog1p-signaling pathway; physically interacts with the cytoplasmic domain of Hkr1p, and with Sho1p, Pbs2p, and Ste11p; prevents cross-talk signaling from Hkr1p of the osmotic stress MAPK cascade to the Kss1p MAPK cascade; non-essential gene
CAGL0D00682g	-0.28818	-0.737738	0.39343	0.242418
CAGL0D00704g	-3.16938	-2.62661	-1.67755	-0.55862	YDL072C	YET3	Protein of unknown function; YET3 null mutant decreases the level of secreted invertase; homolog of human BAP31 protein; protein abundance increases in response to DNA replication stress
CAGL0D00726g	-0.214606	0.484867	-1.05639	0.369057	YDL069C	CBS1	Mitochondrial translational activator of the COB mRNA; membrane protein that interacts with translating ribosomes, acts on the COB mRNA 5'-untranslated leader
CAGL0D00748g	0.0308887	-0.160541	-0.945851	-0.0453675	YDL067C	COX9	Subunit VIIa of cytochrome c oxidase (Complex IV); Complex IV is the terminal member of the mitochondrial inner membrane electron transport chain
CAGL0D00770g	1.63431	0.959716	0.445886	-0.145237	YDL066W	IDP1	Mitochondrial NADP-specific isocitrate dehydrogenase; catalyzes the oxidation of isocitrate to alpha-ketoglutarate; not required for mitochondrial respiration and may function to divert alpha-ketoglutarate to biosynthetic processes
CAGL0D00792g	-2.06894	-1.38199	-0.819635	-0.542511	YDL065C	PEX19	Chaperone and import receptor for newly-synthesized class I PMPs; binds peroxisomal membrane proteins (PMPs) in the cytoplasm and delivers them to the peroxisome for subsequent insertion into the peroxisomal membrane; interacts with Myo2p and contributes to peroxisome partitioning
CAGL0D00814g	0.326819	0.848515	0.365538	0.515306	YDL064W	UBC9	SUMO-conjugating enzyme involved in the Smt3p conjugation pathway; nuclear protein required for S- and M-phase cyclin degradation and mitotic control; involved in proteolysis mediated by the anaphase-promoting complex cyclosome (APCC)
CAGL0D00836g	1.36335	1.11187	-0.565489	0.434112	YDL063C	SYO1	Transport adaptor or symportin; assembly chaperone that co-translationally associates with nascent Rpl5p, preventing aggregation; facilitates synchronized nuclear coimport of two 5S-rRNA binding proteins, Rpl5p and Rpl11p, mediated by import receptor Kap104p; required for biogenesis of the large ribosomal subunit; green fluorescent protein (GFP)-fusion protein localizes to the cytoplasm and nucle…
CAGL0D00858g	1.74268	-0.231493	0.906827	-0.348164	YDL061C	RPS29B	Protein component of the small (40S) ribosomal subunit; homologous to mammalian ribosomal protein S29 and bacterial S14; RPS29B has a paralog, RPS29A, that arose from the whole genome duplication
CAGL0D00869g	1.54274	0.413325	-0.397995	-2.31369
CAGL0D00880g	1.36547	1.31362	0.728971	0.969406	YDL060W	TSR1	Protein required for processing of 20S pre-rRNA in the cytoplasm; associates with pre-40S ribosomal particles; inhibits the premature association of 60S subunits with assembling 40S subunits in the cytoplasm; similar to Bms1p; relocalizes from nucleus to cytoplasm upon DNA replication stress
CAGL0D00902g	0.379897	0.0242913	0.148996	0.463415	YDL059C	RAD59	Protein involved DNA double-strand break repair; repairs breaks in DNA during vegetative growth via recombination and single-strand annealing; anneals complementary single-stranded DNA; forms nuclear foci upon DNA replication stress; required for loading of Rad52p to DSBs; regulates replication fork progression in DNA ligase I-deficient cells; paralog of Rad52p
CAGL0D00924g	-0.749303	-0.67075	-1.03189	-1.1496	YDL058W	USO1	Essential protein involved in vesicle-mediated ER to Golgi transport; binds membranes and functions during vesicle docking to the Golgi; required for assembly of the ER-to-Golgi SNARE complex
CAGL0D00946g	1.10931	0.756854	1.08519	0.807649
CAGL0D00990g	0.253514	1.65956	0.660929	0.438157	YDL057W		Putative protein of unknown function; YDL057W is not an essential gene
CAGL0D01012g	-0.405408	0.0461196	0.425165	-0.427049	YDL056W	MBP1	Transcription factor; involved in regulation of cell cycle progression from G1 to S phase, forms a complex with Swi6p that binds to MluI cell cycle box regulatory element in promoters of DNA synthesis genes
CAGL0D01034g	-1.05361	-0.674632	-2.04769	-1.46409	YDL055C	PSA1	GDP-mannose pyrophosphorylase (mannose-1-phosphate guanyltransferase); synthesizes GDP-mannose from GTP and mannose-1-phosphate in cell wall biosynthesis; required for normal cell wall structure
CAGL0D01056g	0.128194	-0.142885	-0.335949	0.373179	YDL054C	MCH1	Protein with similarity to mammalian monocarboxylate permeases; monocarboxylate permeases are involved in transport of monocarboxylic acids across the plasma membrane but mutant is not deficient in monocarboxylate transport
CAGL0D01078g	-0.0686826	0.0460461	-1.17167	-0.630992	YNL049C	SFB2	Component of the Sec23p-Sfb2p heterodimer of the COPII vesicle coat; required for cargo selection during vesicle formation in ER to Golgi transport; homologous to Sfb3p; SFB2 has a paralog, SEC24, that arose from the whole genome duplication
CAGL0D01100g	-0.440436	-1.03659	0.165279	-0.895125
CAGL0D01122g	0.299537	-0.215507	-0.0247598	-0.588107	YNL048W	ALG11	Alpha-1,2-mannosyltransferase; catalyzes sequential addition of the two terminal alpha 1,2-mannose residues to the Man5GlcNAc2-PP-dolichol intermediate during asparagine-linked glycosylation in the ER
CAGL0D01144g	-0.0802068	-0.536172	-0.549375	-0.534243	YBR120C	CBP6	Mitochondrial protein required for translation of the COB mRNA; forms a complex with Cbp3p that binds to mt ribosomes near the polypeptide tunnel exit and promotes efficient translation of the COB mRNA; Cbp3p-Cbp6p complex also interacts with newly synthesized cytochrome b (Cobp) and Cbp4p to promote assembly of Cobp into the cytochrome bc1 complex; Cbp3p-Cbp6p complex is sequestered if assembly …
CAGL0D01166g	0.936897	0.626209	0.944915	0.675711
CAGL0D01188g	0.469146	-0.0132503	0.443621	-0.219905	YPR080W	TEF1	Translational elongation factor EF-1 alpha; GTP-bound active form, binds to and delivers aminoacylated tRNA to the A-site of ribosomes for elongation of nascent polypeptides; moonlighting function as an actin binding and bundling protein; association with GTPase Rho1p on the vacuolar membrane may facilitate F-actin remodeling; involved in tRNA re-export from the nucleus
CAGL0D01210g	1.85705	1.76655	0.662109	0.219234
CAGL0D01232g	0.15843	-0.698021	1.33878	-0.0208872	YPR079W	MRL1	Membrane protein; has similarity to mammalian mannose-6-phosphate receptors; possibly functions as a sorting receptor in the delivery of vacuolar hydrolases; protein abundance increases in response to DNA replication stress
CAGL0D01254g	0.875663	0.0301565	0.506558	0.780315
CAGL0B02755g	3.31427	3.13127	3.65508	2.3743	YLR361C-A		Putative protein of unknown function
CAGL0D01276g	-0.436741	-0.955008	1.11761	-0.0199724	YPR075C	OPY2	Integral membrane protein that acts as a membrane anchor for Ste50p; involved in the signaling branch of the high-osmolarity glycerol (HOG) pathway and as a regulator of the filamentous growth pathway; overproduction blocks cell cycle arrest in the presence of mating pheromone; relocalizes from vacuole to plasma membrane upon DNA replication stress
CAGL0D01298g	-1.76772	-1.99301	-0.730338	-1.40074	YPR074C	TKL1	Transketolase; catalyzes conversion of xylulose-5-phosphate and ribose-5-phosphate to sedoheptulose-7-phosphate and glyceraldehyde-3-phosphate in the pentose phosphate pathway; needed for synthesis of aromatic amino acids; TKL1 has a paralog, TKL2, that arose from the whole genome duplication
CAGL0D01320g	0.454533	1.88274	-1.33504	1.70267	YPR073C	LTP1	Protein phosphotyrosine phosphatase of unknown cellular role; activated by adenine
CAGL0D01342g	-0.131644	0.058139	0.40859	-0.0176373	YPR072W	NOT5	Component of the CCR4-NOT core complex, involved in mRNA decapping; involved intranscription initiation and elongation and in mRNA degradation; conserved lysine in human homolog of Not5p and Not3p is mutated in cancers
CAGL0D01364g	-0.51578	-0.570423	-0.523094	-1.18069
CAGL0D01386g	0.0612476	0.00599967	0.354103	-0.281936	YPR070W	MED1	Subunit of the RNA polymerase II mediator complex; associates with core polymerase subunits to form the RNA polymerase II holoenzyme; essential for transcriptional regulation
CAGL0D01408g	0.599651	0.671696	1.11506	0.121224	YPR069C	SPE3	Spermidine synthase; involved in biosynthesis of spermidine and also in biosynthesis of pantothenic acid; spermidine is required for growth of wild-type cells
CAGL0D01430g	0.318809	0.958337	0.848755	0.328357	YPR068C	HOS1	Class I histone deacetylase (HDAC) family member; deacetylates Smc3p on lysine residues at anaphase onset; has sequence similarity to Hda1p, Rpd3p, Hos2p, and Hos3p; interacts with the Tup1p-Ssn6p corepressor complex
CAGL0D01452g	0.66048	0.351025	1.15662	0.335332
CAGL0D01474g	-0.797139	-0.831821	1.23818	-1.59068
CAGL0D01496g	1.10041	-0.334561	0.84717	0.78405	YPR067W	ISA2	Protein required for maturation of mitochondrial [4Fe-4S] proteins; functions in a complex with Isa1p and possibly Iba57p; localizes to the mitochondrial intermembrane space, overexpression of ISA2 suppresses grx5 mutations
CAGL0D01518g	-0.00723397	-0.109354	0.0193254	0.379659	YPR066W	UBA3	Protein that activates Rub1p (NEDD8) before neddylation; acts together with Ula1p; may play a role in protein degradation; GFP-fusion protein localizes to the cytoplasm in a punctate pattern
CAGL0D01540g	0.610315	0.210959	0.72993	0.409493	YPR063C		ER-localized protein of unknown function
CAGL0D01562g	0.969377	1.25599	-1.46305	1.09129	YPR062W	FCY1	Cytosine deaminase; zinc metalloenzyme that catalyzes the hydrolytic deamination of cytosine to uracil; of biomedical interest because it also catalyzes the deamination of 5-fluorocytosine (5FC) to form anticancer drug 5-fluorouracil (5FU)
CAGL0D01584g	1.65975	1.95011	0.198927	1.91151	YPR061C	JID1	Probable Hsp40p co-chaperone; has a DnaJ-like domain and appears to be involved in ER-associated degradation of misfolded proteins containing a tightly folded cytoplasmic domain; inhibits replication of Brome mosaic virus in S. cerevisiae
CAGL0D01606g	2.07068	1.44635	1.81635	0.900207	YPR058W	YMC1	Secondary mitochondrial inner membrane glycine transporter; required with HEM25 for the transport of glycine into mitochondria for the initiation of heme biosynthesis; proposed role in oleate metabolism and glutamate biosynthesis; member of the mitochondrial carrier (MCF) family; localizes to the vacuole in response to H2O2; YMC1 has a paralog, YMC2, that arose from the whole genome duplication
CAGL0D01628g	0.0183917	0.728258	0.30145	0.963305	YPR057W	BRR1	snRNP protein component of spliceosomal snRNPs; required for pre-mRNA splicing and snRNP biogenesis; in null mutant newly-synthesized snRNAs are destabilized and 3'-end processing is slowed
CAGL0D01650g	0.107791	0.333049	0.320151	0.666705	YPR056W	TFB4	Subunit of TFIIH complex; involved in transcription initiation, similar to 34 kDa subunit of human TFIIH; interacts with Ssl1p
CAGL0D01672g	-1.48161	-1.30333	-0.308519	-0.970579	YPR055W	SEC8	Essential 121 kDa subunit of the exocyst complex; the exocyst mediates polarized targeting and tethering of post-Golgi secretory vesicles to active sites of exocytosis at the plasma membrane prior to SNARE-mediated fusion; involved in ER and Golgi inheritance in small buds; relocalizes away from bud neck upon DNA replication stress
CAGL0D01694g	-2.44983	-0.697294	-4.44067	1.16796	YPR054W	SMK1	Middle sporulation-specific mitogen-activated protein kinase (MAPK); required for prospore membrane development and the production of outer spore wall layers; negatively regulates activity of the glucan synthase subunit Gsc2p; activated by Cak1p-mediated phosphorylation of threonine (T207) in the activation loop during meiosis I followed by Ssp2p-promoted autophosphorylation of tyrosine (T209) du…
CAGL0D01716g	-0.573266	-0.163932	-3.61095	0.491739
CAGL0D01738g	0.0156103	-0.813526	0.537289	0.0699326
CAGL0D01760g	-1.84316	-2.14071	-0.667298	-0.826797	YGL198W	YIP4	Protein that interacts with Rab GTPases; localized to late Golgi vesicles; computational analysis of large-scale protein-protein interaction data suggests a possible role in vesicle-mediated transport
CAGL0D01782g	-2.22241	-2.07733	-1.12993	-1.11146	YGL197W	MDS3	Putative component of the TOR regulatory pathway; negative regulator of early meiotic gene expression; required, with Pmd1p, for growth under alkaline conditions; has an N-terminal kelch-like domain; MDS3 has a paralog, PMD1, that arose from the whole genome duplication
CAGL0D01804g	0.502027	0.478146	0.651879	-0.0849129	YGL196W	DSD1	D-serine dehydratase (aka D-serine ammonia-lyase); converts D-serine to pyruvate and ammonia by a reaction dependent on pyridoxal 5'-phosphate and zinc; may play a role in D-serine detoxification; L-serine is not a substrate
CAGL0D01826g	-0.0588709	-0.0265975	-0.815768	-0.943419	YGL195W	GCN1	Positive regulator of the Gcn2p kinase activity; forms a complex with Gcn20p; proposed to stimulate Gcn2p activation by an uncharged tRNA; suppresses frameshifting at stalled ribosomes
CAGL0D01837g	0.714723	0.507779	0.943638	0.79815
CAGL0D01892g	0.0487061	0.0044316	-0.311847	0.231199	YLR027C	AAT2	Cytosolic aspartate aminotransferase involved in the metabolism of nitrogen and amino acids such as aspartate; localizes to and functions in peroxisomes in oleate-grown cells; moonlighting role as a ribosome-associated protein that modulates translation in response to stress
CAGL0D01914g	1.50056	2.00806	1.72775	1.36034	YLR026C	SED5	cis-Golgi t-SNARE syntaxin; required for vesicular transport between the ER and the Golgi complex; binds at least 9 SNARE proteins; plays a role in autophagy by regulating formation of autophagic vesicles in Golgi
CAGL0D01936g	-0.854221	-1.06339	0.310193	-0.263054	YLR025W	SNF7	One of four subunits of the ESCRT-III complex; involved in the sorting of transmembrane proteins into the multivesicular body (MVB) pathway; recruited from the cytoplasm to endosomal membranes; ESCRT-III stands for endosomal sorting complex required for transport III
CAGL0D01958g	-0.143081	-1.36247	-0.529207	-0.966761	YKL141W	SDH3	Subunit of succinate dehydrogenase and of TIM22 translocase; functions as cytochrome b subunit of succinate dehydrogenase, which couples oxidation of succinate to transfer of electrons to ubiquinone as part of the TCA cycle and the mitochondrial respiratory chain; also required for mitochondrial inner membrane protein import as part of the TIM22 complex; SDH3 has a paralog, SHH3, that arose from …
CAGL0D01980g	-0.177869	-0.102009	-0.217761	0.00992205	YKL140W	TGL1	Steryl ester hydrolase; one of three gene products (Yeh1p, Yeh2p, Tgl1p) responsible for steryl ester hydrolase activity and involved in sterol homeostasis; localized to lipid particle membranes
CAGL0D02002g	0.64581	0.556867	0.396357	0.619264	YKL139W	CTK1	Catalytic (alpha) subunit of C-terminal domain kinase I (CTDK-I); phosphorylates both RNA pol II subunit Rpo21p to affect transcription and pre-mRNA 3' end processing, and ribosomal protein Rps2p to increase translational fidelity; required for H3K36 trimethylation but not dimethylation by Set2p; suggested stimulatory role in 80S formation during translation initiation; similar to the Drosophila …
CAGL0D02018g	1.10423	0.311682	1.20455	1.28331	YKL138C-A	HSK3	Essential subunit of the Dam1 complex (aka DASH complex); complex couples kinetochores to the force produced by MT depolymerization thereby aiding in chromosome segregation; is transferred to the kinetochore prior to mitosis
CAGL0D02024g	-0.48319	-1.19479	-0.433433	-0.721294	YKL138C	MRPL31	Mitochondrial ribosomal protein of the large subunit
CAGL0D02046g	0.576843	-0.326694	0.474606	0.0148653	YKL137W	CMC1	Copper-binding protein of the mitochondrial intermembrane space; evolutionarily conserved; may be involved in delivering copper from the matrix to the cytochrome c oxidase complex; contains a twin CX9C motif
CAGL0D02068g	-0.602826	-0.30851	-0.20385	-0.65069	YKL135C	APL2	Beta-adaptin subunit of the clathrin-associated protein (AP-1) complex; binds clathrin; involved in clathrin-dependent Golgi protein sorting; protein abundance increases in response to DNA replication stress
CAGL0D02090g	-0.940278	-1.43652	-1.94491	-0.849025
CAGL0D02112g	1.37655	1.31878	0.537506	0.925675	YKL134C	OCT1	Mitochondrial intermediate peptidase; cleaves destabilizing N-terminal residues of a subset of proteins upon import, after their cleavage by mitochondrial processing peptidase (Mas1p-Mas2p); may contribute to mitochondrial iron homeostasis
CAGL0D02134g	-2.41454	-3.02671	-2.83163	-1.16679	YKL133C	RCI50	Mitochondrial protein of unknown function; not required for growth of cells lacking the mitochondrial genome; SWAT-GFP and mCherry fusion proteins localize to the mitochondria; YKL133C has a paralog, MGR3, that arose from the whole genome duplication
CAGL0D02150g	1.76924	0.489711	1.50516	0.887754	YFL017W-A	SMX2	Core Sm protein Sm G; part of heteroheptameric complex (with Smb1p, Smd1p, Smd2p, Smd3p, Sme1p, and Smx3p) that is part of the spliceosomal U1, U2, U4, and U5 snRNPs; homolog of human Sm G
CAGL0D02156g	0.328245	-0.624839	0.651915	0.230673	YFL017C	GNA1	Glucosamine-6-phosphate acetyltransferase; evolutionarily conserved; required for multiple cell cycle events including passage through START, DNA synthesis, and mitosis; involved in UDP-N-acetylglucosamine synthesis, forms GlcNAc6P from AcCoA
CAGL0D02178g	-1.84976	-1.99603	-1.63864	-1.5855
CAGL0D02200g	0.110895	0.352356	0.298325	-0.0457308	YOR349W	CIN1	Tubulin folding factor D involved in beta-tubulin (Tub2p) folding; isolated as mutant with increased chromosome loss and sensitivity to benomyl
CAGL0D02222g	0.310889	0.89988	1.02415	1.3848	YOR350C	MNE1	Protein involved in splicing Group I aI5-beta intron from COX1 mRNA; mitochondrial matrix protein
CAGL0D02244g	-3.72499	-0.552525	-1.15848	-0.540344	YOR351C	MEK1	Meiosis-specific serine/threonine protein kinase; functions in meiotic checkpoint, promotes recombination between homologous chromosomes by suppressing double strand break repair between sister chromatids; stabilizes Hop1-Thr318 phosphorylation to promote interhomolog recombination and checkpoint responses during meiosis
CAGL0D02266g	-4.21904	-3.09057	-2.02164	-2.7794	YOR352W	TFB6	Subunit of TFIIH complex; facilities dissociation of the Ssl2p helices from TFIIH; expression levels regulated by Arg5,6p; green fluorescent protein (GFP)-fusion protein localizes to the cytoplasm and nucleus
CAGL0D02288g	1.4894	1.74865	0.764563	0.622319	YOR353C	SOG2	Key component of the RAM signaling network; required for proper cell morphogenesis and cell separation after mitosis
CAGL0D02310g	-0.0543779	0.174125	-0.683341	0.380026	YOR354C	MSC6	Multicopy suppressor of HER2 involved in mitochondrial translation; mutant is defective in directing meiotic recombination events to homologous chromatids
CAGL0D02332g	-0.397545	0.34734	-0.321157	-0.0870065	YLR115W	CFT2	Subunit of the mRNA cleavage and polyadenlylation factor (CPF); required for pre-mRNA cleavage, polyadenylation and poly(A) site recognition, 43% similarity with the mammalian CPSF-100 protein.
CAGL0D02354g	1.20432	1.0026	1.13036	0.862521	YLR116W	MSL5	Component of commitment complex; which defines first step in splicing pathway; essential protein that interacts with Mud2p and Prp40p, forming a bridge between the intron ends; also involved in nuclear retention of pre-mRNA; relocalizes to the cytosol in response to hypoxia
CAGL0D02376g	-0.194101	0.308695	0.397203	0.766881	YLR117C	CLF1	Member of the NineTeen Complex (NTC); this complex contains Prp19p and stabilizes U6 snRNA in catalytic forms of the spliceosome containing U2, U5, and U6 snRNAs; homolog of Drosophila crooked neck protein; interacts with U1 snRNP proteins
CAGL0D02398g	0.351704	1.31221	-0.293678	1.11295	YLR118C	TML25	Acyl-protein thioesterase responsible for depalmitoylation of Gpa1p; green fluorescent protein (GFP)-fusion protein localizes to both the cytoplasm and nucleus and is induced in response to the DNA-damaging agent MMS
CAGL0D02420g	-0.372845	-0.352255	0.143583	0.682716	YLR119W	SRN2	Component of the ESCRT-I complex; ESCRT-I is involved in ubiquitin-dependent sorting of proteins into the endosome; suppressor of rna1-1 mutation; may be involved in RNA export from nucleus
CAGL0D02442g	0.500761	0.0109056	0.358001	-0.200808
CAGL0D02464g	0.722508	0.185259	0.663676	0.352437
CAGL0D02486g	0.433965	0.502355	0.789649	0.234938
CAGL0D02508g	-0.635203	-1.16284	-0.345212	-0.459749
CAGL0D02530g	-5.47537	-4.66809	-4.98373	-4.90826
CAGL0D02552g	-0.685583	0.196735	0.226775	0.651334
CAGL0D02574g	-0.755249	-0.0164514	-0.371394	0.662642
CAGL0D02596g	-1.55738	-0.789167	-0.4023	0.195382	YOL146W	PSF3	Subunit of the GINS complex (Sld5p, Psf1p, Psf2p, Psf3p); complex is localized to DNA replication origins and implicated in assembly of the DNA replication machinery
CAGL0D02618g	-0.20447	-1.40652	-0.227381	-0.385219	YOL147C	PEX11	Peroxisomal protein required for medium-chain fatty acid oxidation; also required for peroxisome proliferation, possibly by inducing membrane curvature; localization regulated by phosphorylation; transcription regulated by Adr1p and Pip2p-Oaf1p
CAGL0D02640g	-5.68378	-5.07441	-4.32263	-4.85134
CAGL0D02662g	-5.88007	-5.23669	-4.84832	-5.1425
CAGL0D02684g	0.394123	0.925422	1.53589	0.588576
CAGL0D02706g	-0.139874	0.425619	-0.363946	1.05775	YHR197W	RIX1	Component of the Rix1 complex and possibly pre-replicative complexes; required for processing of ITS2 sequences from 35S pre-rRNA; component of the pre-60S ribosomal particle with the dynein-related AAA-type ATPase Mdn1p; required for pre-replicative complex (pre-RC) formation and maintenance during DNA replication licensing; relocalizes to the cytosol in response to hypoxia; essential gene
CAGL0G10175g	4.63752	3.91688	3.59803	3.90996
CAGL0D02761g	0.375196	0.0659081	0.228671	-0.0188812
CAGL0D02772g	-0.0848013	-0.259203	1.16852	0.280771	YLL036C	PRP19	Splicing factor associated with the spliceosome; contains a U-box, a motif found in a class of ubiquitin ligases, and a WD40 domain; relocalizes to the cytosol in response to hypoxia
CAGL0D02794g	-2.95403	-1.88975	-0.908425	-2.37327
CAGL0H09504g	3.69708	3.25413	3.55419	3.09792	YER014W	HEM14	Protoporphyrinogen oxidase; a mitochondrial enzyme that catalyzes the seventh step in the heme biosynthetic pathway, converting protoporphyrinogen IX to protoporphyrin IX; inhibited by diphenyl ether-type herbicides
CAGL0D02838g	2.80996	3.33272	1.53126	1.17784	YLL034C	RIX7	Putative ATPase of the AAA family; required for export of pre-ribosomal large subunits from the nucleus; distributed between the nucleolus, nucleoplasm, and nuclear periphery depending on growth conditions
CAGL0D02860g	2.09441	2.57063	1.49701	0.946599	YLL033W	IRC19	Protein of unknown function; YLL033W is not an essential gene but mutant is defective in spore formation; null mutant displays increased levels of spontaneous Rad52p foci
CAGL0D02882g	-1.04809	0.364502	0.144846	0.862828
CAGL0D02904g	1.92866	2.29138	1.2924	1.71288
CAGL0D02926g	0.80432	0.956273	-0.537842	0.656887	YLR015W	BRE2	Subunit of COMPASS (Set1C) complex; COMPASS methylates Lys4 of histone H3 and functions in silencing at telomeres; has a C-terminal Sdc1 Dpy-30 Interaction (SDI) domain that mediates binding to Sdc1p; similar to trithorax-group protein ASH2L
CAGL0D02948g	-0.765059	-0.661056	-0.115521	-0.921441
CAGL0H07337g	5.85346	6.63644	3.50402	6.11165
CAGL0D02992g	1.09139	0.433815	-0.373455	0.556822
CAGL0D03014g	0.203369	-0.00927118	-0.520298	-0.387507
CAGL0D03036g	-4.03419	-3.55041	-2.26643	-2.14654	YJR001W	AVT1	Vacuolar transporter; imports large neutral amino acids into the vacuole; member of a family of seven S. cerevisiae genes (AVT1-7) related to vesicular GABA-glycine transporters
CAGL0D03058g	-0.562098	-0.828906	-0.306721	-0.174083
CAGL0D03080g	0.267456	1.80871	0.374078	1.43466
CAGL0D03102g	-0.61997	-0.989164	0.0279224	-0.25384	YJL003W	COX16	Mitochondrial inner membrane protein; required for assembly of cytochrome c oxidase
CAGL0D03124g	2.39621	2.13997	0.204307	1.98683
CAGL0D03146g	0.313672	0.590021	-1.32147	0.706726	YJL004C	SYS1	Integral membrane protein of the Golgi; required for targeting of the Arf-like GTPase Arl3p to the Golgi; multicopy suppressor of ypt6 null mutation
CAGL0D03168g	-1.05319	-1.13021	-0.369633	-0.974348	YJL005W	CYR1	Adenylate cyclase; required for cAMP production and cAMP-dependent protein kinase signaling; scaffold protein for Ras2-Ira interaction; the cAMP pathway controls a variety of cellular processes, including metabolism, cell cycle, stress response, stationary phase, and sporulation
CAGL0D03190g	0.672218	0.432996	0.681205	0.428977	YLR017W	MEU1	Methylthioadenosine phosphorylase (MTAP); catalyzes the initial step in the methionine salvage pathway; affects polyamine biosynthesis through regulation of ornithine decarboxylase (Spe1p) activity; regulates ADH2 gene expression
CAGL0D03212g	0.088994	0.0140947	0.5599	0.414835	YLR018C	POM34	Subunit of the transmembrane ring of the nuclear pore complex (NPC); contributes to nucleocytoplasmic transport, NPC biogenesis and spindle pole body duplication
CAGL0D03234g	-0.430411	-0.586535	-0.577842	-0.386673	YLR019W	PSR2	Putative plasma membrane phosphatase; involved in the general stress response and inactivating dephosphorylation of Mep2p; required along with Psr1p and binding partner Whi2p for full activation of STRE-mediated gene expression, possibly through Msn2p dephosphorylation, and for inhibition of TORC1 in response to limiting amino acids; regulates the sodium ion stress response with Psr1p; member of …
CAGL0D03256g	1.9023	2.6178	1.62907	1.29581	YLR020C	YEH2	Steryl ester hydrolase; catalyzes steryl ester hydrolysis at the plasma membrane; involved in sterol metabolism; YEH2 has a paralog, YEH1, that arose from the whole genome duplication
CAGL0D03278g	2.34929	2.34235	1.48515	1.01643	YLR021W	IRC25	Component of a heterodimeric Poc4p-Irc25p chaperone; involved in assembly of alpha subunits into the 20S proteasome; may regulate formation of proteasome isoforms with alternative subunits under different conditions; upregulates proteasome assembly in response to the unfolded protein response activated by mistargeting of proteins (UPRam)
CAGL0D03300g	1.44733	0.543852	0.188014	0.599462	YLR022C	SDO1	Guanine nucleotide exchange factor (GEF) for Ria1p; essential protein involved in ribosome maturation; with Ria1p, promotes release of Tif6p from 60S ribosomal subunits in the cytoplasm so that they can assemble with 40S subunits to generate mature ribosomes; ortholog of the human protein (SBDS) responsible for autosomal recessive Shwachman-Bodian-Diamond Syndrome; highly conserved across archaea…
CAGL0D03322g	1.72263	1.71523	-0.188033	-0.288918	YLR023C	IZH3	Membrane protein involved in zinc ion homeostasis; member of the four-protein IZH family, expression induced by zinc deficiency; deletion reduces sensitivity to elevated zinc and shortens lag phase, overexpression reduces Zap1p activity
CAGL0D03344g	0.901763	-0.0397886	0.407075	-0.793826	YLR024C	UBR2	Cytoplasmic ubiquitin-protein ligase (E3); component of the Mub1p-Ubr2p-Rad6p ubiquitin ligase complex required for the ubiquitination and degradation of Rpn4p; mediates formation of the ternary complex
CAGL0D03388g	0.788527	0.812541	1.40898	0.0612044
CAGL0D03410g	1.93011	1.36163	0.757098	1.1956	YJL025W	RRN7	Component of the core factor (CF) rDNA transcription factor complex; CF is required for transcription of 35S rRNA genes by RNA polymerase I and is composed of Rrn6p, Rrn7p, and Rrn11p
CAGL0D03432g	0.725053	0.405669	2.07336	1.38525	YGR180C	RNR4	Ribonucleotide-diphosphate reductase (RNR) small subunit; the RNR complex catalyzes the rate-limiting step in dNTP synthesis and is regulated by DNA replication and DNA damage checkpoint pathways via localization of the small subunits; relocalizes from nucleus to cytoplasm upon DNA replication stress; RNR4 has a paralog, RNR2, that arose from the whole genome duplication
CAGL0D03454g	0.369664	-0.253188	-0.295888	0.180942
CAGL0D03498g	0.613444	0.317431	0.219733	0.7295	YKL196C	YKT6	Vesicle membrane protein (v-SNARE) with acyltransferase activity; involved in trafficking to and within the Golgi, endocytic trafficking to the vacuole, and vacuolar fusion; membrane localization due to prenylation at the carboxy-terminus; human homolog YKT6 can complement yeast ykt6 mutant
CAGL0D03520g	-0.995222	-1.18584	-1.26729	-0.711801	YKL195W	MIA40	Import and assembly protein in mitochondrial intermembrane space; component of MIA pathway which mediates import and oxidative folding of substrates including small proteins containing twin cysteine motifs; acts in concert with Erv1p, which oxidizes the cysteine residues of Mia40p to comprise a disulfide relay system that catalyzes import; also mediates folding of Atp23p via a chaperone-like acti…
CAGL0D03542g	-0.705751	-0.982173	-0.621886	-0.680775	YKL194C	MST1	Mitochondrial threonyl-tRNA synthetase; aminoacylates both the canonical threonine tRNA tT(UGU)Q1 and the unusual threonine tRNA tT(UAG)Q2 in vitro; lacks a typical editing domain, but has pre-transfer editing activity stimulated by the unusual tRNA-Thr
CAGL0D03564g	0.096288	-0.658737	0.865679	-0.352811	YKL193C	SDS22	Regulatory subunit of the type 1 protein phosphatase (PP1) Glc7p; whether it functions as a positive or negative regulator of Glc7p is controversial; involved in the regulation of Glc7p nuclear localization and function
CAGL0D03586g	0.90405	-0.780101	0.53566	-0.0965341	YKL192C	ACP1	Mitochondrial matrix acyl carrier protein; involved in biosynthesis of octanoate, which is a precursor to lipoic acid; coordinates mitochondrial fatty acid and iron sulfur cluster metabolism; activated by phosphopantetheinylation catalyzed by Ppt2p
CAGL0D03608g	0.893117	-0.52467	0.671333	0.869583
CAGL0D03630g	0.674879	-0.626874	-0.786205	0.42009	YPL228W	CET1	RNA 5'-triphosphatase involved in mRNA 5' capping; subunit of mRNA capping enzyme, which is a heterotetramer composed of a Cet1p homodimer and two molecules of guanylyltransferase Ceg1p; Cet1p also has a role in regulation of RNAPII pausing at promoter-proximal sites; interaction between Cet1p and Ceg1p is required for Ceg1p nuclear import; mammalian enzyme is single bifunctional polypeptide; hum…
CAGL0D03652g	0.160344	0.29986	1.35593	0.882522
CAGL0D03674g	1.56429	1.66105	-0.290779	0.30854	YPL226W	NEW1	Translation termination and ribosome biogenesis factor; ATP binding cassette protein that cosediments with polysomes and is required for biogenesis of the small ribosomal subunit; Asn/Gln-rich rich region supports [NU+] prion formation and susceptibility to [PSI+] prion induction
CAGL0D03696g	0.762075	0.53889	0.691811	0.0744059	YMR178W	FPY1	FAD pyrophosphatase; hydrolyzes FAD as the preferred substrate but also acts on NADH and ADP-ribose at lower rates; activity is dependent upon K+ and divalent metal cations; green fluorescent protein (GFP)-fusion protein localizes to both the cytoplasm and nucleus; FPY1 is not an essential gene; protein abundance increases in response to DNA replication stress
CAGL0D03718g	1.02017	0.810556	-0.708337	0.384859
CAGL0D03740g	1.16959	1.19995	0.472211	1.05149	YHR062C	RPP1	Subunit of both RNase MRP and nuclear RNase P; RNase MRP cleaves pre-rRNA, while nuclear RNase P cleaves tRNA precursors to generate mature 5' ends and facilitates turnover of nuclear RNAs; relocalizes to the cytosol in response to hypoxia
CAGL0D03762g	-0.303313	0.189015	0.348567	0.141099	YHR061C	GIC1	Rho-family GTPase interacting protein and Cdc42p effector; required with Gic2p for polarity establishment and initiation of budding; involved in recruitment of septins to the presumptive bud site; interacts with Cdc42p via the Cdc42/Rac-interactive binding (CRIB) domain; gic1 gic2 double mutants are defective for polarizing Cdc42p at elevated temperature, so may function both up- and downstream o…
CAGL0D03784g	0.779685	0.460056	0.763398	0.404817	YHR060W	VMA22	Protein that is required for vacuolar H+-ATPase (V-ATPase) function; peripheral membrane protein; not an actual component of the V-ATPase complex; functions in the assembly of the V-ATPase; localized to the yeast endoplasmic reticulum (ER)
CAGL0D03806g	0.462875	-0.452077	-0.561476	-0.0968622	YHR059W	FYV4	Protein of unknown function; required for survival upon exposure to K1 killer toxin
CAGL0D03828g	0.0191051	0.759023	0.368806	0.371566	YHR058C	MED6	Subunit of the RNA polymerase II mediator complex; associates with core polymerase subunits to form the RNA polymerase II holoenzyme; essential for transcriptional regulation; protein abundance increases in response to DNA replication stress
CAGL0D03850g	0.988296	1.8517	0.416853	1.76672	YHR056C	RSC30	Component of the RSC chromatin remodeling complex; non-essential gene required for regulation of ribosomal protein genes and the cell wall/stress response; null mutants are osmosensitive; RSC30 has a paralog, RSC3, that arose from the whole genome duplication
CAGL0D03872g	-2.20107	-0.991073	-1.86682	-0.801912
CAGL0D03894g	-3.29245	-2.4923	-0.995963	-1.41749	YHR033W		Putative protein of unknown function; epitope-tagged protein localizes to the cytoplasm; YHR033W has a paralog, PRO1, that arose from the whole genome duplication
CAGL0D03916g	0.248268	0.118118	0.452221	-0.0406974	YHR034C	PIH1	Component of the conserved R2TP complex (Rvb1-Rvb2-Tah1-Pih1); R2TP complex interacts with Hsp90 (Hsp82p and Hsc82p) to mediate assembly large protein complexes such as box C/D snoRNPs and RNA polymerase II
CAGL0D03938g	-1.43552	-1.38677	-0.388502	-0.541207	YHR035W	NEL1	Activator of Sar1p GTPase activity; paralog of Sec23 but does not associate with the COPII components; not an essential gene
CAGL0M14069g	5.84597	4.59396	3.50067	2.71428
CAGL0D03982g	-3.09675	-2.06911	-1.61851	-1.1291	YHR037W	PUT2	Delta-1-pyrroline-5-carboxylate dehydrogenase; nuclear-encoded mitochondrial protein involved in utilization of proline as sole nitrogen source; deficiency of human homolog ALDH4A1 causes type II hyperprolinemia (HPII), an autosomal recessive inborn error of metabolism; human homolog ALDH4A1 can complement yeast null mutant
CAGL0D04004g	1.27583	1.05166	0.538671	-0.0979986	YGR017W		Putative protein of unknown function; green fluorescent protein (GFP)-fusion protein localizes to both the nucleus and the cytoplasm
CAGL0D04026g	-2.43699	-2.31725	-1.13392	-1.48206	YGR019W	UGA1	Gamma-aminobutyrate (GABA) transaminase; also known as 4-aminobutyrate aminotransferase; involved in the 4-aminobutyrate and glutamate degradation pathways; required for normal oxidative stress tolerance and nitrogen utilization; protein abundance increases in response to DNA replication stress
CAGL0D04048g	0.569244	0.198553	1.21368	0.293528	YGR020C	VMA7	Subunit F of the V1 peripheral membrane domain of V-ATPase; part of the electrogenic proton pump found throughout the endomembrane system; required for the V1 domain to assemble onto the vacuolar membrane; the V1 peripheral membrane domain of vacuolar H+-ATPase (V-ATPase) has eight subunits
CAGL0D04070g	-0.290881	-1.25417	-0.706377	-0.892167	YGR021W	DPC29	Putative mitochondrial protein of unknown function; the authentic, non-tagged protein is detected in highly purified mitochondria in high-throughput studies
CAGL0D04092g	-0.296854	0.43044	1.79437	-0.487912	YHR043C	DOG2	2-deoxyglucose-6-phosphate phosphatase; member of a family of low molecular weight phosphatases, induced by oxidative and osmotic stress, confers 2-deoxyglucose resistance when overexpressed; DOG2 has a paralog, DOG1, that arose from a single-locus duplication; the last half of DOG1 and DOG2 are subject to gene conversions among S. cerevisiae, S. paradoxus, and S. mikatae
CAGL0D04114g	2.89297	2.09748	1.64991	1.49548	YHR042W	NCP1	NADP-cytochrome P450 reductase; involved in ergosterol biosynthesis; associated and coordinately regulated with Erg11p
CAGL0D00374g	2.05092	3.08184	3.50063	3.7215
CAGL0D04158g	0.0289237	-0.361946	-0.711203	-0.655433	YIL093C	RSM25	Mitochondrial ribosomal protein of the small subunit
CAGL0G01947g	3.19928	2.04134	3.39609	2.77756	YKR071C	DRE2	Component of the cytosolic Fe-S protein assembly (CIA) machinery; contains an Fe-S cluster that receives electrons from NADPH via the action of Tah18p in an early step in the CIA pathway; ortholog of human Ciapin1; protein abundance increases in response to DNA replication stress; inviability of the null mutant is functionally complemented by human CIAPIN1
CAGL0D04202g	2.02789	2.40418	0.849277	1.63826	YIL090W	ICE2	Integral ER membrane protein with type-III transmembrane domains; promotes ER membrane expansion by inhibiting the Nem1-Spo7 phosphatase complex, resulting in reduced dephosphorylation and activation of Pah1p; maintains homeostasis during ER stress; required for post-translational SRP-independent protein translocation into the ER; necessary for efficient targeting of the Trm1p to the inner nuclea…
CAGL0D04246g	-0.226121	0.317807	0.509193	0.68935
CAGL0D04268g	1.08108	0.637684	2.355	1.46023
CAGL0D04290g	0.27009	0.243671	-0.262208	-0.810417	YKL091C		Putative phosphatidylinositol/phosphatidylcholine transfer protein; possibly involved in lipid metabolism; localizes to the nucleus; contains a CRAL/TRIO domain and binds several lipids in a large-scale study; YKL091C has a paralog, SEC14, that arose from the whole genome duplication
CAGL0D04312g	0.680699	0.740741	0.155353	0.517753
CAGL0D04356g	-0.1922	-0.524007	0.168976	-1.13699	YDR019C	GCV1	T subunit of the mitochondrial glycine decarboxylase complex; glycine decarboxylase is required for the catabolism of glycine to 5,10-methylene-THF; expression is regulated by levels of levels of 5,10-methylene-THF in the cytoplasm
CAGL0D04378g	1.22723	0.902335	0.789908	0.853996	YDR017C	KCS1	Inositol hexakisphosphate and inositol heptakisphosphate kinase; generation of high energy inositol pyrophosphates by Kcs1p is required for many processes such as vacuolar biogenesis, stress response, RNA polymerase I-mediated rRNA transcription and telomere maintenance; inositol hexakisphosphate is also known as IP6; inositol heptakisphosphate is also known as IP7
CAGL0D04394g	1.43658	1.19366	1.54511	0.963141	YDR016C	DAD1	Essential subunit of the Dam1 complex (aka DASH complex); complex couples kinetochores to the force produced by MT depolymerization thereby aiding in chromosome segregation; is transferred to the kinetochore prior to mitosis
CAGL0D04400g	1.02744	1.36061	0.901637	1.16582	YDR014W-A	HED1	Meiosis-specific protein; down-regulates Rad51p-mediated mitotic recombination when the meiotic recombination machinery is impaired; promotes synapsis and required for the normal morphogenesis of synaptonemal complex; prevents the recruitment of Rad54p to site-specific DNA double-strand breaks in vivo; early meiotic gene, transcribed specifically during meiotic prophase
CAGL0D04422g	1.07986	1.88675	-0.736299	-0.349273
CAGL0D04444g	-1.26766	-1.39999	-2.1064	0.207199	YDR014W	RAD61	Subunit of a complex that inhibits sister chromatid cohesion; also negatively regulates chromosome condensation; inhibited by Eco1p-acetylated cohesin subunits Smc3p and Mcd1p; binds Smc3p ATPase head of cohesin; related to the human Wapl protein that controls the association of cohesin with chromatin
CAGL0D04466g	0.390183	0.903781	-0.148973	1.62037	YDR013W	PSF1	Subunit of the GINS complex (Sld5p, Psf1p, Psf2p, Psf3p); complex is localized to DNA replication origins and implicated in assembly of the DNA replication machinery
CAGL0D04488g	-0.486822	0.0650571	-0.34287	-0.360009	YPR116W	RRG8	Protein of unknown function; required for efficient 5' processing of mitochondrial tRNAs, for respiratory growth and mitochondrial genome maintenance; null mutation results in a decrease in plasma membrane electron transport; localizes to the matrix side of the inner mitochondrial membrane
CAGL0D04510g	-0.122998	0.674058	-0.966064	-0.767453	YPR117W	HOB2	Protein with structural similarity to lipid transport protein Vps13p; localizes to multiple membrane contact sites between organelles
CAGL0D04576g	0.789882	0.0253599	0.270306	-0.447429	YPR118W	MRI1	5'-methylthioribose-1-phosphate isomerase; catalyzes the isomerization of 5-methylthioribose-1-phosphate to 5-methylthioribulose-1-phosphate in the methionine salvage pathway
CAGL0D04620g	-4.01174	-5.72109	-2.80106	-3.33165	YPR119W	CLB2	B-type cyclin involved in cell cycle progression; also involved in response to DNA damage; activates Cdc28p to promote the transition from G2 to M phase; accumulates during G2 and M, then targeted via a destruction box motif for ubiquitin-mediated degradation by the proteasome; CLB2 has a paralog, CLB1, that arose from the whole genome duplication
CAGL0D04642g	-0.595051	-0.165932	-1.1356	1.14759	YPR120C	CLB5	B-type cyclin involved in DNA replication during S phase; activates Cdc28p to promote initiation of DNA synthesis; functions in formation of mitotic spindles along with Clb3p and Clb4p; most abundant during late G1 phase; CLB5 has a paralog, CLB6, that arose from the whole genome duplication
CAGL0D04686g	-0.0727161	0.720948	-1.38799	0.932128	YPR122W	AXL1	Haploid specific endoprotease of a-factor mating pheromone; performs one of two N-terminal cleavages during maturation of a-factor mating pheromone; required for axial budding pattern of haploid cells
CAGL0D04708g	-2.34155	-2.40391	-1.65841	-3.95018	YPR124W	CTR1	High-affinity copper transporter of plasma membrane; mediates nearly all copper uptake under low copper conditions; transcriptionally induced at low copper levels and degraded at high copper levels; protein increases in abundance and relocalizes from nucleus to plasma membrane upon DNA replication stress; human homolog SLC31A1 can complement a yeast ctr1 ctr3 double deletion
CAGL0D04730g	0.846493	1.15867	-0.0634009	0.522607	YPR125W	YLH47	Mitochondrial inner membrane protein; exposed to the mitochondrial matrix; associates with mitochondrial ribosomes; NOT required for respiratory growth; homolog of human Letm1, a protein implicated in Wolf-Hirschhorn syndrome
CAGL0D04752g	-0.675844	0.147441	-0.17231	-0.30009	YPR127W		Putative pyridoxine 4-dehydrogenase; differentially expressed during alcoholic fermentation; expression activated by transcription factor YRM1/YOR172W; green fluorescent protein (GFP)-fusion protein localizes to both the cytoplasm and the nucleus
CAGL0D04774g	0.369239	0.244913	-0.302266	0.439151	YPR128C	ANT1	Peroxisomal adenine nucleotide transporter; involved in beta-oxidation of medium-chain fatty acid; required for peroxisome proliferation
CAGL0D04796g	-0.395277	0.226055	-1.71831	-0.095999	YPR131C	NAT3	Catalytic subunit of the NatB N-terminal acetyltransferase; NatB catalyzes acetylation of the amino-terminal methionine residues of all proteins beginning with Met-Asp or Met-Glu and of some proteins beginning with Met-Asn or Met-Met
CAGL0D04818g	0.594794	0.656108	-0.0955962	0.148595	YPR133C	SPN1	Protein involved in RNA polymerase II transcription; also required for histone modifications and splicing; constitutively recruited to the CYC1 promoter and required for recruitment of chromatin remodeling factors for the expression of CYC1 gene; interacts genetically or physically with RNAP II, TBP, TFIIS, and chromatin remodelling factors; central domain is highly conserved throughout eukaryote…
CAGL0D04834g	1.60374	-0.163967	0.688775	0.156793	YPR133W-A	TOM5	Component of the TOM (translocase of outer membrane) complex; responsible for recognition and initial import of all mitochondrially directed proteins; involved in transfer of precursors from the Tom70p and Tom20p receptors to the Tom40p pore
CAGL0D04840g	0.717855	0.398165	-0.34035	0.535344	YPR134W	MSS18	Nuclear encoded protein needed for splicing of mitochondrial intron; required for efficient splicing of mitochondrial COX1 aI5beta intron; mss18 mutations block cleavage of 5' exon - intron junction; phenotype of intronless strain suggests additional functions
CAGL0D04862g	-0.287645	-0.696336	-0.706588	-0.137376	YPR135W	CTF4	Chromatin-associated protein; required for sister chromatid cohesion; interacts with DNA polymerase alpha (Pol1p); recruits Mms22p to replication forks during S phase, and may link DNA synthesis to sister chromatid cohesion
CAGL0D04884g	2.08876	1.94877	0.228621	1.51366	YPR137W	RRP9	Protein involved in pre-rRNA processing; associated with U3 snRNP; component of small ribosomal subunit (SSU) processosome; ortholog of the human U3-55k protein
CAGL0D04928g	1.73828	2.46904	1.63958	0.815929	YPR138C	MEP3	Ammonium permease of high capacity and low affinity; belongs to Mep-Amt-Rh family of well-conserved ammonium (NH4+) transporters that includes the human Rh factors; expression is under the nitrogen catabolite repression regulation ammonia permease activity regulated by TORC1 effectors, Npr1p and Par32p; MEP3 has a paralog, MEP1, that arose from the whole genome duplication
CAGL0D04950g	-2.32599	-1.71995	-1.52117	-1.73339	YPR139C	LOA1	Lysophosphatidic acid acyltransferase; involved in triacelglyceride homeostasis and lipid droplet formation; localized to lipid droplets and the ER; specificity for oleoyl-CoA
CAGL0D04972g	-2.3472	-2.20518	-1.31997	-1.43507	YPR140W	TAZ1	Lyso-phosphatidylcholine acyltransferase; required for normal phospholipid content of mitochondrial membranes; major determinant of the final acyl chain composition of the mitochondrial-specific phospholipid cardiolipin; mutations in human ortholog tafazzin (TAZ) cause Barth syndrome, a rare X-linked disease characterized by skeletal and cardiomyopathy and bouts of cyclic neutropenia; a specific …
CAGL0D04994g	-0.125726	-0.598899	0.661275	0.209545	YPR141C	KAR3	Minus-end-directed microtubule motor; functions in mitosis and meiosis, localizes to the spindle pole body and localization is dependent on functional Cik1p, required for nuclear fusion during mating; potential Cdc28p substrate
CAGL0D05016g	1.69502	1.36431	1.00373	1.57941	YPR143W	RRP15	Nucleolar protein; constituent of pre-60S ribosomal particles; required for proper processing of the 27S pre-rRNA at the A3 and B1 sites to yield mature 5.8S and 25S rRNAs
CAGL0D05060g	1.77174	1.25403	0.344353	1.17494
CAGL0D05082g	-1.84357	-1.28289	-0.129568	-1.45591
CAGL0D05104g	0.359356	1.17617	1.39968	0.588383
CAGL0D05148g	1.72762	1.15811	1.23228	0.793436
CAGL0D05170g	0.999234	0.796144	0.586334	0.905691	YFR034C	PHO4	Basic helix-loop-helix (bHLH) transcription factor of the myc-family; activates transcription cooperatively with Pho2p in response to phosphate limitation; binding to 'CACGTG' motif is regulated by chromatin restriction, competitive binding of Cbf1p to the same DNA binding motif and cooperation with Pho2p; function is regulated by phosphorylation at multiple sites and by phosphate availability
CAGL0D05192g	-0.829668	-0.229928	-2.06297	-0.0106806	YFR033C	QCR6	Subunit 6 of the ubiquinol cytochrome-c reductase complex; the complex, also known as the cytochrome bc(1) complex or Complex III, is a component of the mitochondrial inner membrane electron transport chain; highly acidic protein; required for maturation of cytochrome c1; may be loosely associated with the complex since it is easily released into the intermembrane space
CAGL0D05214g	1.06024	-0.0645725	0.63393	-0.182908	YFR032C-A	RPL29	Ribosomal 60S subunit protein L29; not essential for translation, but required for proper joining of large and small ribosomal subunits and for normal translation rate; homologous to mammalian ribosomal protein L29, no bacterial homolog
CAGL0D05236g	0.00208554	-0.103633	-0.796501	-1.15796	YFR032C	RRT5	Putative protein of unknown function; non-essential gene identified in a screen for mutants with increased levels of rDNA transcription; expressed at high levels during sporulation
CAGL0D05258g	0.377389	0.503652	0.0521312	0.467032	YFR031C	SMC2	Subunit of the condensin complex; condensin reorganizes chromosomes during both mitosis and meiosis; essential SMC chromosomal ATPase family member that forms a subcomplex with Smc2p that has ATP-hydrolyzing and DNA-binding activity, but other condensin subunits are required for chromatin binding; required for clustering of tRNA genes at the nucleolus
CAGL0D05280g	-1.08859	-0.10694	-2.38026	-0.184907	YFR030W	MET10	Subunit alpha of assimilatory sulfite reductase; complex converts sulfite into sulfide
CAGL0D05302g	0.0549056	-0.355467	0.593523	0.315629
CAGL0D05318g	-0.175227	0.411814	-0.833072	0.683486
CAGL0D05324g	1.94638	2.21913	1.3575	1.70749
CAGL0D05346g	1.13712	1.61738	1.34779	1.27226
CAGL0D05368g	-0.968758	1.22439	-0.280844	0.47597
CAGL0D05412g	-0.852419	-1.16807	-0.990661	-1.41595	YBR251W	MRPS5	Mitochondrial ribosomal protein of the small subunit
CAGL0K04455g	1.17394	1.1765	3.25938	2.06173	YGR059W	SPR3	Sporulation-specific homolog of the CDC3/10/11/12 family of genes; septin protein involved in sporulation; regulated by ABFI; the yeast CDC3/10/11/12 family is a family of bud neck microfilament genes
CAGL0D05456g	0.561327	1.62893	-0.485303	1.111
CAGL0D05478g	-0.0292911	-0.343905	0.987097	-0.191701	YGR186W	TFG1	TFIIF (Transcription Factor II) largest subunit; involved in both transcription initiation and elongation of RNA polymerase II; homologous to human RAP74
CAGL0D05500g	1.15572	0.558868	-0.679807	0.856292	YGR187C	HGH1	Chaperone protein for translation factor eEF2; involved in biogenesis of eukaryotic Elongation Factor 2 (Eft1p, Eft2p); green fluorescent protein (GFP)-fusion protein localizes to the cytoplasm; similar to mammalian BRP16 (Brain protein 16); relative distribution to the nucleus increases upon DNA replication stress
CAGL0D05522g	-0.391805	-0.390285	-0.199321	-0.325536	YLL014W	EMC6	Member of conserved ER transmembrane complex; required for efficient folding of proteins in the ER; null mutant displays induction of the unfolded protein response; homologous to worm F33D4.7/EMC-6, fly CG11781, human TMEM93
CAGL0D05544g	-0.480073	-0.412034	-1.01068	-0.973864	YLL013C	PUF3	Protein of the mitochondrial outer surface; links the Arp2/3 complex with the mitochondria during anterograde mitochondrial movement; also binds to and promotes degradation of mRNAs for select nuclear-encoded mitochondrial proteins; translationally represses oxidative stress-linked genes; regulates CoQ biosynthesis
CAGL0D05566g	3.27565	3.81221	1.66355	1.74742	YLL012W	YEH1	Steryl ester hydrolase; one of three gene products (Yeh1p, Yeh2p, Tgl1p) responsible for steryl ester hydrolase activity and involved in sterol homeostasis; localized to lipid particle membranes; YEH1 has a paralog, YEH2, that arose from the whole genome duplication
CAGL0D05588g	1.28037	1.23683	0.191603	1.29116	YLL011W	SOF1	Protein required for biogenesis of 40S (small) ribosomal subunit; has similarity to the beta subunit of trimeric G-proteins and the splicing factor Prp4p; essential gene
CAGL0D05610g	0.940846	1.34189	0.0877376	0.953483	YLL010C	PSR1	Plasma membrane-associated protein phosphatase; involved in the general stress response and the inactivating dephosphorylation of Mep2p; required along with binding partner Whi2p for full activation of STRE-mediated gene expression, possibly through Msn2p dephosphorylation, and for inhibition of TORC1 in response to limiting amino acids; regulates the sodium ion stress response with Psr2p; member…
CAGL0D05632g	0.226872	-0.675851	0.612022	-0.0524534	YLL009C	COX17	Copper metallochaperone that transfers copper to Sco1p and Cox11p; eventual delivery to cytochrome c oxidase; contains twin cysteine-x9-cysteine motifs; interacts with the MICOS complex, and interaction is promoted by copper ions; human homolog COX17 partially complements yeast null mutant
CAGL0D05654g	0.304389	-0.0725635	-0.184342	0.0403132
CAGL0D05676g	0.137079	0.603402	-0.724314	-0.203075	YLL007C	LMO1	Homolog of mammalian ELMO (Engulfment and celL MOtility); upstream component for regulation through the small GTPase Rho5p; may form a complex with Dck1p that acts as a GEF for Rho5p; cytoplasmic protein that relocates to mitochondria under oxidative stress; implicated in mitophagy; not an essential protein
CAGL0D05698g	-0.923223	-0.00445607	-0.715518	0.00686465	YLL006W	MMM1	ER integral membrane protein, ERMES complex subunit; ERMES links the ER to mitochondria and may promote inter-organellar calcium and phospholipid exchange as well as coordinating mitochondrial DNA replication and growth; required for mitophagy; ERMES complex is often co-localized with peroxisomes and with concentrated areas of pyruvate dehydrogenase; localizes to the peroxisome in glucose
CAGL0D05720g	-0.81637	-0.246014	-1.63192	-0.334164	YLL005C	SPO75	Meiosis-specific protein of unknown function; required for spore wall formation during sporulation; dispensable for both nuclear divisions during meiosis
CAGL0D05742g	-1.34308	-1.16719	-1.17871	-1.11692
CAGL0D05764g	-0.124236	-0.012306	0.861238	0.252601	YLL003W	SFI1	Centrin (Cdc31p)-binding protein required for SPB duplication; localizes to the half-bridge of the spindle pole body (SPB); required for progression through G(2)-M transition; phosphorylated by Cdc28p-Clb2p and by Cdc5p; dephosphorylated by Cdc14p; has similarity to Xenopus laevis XCAP-C
CAGL0D05786g	-1.41962	0.100464	-0.586917	0.00626637	YLL002W	RTT109	Histone acetyltransferase; critical for cell survival in presence of DNA damage during S phase, required for recovery after DSB repair; acetylates H3K56, H3K9; H3K56 acetylation activity required for expression homeostasis, buffering of mRNA synthesis rate against changes in gene dosage during S phase; involved in non-homologous end joining and regulation of Ty1 transposition; prevents hyper-ampl…
CAGL0D05808g	-2.10697	-2.17729	-1.80271	-1.33389	YLL001W	DNM1	Dynamin-related GTPase involved in mitochondrial organization; required for mitochondrial fission and inheritance; self assembles on the cytoplasmic face of mitochondrial tubules at sites where division will occur; participates in endocytosis and regulates peroxisome fission along with Vps1p; mutants in the human ortholog DNM1L, which mediates mitochondrial fission, peroxisomal division, autophag…
CAGL0D05852g	-0.530066	-0.24586	0.0869393	0.0016662
CAGL0D05874g	1.7248	0.818445	1.12768	0.832944	YJR002W	MPP10	Component of the SSU processome and 90S preribosome; required for pre-18S rRNA processing, interacts with and controls the stability of Imp3p and Imp4p, essential for viability; similar to human Mpp10p
CAGL0D05896g	0.520859	0.21644	0.432545	-0.107256	YGR178C	PBP1	Component of glucose deprivation induced stress granules; involved in P-body-dependent granule assembly; regulates TORC1 signaling and autophagy; interacts with Pab1p to regulate mRNA polyadenylation; interacts with Mkt1p to regulate HO translation; protein increases in abundance and relative distribution to the nucleus increases upon DNA replication stress; similar to human ataxin-2
CAGL0H09592g	4.18125	3.38135	3.20106	3.41321
CAGL0H09614g	4.16879	3.40815	3.1772	3.49816	YER011W	TIR1	Cell wall mannoprotein; expression is downregulated at acidic pH and induced by cold shock and anaerobiosis; abundance is increased in cells cultured without shaking; member of the Srp1p/Tip1p family of serine-alanine-rich proteins
CAGL0D05962g	1.4074	1.09622	-0.147225	1.29118	YGR174C	CBP4	Mitochondrial protein required for assembly of cytochrome bc1 complex; interacts with the Cbp3p-Cbp6p complex and newly synthesized cytochrome b (Cobp) to promote assembly of Cobp into the cytochrome bc1 complex
CAGL0D06006g	-1.74936	-1.51823	-0.592069	-0.724215	YJR052W	RAD7	Nucleotide excision repair (NER) protein; binds damaged DNA during NER; binds DNA in an ATP-dependent manner (with Rad16p) during NER; required for repair of non-transcribed chromatin; subunit of Nucleotide Excision Repair Factor 4 (NEF4) and the Elongin-Cullin-Socs (ECS) ligase complex
CAGL0D06028g	-0.315326	0.4975	0.570321	0.0922821	YJR053W	BFA1	Subunit of a two-component GTPase-activating protein, Bfa1p-Bub2p; contributes to GAP activity, inactivating Tem1 by stimulating GTP hydrolysis following damage or misalignment of the mitotic spindle; functions as a guanine-nucleotide exchange inhibitor (GDI) for Tem1p; involved in multiple cell cycle checkpoint pathways that control mitotic exit; required when telomeres are damaged, but not for …
CAGL0D06050g	-0.0893495	-0.168614	0.61225	-0.112515	YJR054W	KCH1	Potassium transporter that mediates K+ influx; activates high-affinity Ca2+ influx system (HACS) during mating pheromone response; expression up-regulated in response to alpha factor; localized to sites of polarized growth; member of a fungal-specific gene family; potential Cdc28p substrate; KCH1 has a paralog, PRM6, that arose from the whole genome duplication
CAGL0D06094g	1.9865	1.4112	1.87502	1.63357	YJR055W	HIT1	Protein involved in C/D snoRNP assembly; regulates abundance of Rsa1p; required for growth at high temperature; similar to human ZNHIT3
CAGL0D06138g	1.22052	1.19704	1.25083	0.660774	YGL040C	HEM2	Aminolevulinate dehydratase; a homo-octameric enzyme, catalyzes the conversion of 5-aminolevulinate to porphobilinogen, the second step in heme biosynthesis; enzymatic activity is zinc-dependent; localizes to the cytoplasm and nucleus; human homolog ALAD can complement yeast hem2 mutant
CAGL0D06154g	0.189953	-0.872718	0.404211	-0.0724502	YGL041W-A	DPC13	Putative mitochondrial protein of unknown function; conserved in fungi; identified by expression profiling and mass spectrometry
CAGL0D06160g	0.0602905	0.805745	-0.636846	-0.767636	YGL043W	DST1	General transcription elongation factor TFIIS; enables RNA polymerase II to read through blocks to elongation by stimulating cleavage of nascent transcripts stalled at transcription arrest sites; maintains RNAPII elongation activity on ribosomal protein genes during conditions of transcriptional stress
CAGL0D06182g	1.31627	1.4081	0.722923	0.430368	YGL044C	RNA15	Component of the cleavage and polyadenylation factor I (CF I); CF 1, composed of the CF 1A complex (Rna14p, Rna15p, Clp1p, Pcf11p) and Hrp1, is involved in cleavage and polyadenylation of mRNA 3' ends; interacts with the A-rich polyadenylation signal in complex with Rna14p and Hrp1p; mutant displays reduced transcription elongation in the G-less-based run-on (GLRO) assay; required for gene loopin…
CAGL0D06204g	0.816627	1.19818	0.123428	0.614015	YGL045W	RIM8	Protein involved in proteolytic activation of Rim101p; part of response to alkaline pH; interacts with ESCRT-1 subunits Stp22p and Vps28p; essential for anaerobic growth; member of the arrestin-related trafficking adaptor family
CAGL0D06226g	0.562067	0.858932	0.672558	0.605951
CAGL0D06270g	0.988822	0.414555	1.11708	1.00297	YGL047W	ALG13	Catalytic component of UDP-GlcNAc transferase; required for the second step of dolichyl-linked oligosaccharide synthesis; anchored to the ER membrane via interaction with Alg14p; similar to bacterial and human glycosyltransferases; protein abundance increases in response to DNA replication stress; both human homologs ALG13 and ALG14 are required to complement yeast alg13 mutant
CAGL0D06292g	-0.724798	-1.06846	-0.383605	-0.58269	YGL048C	RPT6	ATPase of the 19S regulatory particle of the 26S proteasome; one of six ATPases of the regulatory particle; involved in the degradation of ubiquitinated substrates; bound by ubiquitin-protein ligases Ubr1p and Ufd4p; localized mainly to the nucleus throughout the cell cycle; protein abundance increases in response to DNA replication stress
CAGL0D06314g	-0.885134	-0.856983	-0.51458	-1.37735	YGL049C	TIF4632	Translation initiation factor eIF4G and scaffold protein; subunit of the mRNA cap-binding protein complex (eIF4F) with eIF4E (Cdc33p) and eIF4A (Tif1p/Tif2p); proposed to stimulate the ATPase and helicase activities of eIF4A synergistically with eIF4G based on sequence similarity with Tif4631p; proposed to be required with eIF4E for Ded1p-mediated stimulation of mRNA recruitment during 48S preini…
CAGL0D06336g	0.850742	0.21435	-0.256122	0.289018	YGL050W	TYW3	tRNA methyltransferase required for synthesis of wybutosine; a modified guanosine found at the 3'-position adjacent to the anticodon of phenylalanine tRNA which supports reading frame maintenance by stabilizing codon-anticodon interactions
CAGL0D06380g	-3.82385	-1.19683	-1.53612	0.515922
CAGL0D06402g	-2.73475	-0.443858	-2.40098	-1.41043	YLR303W	MET17	O-acetyl homoserine-O-acetyl serine sulfhydrylase; required for methionine and cysteine biosynthesis
CAGL0D06424g	-2.69958	-2.49178	-2.89818	-1.53784	YLR304C	ACO1	Aconitase; required for the tricarboxylic acid (TCA) cycle and also independently required for mitochondrial genome maintenance; component of the mitochondrial nucleoid; mutation leads to glutamate auxotrophy; mutation in human homolog ACO2 is associated with dominant optic nerve atrophy; human homolog ACO2 can complement yeast null mutant
CAGL0D06446g	-0.676571	-0.856549	-0.57973	-0.969103	YLR305C	STT4	Phosphatidylinositol-4-kinase; functions in Pkc1p protein kinase pathway; required for normal vacuole morphology, cell wall integrity, and actin cytoskeleton organization; required for autophagosome-vacuole fusion during autophagy and for lipophagy in stationary phase cells and during nitrogen starvation; localizes to plasma membrane and mitochondria in HTP studies
CAGL0D06468g	1.43575	1.36592	-0.0333498	0.449696	YLR306W	UBC12	Enzyme that mediates the conjugation of Rub1p; a ubiquitin-like protein, to other proteins; related to E2 ubiquitin-conjugating enzymes
CAGL0D06490g	1.11644	1.13995	-0.139644	0.454751	YLR308W	CDA2	Chitin deacetylase; together with Cda1p involved in the biosynthesis ascospore wall component, chitosan; required for proper rigidity of the ascospore wall
CAGL0D06512g	-4.61699	-4.33109	-1.28237	-1.8613
CAGL0D06534g	-1.34736	-0.911303	-0.0671235	-0.629872
CAGL0D06556g	-0.72029	-1.12881	-0.429298	-0.849048	YLL018C	DPS1	Aspartyl-tRNA synthetase, primarily cytoplasmic; homodimeric enzyme that catalyzes the specific aspartylation of tRNA(Asp); class II aminoacyl tRNA synthetase; binding to its own mRNA may confer autoregulation; shares five highly conserved amino acids with human that when mutated cause leukoencephalopathy characterized by hypomyelination with brain stem and spinal cord involvement and leg spastic…
CAGL0D06578g	1.03325	0.313783	0.620356	0.603118	YLL018C-A	COX19	Protein required for cytochrome c oxidase assembly; located in the cytosol and mitochondrial intermembrane space; putative copper metallochaperone that delivers copper to cytochrome c oxidase; contains twin cysteine-x9-cysteine motifs
CAGL0D06600g	-2.77386	-2.70119	-1.6259	-1.1065	YLL019C	KNS1	Protein kinase involved in negative regulation of PolIII transcription; effector kinase of the TOR signaling pathway and phosphorylates Rpc53p to regulate ribosome and tRNA biosynthesis; member of the LAMMER family of protein kinases, which are serine/threonine kinases also capable of phosphorylating tyrosine residues; capable of autophosphorylation
CAGL0D06622g	0.583346	0.908229	-0.270734	0.857846	YLL021W	SPA2	Component of the polarisome; functions in actin cytoskeletal organization during polarized growth; acts as a scaffold for Mkk1p and Mpk1p cell wall integrity signaling components; potential Cdc28p substrate; coding sequence contains length polymorphisms in different strains; SPA2 has a paralog, SPH1, that arose from the whole genome duplication
CAGL0D06644g	1.10287	1.7589	0.433099	1.68879	YOR373W	NUD1	Mitotic exit network (MEN) scaffold protein; core component of the SPB outer plaque that functions in astral microtubule organization via Spc72p; scaffold for recruitment of MEN components, such as Cdc15p, Tem1p and the Bfa1p-Bub2p checkpoint complex; phosphorylation by Cdc15p creates a Dbf2p-Mob1p phospho-docking site enabling Cdc15p-dependent complex activation and mitotic exit; acts through th…
CAGL0D06666g	2.61434	2.63909	3.04328	1.85437
CAGL0D06688g	-3.80372	-2.52685	-2.61596	-1.45205	YOR374W	ALD4	Mitochondrial aldehyde dehydrogenase; required for growth on ethanol and conversion of acetaldehyde to acetate; phosphorylated; activity is K+ dependent; utilizes NADP+ or NAD+ equally as coenzymes; expression is glucose repressed; can substitute for cytosolic NADP-dependent aldehyde dehydrogenase when directed to the cytosol; human homolog ALDH2 can complement yeast ald4 mutant
CAGL0D06710g	1.8429	1.50549	1.58405	1.52073
CAGL0E00105g	-1.14135	-1.97898	-0.514857	-3.15257
CAGL0E00116g	-2.19076	-1.96834	-2.1377	-4.25813
CAGL0E00132g	-2.06412	-2.03789	-0.195041	-1.82859
CAGL0E00187g	1.15174	0.378155	0.579164	0.774255
CAGL0E00231g	-2.46257	-1.07134	-1.69764	-2.36924
CAGL0E00275g	-0.41498	-0.410496	0.393464	-1.02251
CAGL0E00341g	0.376963	0.572305	0.292989	0.445688	YCR097W	HMRA1	Silenced copy of a1 at HMR; homeobox corepressor that interacts with Alpha2p to repress haploid-specific gene transcription in diploid cells
CAGL0E00363g	1.8598	1.35786	0.896428	1.40942
CAGL0E00385g	1.08565	0.729458	0.534504	0.396989
CAGL0E00407g	-0.0668948	-0.056056	0.601584	0.15674	YCR095C	OCA4	Cytoplasmic protein required for replication of Brome mosaic virus; S. cerevisiae is a model system for studying replication of positive-strand RNA viruses in their natural hosts
CAGL0E00429g	-0.678	-0.488004	-0.575965	0.0541774	YCR094W	CDC50	Endosomal protein that interacts with phospholipid flippase Drs2p; interaction with Cdc50p is essential for Drs2p catalytic activity; mutations affect cell polarity and polarized growth; similar to Lem3p; CDC50 has a paralog, YNR048W, that arose from the whole genome duplication
CAGL0E00451g	-0.511827	-0.309445	-0.706345	-1.56096	YCR093W	CDC39	Subunit of the CCR4-NOT1 core complex; this complex has multiple roles in the regulation of mRNA levels including regulation of transcription and destabilization of mRNA by deadenylation; basal transcription factor that increases initiation and elongation; activates the ATPase activity of Dhh1p, resulting in processing body disassembly
CAGL0E00473g	0.431402	1.0909	0.0781245	0.331381	YCR092C	MSH3	Mismatch repair protein; forms dimers with Msh2p that mediate repair of insertion or deletion mutations and removal of nonhomologous DNA ends, contains a PCNA (Pol30p) binding motif required for genome stability
CAGL0E00495g	1.26104	1.00862	0.612945	0.390464	YCR090C		Putative protein of unknown function; green fluorescent protein (GFP)-fusion protein localizes to the cytoplasm and nucleus; YCR090C is not an essential gene
CAGL0E00517g	2.95572	2.07624	0.47036	1.16684	YCR087C-A		Putative protein of unknown function; green fluorescent protein (GFP)-fusion protein localizes to the nucleolus; YCR087C-A is not an essential gene
CAGL0E00539g	0.453043	-0.0428254	0.173019	-0.00146162	YCR086W	CSM1	Nucleolar protein that mediates homolog segregation during meiosis I; forms a complex with Lrs4p and then Mam1p at kinetochores; required for condensin recruitment to the replication fork barrier site and rDNA repeat segregation
CAGL0E00561g	-1.37702	-1.15454	-0.787285	-1.2841	YCR084C	TUP1	General repressor of transcription in complex with Cyc8p; involved in the establishment of repressive chromatin structure through interactions with histones H3 and H4 and stabilization of nucleosomes over promoters; appears to enhance expression of mating-related genes; functions as a coactivator in certain situations
CAGL0E00583g	1.30461	0.659139	1.12998	0.933071	YCR083W	TRX3	Mitochondrial thioredoxin; highly conserved oxidoreductase required to maintain the redox homeostasis of the cell, forms the mitochondrial thioredoxin system with Trr2p, redox state is maintained by both Trr2p and Glr1p
CAGL0E00605g	0.301554	-0.609971	-1.01637	-0.249544	YCR082W	AHC2	Component of the ADA histone acetyltransferase complex; Ahc2p and Ahc1p are unique to the ADA complex and not shared with the related SAGA and SLIK complexes; may tether Ahc1p to the complex
CAGL0E00627g	0.793293	0.382994	-0.268903	-0.0367773	YCR081W	SRB8	Subunit of the RNA polymerase II mediator complex; associates with core polymerase subunits to form the RNA polymerase II holoenzyme; essential for transcriptional regulation; involved in glucose repression
CAGL0E00649g	-3.83809	-4.22741	-2.25382	-2.23489	YCR079W	PTC6	Mitochondrial type 2C protein phosphatase (PP2C); has similarity to mammalian PP1Ks; involved in mitophagy; null mutant is sensitive to rapamycin and has decreased phosphorylation of the Pda1 subunit of pyruvate dehydrogenase
CAGL0E00671g	-0.673019	-1.1947	0.542837	-0.366853
CAGL0E00693g	0.31435	0.275979	0.742305	0.0665594	YDR176W	NGG1	Subunit of chromatin modifying histone acetyltransferase complexes; member of the ADA complex, the SAGA complex, and the SLIK complex; transcriptional regulator involved in glucose repression of Gal4p-regulated genes
CAGL0E00715g	-0.281218	-0.0947866	-0.754935	-0.450712	YDR175C	RSM24	Mitochondrial ribosomal protein of the small subunit
CAGL0E00737g	-0.0199041	0.452401	-0.508468	-0.544895	YDR174W	HMO1	Chromatin associated high mobility group (HMG) family member; involved in compacting, bending, bridging and looping DNA; rDNA-binding component that regulates transcription from RNA polymerase I promoters; regulates start site selection of ribosomal protein genes via RNA polymerase II promoters; role in genome maintenance; associates with a 5'-3' DNA helicase and Fpr1p, a prolyl isomerase; reloca…
CAGL0E00759g	0.756494	0.397232	0.143494	0.689731	YDR173C	ARG82	Inositol polyphosphate multikinase (IPMK); sequentially phosphorylates Ins(1,4,5)P3 to form Ins(1,3,4,5,6)P5; also has diphosphoinositol polyphosphate synthase activity; regulates genes responsive to arginine, phosphate, and nitrogen; needed by most [PSI+] variants for prion propagation
CAGL0E00781g	-0.197864	-0.357005	-0.162846	-0.365396	YDR172W	SUP35	Translation termination factor eRF3; has a role in mRNA deadenylation and decay; altered protein conformation creates the [PSI(+)] prion that modifies cellular fitness, alters translational fidelity by affecting reading frame selection, and results in a nonsense suppressor phenotype; many stress-response genes are repressed in the presence of [PSI(+)]
CAGL0E00803g	-2.6535	-2.47603	-0.305604	-1.93625	YDR171W	HSP42	Small heat shock protein (sHSP) with chaperone activity; forms barrel-shaped oligomers that suppress unfolded protein aggregation; involved in cytoskeleton reorganization after heat shock; protein abundance increases and forms cytoplasmic foci in response to DNA replication stress
CAGL0E00847g	-0.761958	-0.524993	-0.552924	-1.05334	YDR170C	SEC7	Guanine nucleotide exchange factor (GEF) for ADP ribosylation factors; involved in proliferation of the Golgi, intra-Golgi transport and ER-to-Golgi transport; found in the cytoplasm and on Golgi-associated coated vesicles
CAGL0E00869g	-0.54805	-0.986436	-1.66454	-1.41981
CAGL0E00891g	-0.36158	-0.512245	-0.0926475	-0.34635	YDR169C	STB3	Ribosomal RNA processing element (RRPE)-binding protein; involved in the glucose-induced transition from quiescence to growth; restricted to nucleus in quiescent cells, released into cytoplasm after glucose repletion; binds Sin3p; relative distribution to the nucleus increases upon DNA replication stress
CAGL0E00913g	0.352679	0.582417	1.20708	0.109089	YDR168W	CDC37	Essential Hsp90p co-chaperone; necessary for passage through the START phase of the cell cycle; stabilizes protein kinase nascent chains and participates along with Hsp90p in their folding
CAGL0E00935g	0.899674	0.49247	0.790814	0.529773	YDR167W	TAF10	Subunit (145 kDa) of TFIID and SAGA complexes; involved in RNA polymerase II transcription initiation and in chromatin modification
CAGL0E00957g	0.325816	-0.062518	1.38586	-0.537408	YDR166C	SEC5	Essential 107kDa subunit of the exocyst complex; the exocyst mediates polarized targeting and tethering of post-Golgi secretory vesicles to active sites of exocytosis at the plasma membrane prior to SNARE-mediated fusion; involved in assembly of the exocyst complex; required with Sec3p for ER inheritance where it promotes anchoring of the cortical ER at the bud tip
CAGL0E00979g	1.32611	1.05158	0.000302319	1.30691	YDR165W	TRM82	Noncatalytic subunit of a tRNA methyltransferase complex; Trm8p and Trm82p comprise an enzyme that catalyzes a methyl-transfer from S-adenosyl-l-methionine to the N(7) atom of guanine at position 46 in tRNA; Trm8 lacks catalytic activity if not bound to Trm82p; relocalizes to the cytosol in response to hypoxia; mutation in human ortholog WDR4 causes microcephalic primordial dwarfism
CAGL0E01001g	0.724861	0.565602	0.595953	0.264655	YDR164C	SEC1	Sm-like protein involved in docking and fusion of exocytic vesicles; binds to assembled SNARE complexes at the membrane and stimulates membrane fusion; localization to sites of secretion (bud neck and bud tip) is dependent on SNARE function; interacts directly with essential exocyst subunit Sec6p
CAGL0E01023g	0.863915	0.958144	1.39521	1.65442	YDR163W	CWC15	Non-essential protein involved in pre-mRNA splicing; component of a complex containing Cef1p; has similarity to S. pombe Cwf15p
CAGL0E01045g	0.760544	0.484057	0.393965	0.695648	YDR162C	NBP2	Protein involved in the HOG (high osmolarity glycerol) pathway; negatively regulates Hog1p by recruitment of phosphatase Ptc1p to the Pbs2p-Hog1p complex; interacts with Bck1p and down regulates the cell wall integrity pathway; found in the nucleus and cytoplasm; contains an SH3 domain and a Ptc1p binding domain (PBM)
CAGL0E01067g	1.22392	0.879744	0.775979	1.21728	YDR161W	ACL4	Specific assembly chaperone for ribosomal protein Rpl4a/Rpl4b; associates co-translationally with a evolutionarily conserved internal loop of nascent Rpl4a/b, and is released only after an the eukaryotic-specific extension of nascent Rpl4a/b mediates nuclear import, incorporation into the pre-ribosome and complex disassembly; role in biogenesis of the 60S ribosomal subunit; transcriptionally co-r…
CAGL0L13046g	3.01489	1.42394	3.12999	2.08158	YHR122W	CIA2	Component of cytosolic iron-sulfur protein assembly (CIA) machinery; acts at a late step of Fe-S cluster assembly; forms the CIA targeting complex with Cia1p and Met18p that directs Fe-S cluster incorporation and maturation of a subset of proteins involved in methionine biosynthesis, DNA replication and repair, transcription, and telomere maintenance; ortholog of human FAM96B
CAGL0E01111g	-0.500887	-0.0148915	-1.09298	-0.521501	YDR159W	SAC3	mRNA export factor; required for biogenesis of the small ribosomal subunit; component of TREX-2 complex (Sac3p-Thp1p-Sus1p-Cdc31p) involved in transcription elongation and mRNA export from the nucleus; involved in post-transcriptional tethering of active genes to the nuclear periphery and to non-nascent mRNP; similar to the human germinal center-associated nuclear protein (GANP)
CAGL0E01133g	-0.180281	-0.556539	-0.433699	-0.493258	YDR158W	HOM2	Aspartic beta semi-aldehyde dehydrogenase; catalyzes the second step in the common pathway for methionine and threonine biosynthesis; expression regulated by Gcn4p and the general control of amino acid synthesis
CAGL0E01155g	2.34051	1.06664	2.34982	1.23997	YDR156W	RPA14	RNA polymerase I subunit A14
CAGL0E01177g	-2.37307	-1.78406	-1.13109	-0.637685	YDR155C	CPR1	Cytoplasmic peptidyl-prolyl cis-trans isomerase (cyclophilin); catalyzes the cis-trans isomerization of peptide bonds N-terminal to proline residues; binds the drug cyclosporin A; N-terminally propionylated in vivo; protein abundance increases in response to DNA replication stress
CAGL0E01199g	0.205158	-0.395003	-0.153037	-0.526956	YDR153C	ENT5	Protein containing an N-terminal epsin-like domain; involved in clathrin recruitment and traffic between the Golgi and endosomes; associates with the clathrin adaptor Gga2p, clathrin adaptor complex AP-1, and clathrin
CAGL0E01221g	0.848126	0.107798	-0.989381	-0.489569	YDR152W	GIR2	Highly-acidic RWD domain-containing cytoplasmic protein; forms a highly conserved complex with Rbg2p that is responsible for efficient cell growth under amino acid starvation and binds translational activator Gcn1p in dose-dependent manner according to stress level; associates with translating ribosomes; intrinsically unstructured protein whose stability is enhanced upon binding Rbg2p
CAGL0E01243g	-0.576265	-0.555127	-0.459205	-0.440275	YDR151C	CTH1	mRNA binding protein, member of the CCCH zinc finger family; similar to mammalian Tis11 protein, which activates transcription and also has a role in mRNA degradation; functions with Tis11p in regulation of iron homeostasis; CTH1 has a paralog, TIS11, that arose from the whole genome duplication
CAGL0E01265g	-0.678007	-1.21422	-1.82148	-1.78333	YDR150W	NUM1	Protein required for nuclear migration; component of the mitochondria-ER-cortex-anchor (MECA); required for the association of mitochondria with the cell cortex and for accurate distribution of mitochondrial network; interacts with Mdm36p to link the ER and mitochondria at the cortex; localizes to the mother cell cortex and the bud tip; may mediate interactions of dynein and cytoplasmic microtubu…
CAGL0E01287g	-2.08308	-1.80464	-2.21447	-0.986002	YDR148C	KGD2	Dihydrolipoyl transsuccinylase; component of the mitochondrial alpha-ketoglutarate dehydrogenase complex, which catalyzes the oxidative decarboxylation of alpha-ketoglutarate to succinyl-CoA in the TCA cycle; phosphorylated
CAGL0E01309g	-0.346878	0.369249	0.769295	0.213937	YDR147W	EKI1	Ethanolamine kinase; primarily responsible for phosphatidylethanolamine synthesis via the CDP-ethanolamine pathway; exhibits some choline kinase activity, thus contributing to phosphatidylcholine synthesis via the CDP-choline pathway; EKI1 has a paralog, CKI1, that arose from the whole genome duplication
CAGL0E01331g	-2.47481	-2.69	-1.71314	-2.14346	YDR146C	SWI5	Transcription factor that recruits Mediator and Swi/Snf complexes; activates transcription of genes expressed at the M/G1 phase boundary and in G1 phase; required for expression of the HO gene controlling mating type switching; localization to nucleus occurs during G1 and appears to be regulated by phosphorylation by Cdc28p kinase; SWI5 has a paralog, ACE2, that arose from the whole genome duplic…
CAGL0E01353g	-1.11838	-0.548094	-2.59322	-0.948402
CAGL0E01397g	-0.226034	-0.616138	-0.522375	-0.743552	YDR145W	TAF12	Subunit (61/68 kDa) of TFIID and SAGA complexes; involved in RNA polymerase II transcription initiation and in chromatin modification, similar to histone H2A; overexpression of the human ortholog, TAF12, an oncogene involved in the formation of choroid plexus carcinomas, results in dosage chromosomal instability (dCIN) in a human cell line similar to the dCIN observed in yeast overexpressors
CAGL0E01419g	1.31112	1.08598	0.673986	-0.195935	YDR144C	MKC7	GPI-anchored aspartyl protease; member of the yapsin family of proteases involved in cell wall growth and maintenance; shares functions with Yap3p and Kex2p; MKC7 has a paralog, YPS1, that arose from the whole genome duplication
CAGL0E01441g	1.10226	0.759292	1.1116	0.547959	YDR143C	SAN1	Ubiquitin-protein ligase; role in proteasome-dependent degradation of aberrant nuclear proteins; targets substrates with regions of exposed hydrophobicity; contains intrinsically disordered regions involved in substrate recognition; prefers a window of exposed hydrophobicity that causes a particular level of protein insolubility, suggesting that San1p evolved to target highly aggregation-prone pr…
CAGL0E01463g	0.518659	-0.0509994	-0.20391	-0.0573474	YOL139C	CDC33	Translation initiation factor eIF4E; mRNA cap binding protein and subunit of the mRNA cap-binding complex (eIF4F) along with eIF4A (Tif1p/Tif2p) and eIF4G (Tif4631p/Tif4632p), that mediates cap-dependent translation; required with eIF4G for Ded1p-mediated stimulation of mRNA recruitment during 48S preinitiation complex (PIC) assembly; protein abundance increases in response to DNA replication str…
CAGL0E01485g	0.309586	0.491722	-0.0827844	0.115469	YOL138C	RTC1	Subunit of SEACAT, a subcomplex of the SEA complex; Rtc1p, along with Mtc5p and Sea4p, redundantly inhibit the TORC1 inhibitory role of the Iml1p/SEACIT (Iml1p-Npr2p-Npr3p) subcomplex, a GAP for GTPase Gtr1p (EGOC subunit) in response to amino acid limitation, thereby resulting in activation of TORC1 signaling; SEA is a coatomer-related complex that associates dynamically with the vacuole; has N-…
CAGL0L06374g	1.69155	1.88384	3.12976	2.20231
CAGL0E01529g	1.65576	-0.423365	2.03188	-0.210712	YOL136C	PFK27	6-phosphofructo-2-kinase; catalyzes synthesis of fructose-2,6-bisphosphate; inhibited by phosphoenolpyruvate and sn-glycerol 3-phosphate, expression induced by glucose and sucrose, transcriptional regulation involves protein kinase A
CAGL0E01551g	0.108744	-0.41025	-0.494639	-0.112101	YOL135C	MED7	Subunit of the RNA polymerase II mediator complex; associates with core polymerase subunits to form the RNA polymerase II holoenzyme; essential for transcriptional regulation
CAGL0E01567g	1.63936	0.522414	1.03378	0.424278	YOL133W	HRT1	RING-H2 domain core subunit of multiple ubiquitin ligase complexes; subunit of Skp1-Cullin-F-box (SCF) that tethers the Cdc34p (E2) and Cdc53p (cullin) SCF subunits, and is required for degradation of Gic2p, Far1p, Sic1p and Cln2p; subunit of the Rtt101p-Mms1p-Mms22p ubiquitin ligase that stabilizes replication forks after DNA lesions; subunit of the Cul3p-Elc1p-Ela1p ubiquitin ligase involved in…
CAGL0E01573g	1.72315	2.53193	0.066805	0.751194
CAGL0E01595g	2.34784	1.79006	0.571776	1.6259	YOL132W	GAS4	1,3-beta-glucanosyltransferase; involved with Gas2p in spore wall assembly; has similarity to Gas1p; localizes to the cell wall
CAGL0E01617g	0.0259425	0.0236831	0.200944	-0.0268106	YOL130W	ALR1	Plasma membrane Mg(2+) transporter; expression and turnover are regulated by Mg(2+) concentration; overexpression confers increased tolerance to Al(3+) and Ga(3+) ions; magnesium transport defect of the null mutant is functionally complemented by either of the human genes MAGT1 and TUSC3 that are not orthologous to ALR1
CAGL0E01639g	-0.379392	-0.0489495	-0.408869	0.396462	YOL129W	VPS68	Vacuolar membrane protein of unknown function; involved in vacuolar protein sorting; also detected in the mitochondria
CAGL0E01661g	-0.778201	-0.685218	-0.900185	-0.0139038
CAGL0E01683g	-0.99831	-0.375915	0.00484758	-0.202362	YOL128C	YGK3	Protein kinase related to mammalian GSK-3 glycogen synthase kinases; GSK-3 homologs (Mck1p, Rim11p, Mrk1p, Ygk3p) are involved in control of Msn2p-dependent transcription of stress responsive genes and in protein degradation; YGK3 has a paralog, MCK1, that arose from the whole genome duplication
CAGL0E01705g	-3.59476	-3.46525	-1.3744	-1.0741	YOL126C	MDH2	Cytoplasmic malate dehydrogenase; one of three isozymes that catalyze interconversion of malate and oxaloacetate; involved in the glyoxylate cycle and gluconeogenesis during growth on two-carbon compounds; interacts with Pck1p and Fbp1; mutation in human homolog MDH2 causes early-onset severe encephalopathy
CAGL0E01727g	-3.88849	-4.85642	-1.23631	-6.8482
CAGL0E01749g	0.639194	0.36403	-0.547926	0.0794971
CAGL0E01771g	-1.65481	-1.1142	-1.41065	-0.531399
CAGL0E01793g	-1.68274	-1.25525	-0.733477	-3.46877
CAGL0E01815g	-3.30071	-2.60476	-1.56021	-2.40145
CAGL0E01837g	-3.33533	-2.86695	-1.89851	-3.30461
CAGL0E01859g	0.898123	0.163056	-0.0264695	-0.701101
CAGL0E01881g	-0.746502	-1.94567	-1.34092	-1.22925
CAGL0A01089g	1.61254	1.92631	3.0453	2.77376	YPL272C	PBI1	Putative protein of unknown function; gene expression induced in response to ketoconazole; YPL272C is not an essential gene
CAGL0G04499g	6.18618	6.11708	2.88347	5.23109	YJL105W	SET4	Chromatin-associated protein involved in control of stress response; regulates response to oxidative stress; involved in control of gene repression in subtelomeric chromatin; contains a SET domain; SET4 has a paralog, SET3, that arose from the whole genome duplication
CAGL0E01947g	-0.313979	-0.547142	0.165594	-0.608459	YOL123W	HRP1	Subunit of cleavage factor I; cleavage factor I is a five-subunit complex required for the cleavage and polyadenylation of pre-mRNA 3' ends; RRM-containing heteronuclear RNA binding protein and hnRNPA/B family member that binds to poly (A) signal sequences; required for genome stability; plays a role in copper homeostasis
CAGL0E01969g	-0.746629	-0.807669	-0.455059	-1.13685	YOL122C	SMF1	Divalent metal ion transporter; broad specificity for di-valent and tri-valent metals; post-translationally regulated by levels of metal ions; member of the Nramp family of metal transport proteins
CAGL0E01991g	0.180088	-0.444341	-0.0326424	-0.388212	YOL121C	RPS19A	Protein component of the small (40S) ribosomal subunit; required for assembly and maturation of pre-40 S particles; homologous to mammalian ribosomal protein S19, no bacterial homolog; mutations in human RPS19 are associated with Diamond Blackfan anemia; RPS19A has a paralog, RPS19B, that arose from the whole genome duplication
CAGL0E02013g	-0.425308	-1.38332	-0.84558	-0.751601	YOL120C	RPL18A	Ribosomal 60S subunit protein L18A; intron of RPL18A pre-mRNA forms stem-loop structures that are a target for Rnt1p cleavage leading to degradation; homologous to mammalian ribosomal protein L18, no bacterial homolog; RPL18A has a paralog, RPL18B, that arose from the whole genome duplication
CAGL0E02035g	-0.483739	0.393619	-0.857389	0.364198	YOL119C	MCH4	Protein with similarity to mammalian monocarboxylate permeases; monocarboxylate permeases are involved in transport of monocarboxylic acids across the plasma membrane but mutant is not deficient in monocarboxylate transport
CAGL0E02057g	1.20993	0.877547	1.21715	1.00025	YOL117W	RRI2	Subunit of the COP9 signalosome (CSN) complex; this complex cleaves the ubiquitin-like protein Nedd8 from SCF ubiquitin ligases; plays a role in the mating pheromone response
CAGL0E02079g	-2.16013	-1.15383	-2.09293	-1.04085	YOL116W	MSN1	Transcriptional activator; involved in regulation of invertase and glucoamylase expression, invasive growth and pseudohyphal differentiation, iron uptake, chromium accumulation, and response to osmotic stress; localizes to the nucleus; relative distribution to the nucleus increases upon DNA replication stress
CAGL0E02101g	0.790794	0.22165	0.268832	0.223676	YOL115W	PAP2	Non-canonical poly(A) polymerase; involved in nuclear RNA degradation as a component of TRAMP; catalyzes polyadenylation of hypomodified tRNAs, and snoRNA and rRNA precursors; required for mRNA surveillance and maintenance of genome integrity, serving as a link between RNA and DNA metabolism; overlapping but non-redundant functions with Trf5p; relocalizes to cytosol in response to hypoxia
CAGL0E02123g	-1.19435	-3.14609	-1.38372	-1.18102	YOL114C	PTH4	Protein similar to the human peptidyl-tRNA hydrolase gene ICT1; associates with mitochondrial large subunit; may function in translation termination; YOL114C is not an essential gene
CAGL0E02145g	-1.6962	-2.90286	-2.11167	-1.88945	YOL113W	SKM1	Member of the PAK family of serine/threonine protein kinases; similar to Ste20p; involved in down-regulation of sterol uptake; proposed to be a downstream effector of Cdc42p during polarized growth; SKM1 has a paralog, CLA4, that arose from the whole genome duplication
CAGL0E02167g	0.279106	0.241551	0.773407	0.136796	YOL111C	MDY2	Protein involved in inserting tail-anchored proteins into ER membranes; forms a complex with Get4p; required for efficient mating; involved in shmoo formation and nuclear migration in the pre-zygote; associates with ribosomes
CAGL0E02189g	1.78596	0.69245	1.18186	0.596007	YOL110W	SHR5	Palmitoyltransferase subunit; this complex adds a palmitoyl lipid moiety to heterolipidated substrates such as Ras1p and Ras2p through a thioester linkage; palmitoylation is required for Ras2p membrane localization; Palmitoyltransferase is composed of Shr5p and Erf2
CAGL0E02211g	2.07245	0.678127	0.468293	0.445113
CAGL0E02233g	1.90926	1.32003	0.915991	1.45604
CAGL0E02255g	0.642082	0.978898	0.213656	-1.38889	YOL109W	ZEO1	Peripheral membrane protein of the plasma membrane; interacts with Mid2p; regulates the cell integrity pathway mediated by Pkc1p and Slt2p; the authentic protein is detected in a phosphorylated state in highly purified mitochondria
CAGL0E02299g	0.607872	0.295079	0.393247	0.00352126	YOL013C	HRD1	Ubiquitin-protein ligase involved in ER-associated degradation (ERAD) of misfolded proteins; upon autoubiquitination triggers retrotranslocation of misfolded proteins to cytosol for degradation; genetically linked to the unfolded protein response (UPR); regulated through association with Hrd3p; contains an H2 ring finger; likely plays a general role in targeting proteins that persistently associa…
CAGL0E02315g	0.69694	-0.859406	1.16994	-1.10402	YOL012C	HTZ1	Histone variant H2AZ; exchanged for histone H2A in nucleosomes by the SWR1 complex; involved in transcriptional regulation through prevention of the spread of silent heterochromatin; Htz1p-containing nucleosomes facilitate RNA Pol II passage by affecting correct assembly and modification status of RNA Pol II elongation complexes and by favoring efficient nucleosome remodeling
CAGL0E02321g	2.44827	1.81974	1.82066	0.361198	YOL011W	PLB3	Phospholipase B (lysophospholipase) involved in lipid metabolism; hydrolyzes phosphatidylinositol and phosphatidylserine and displays transacylase activity in vitro; PLB3 has a paralog, PLB1, that arose from the whole genome duplication
CAGL0E02343g	2.82896	2.49402	0.552035	1.65804	YOL010W	RCL1	Endonuclease that cleaves pre-rRNA at site A2 for 18S rRNA biogenesis; subunit of U3-containing 90S preribosome processome complex involved in small ribosomal subunit assembly; stimulates Bms1p GTPase and U3 binding activity; similar to RNA cyclase-like proteins but no cyclase activity detected
CAGL0E02365g	-0.64807	0.280065	0.457662	-0.00460529	YOL009C	MDM12	Mitochondrial outer membrane protein, ERMES complex subunit; required for transmission of mitochondria to daughter cells; required for mitophagy; may influence import and assembly of outer membrane beta-barrel proteins; ERMES complex is often co-localized with peroxisomes and with concentrated areas of pyruvate dehydrogenase
CAGL0E02387g	-0.495616	-0.588031	0.149769	-0.150059	YOL008W	COQ10	Coenzyme Q (ubiquinone) binding protein; functions in the delivery of Q<sub>6</sub> to its proper location for electron transport during respiration; START domain protein with homologs in bacteria and eukaryotes; respiratory growth defect of the null mutant is functionally complemented by human COQ10A
CAGL0E02409g	-1.25703	-1.73553	-0.127401	-1.75211	YOL007C	CSI2	Protein of unknown function; green fluorescent protein (GFP)- fusion protein localizes to the mother side of the bud neck and the vacuole; YOL007C is not an essential gene
CAGL0E02431g	0.288143	0.670106	0.942319	0.350684	YOL006C	TOP1	Topoisomerase I; nuclear enzyme that relieves torsional strain in DNA by cleaving and re-sealing the phosphodiester backbone; relaxes both positively and negatively supercoiled DNA; functions in replication, transcription, and recombination; role in processing ribonucleoside monophosphates in genomic DNA into irreversible single-strand breaks; enzymatic activity and interaction with Nsr1p are neg…
CAGL0E02453g	1.52903	1.38872	1.33563	1.02371	YOL005C	RPB11	RNA polymerase II subunit B12.5; part of central core; similar to Rpc19p and bacterial alpha subunit
CAGL0E02475g	0.167757	0.614596	-0.51958	-0.798274	YOL004W	SIN3	Component of both the Rpd3S and Rpd3L histone deacetylase complexes; involved in transcriptional repression and activation of diverse processes, including mating-type switching and meiosis; involved in the maintenance of chromosomal integrity
CAGL0E02497g	-0.586098	-0.355211	0.101496	-0.395138	YOL003C	PFA4	Palmitoyltransferase with autoacylation activity; required for palmitoylation of amino acid permeases containing a C-terminal Phe-Trp-Cys site; required for modification of Chs3p; member of the DHHC family of putative palmitoyltransferases
CAGL0E02519g	2.50786	1.0526	0.0536421	-0.836536	YOL002C	IZH2	Plasma membrane receptor for plant antifungal osmotin; involved in zinc ion homeostasis, apoptosis; negatively regulates ZRT1 and other functionally divergent genes through CCCTC promoter motif (IzRE); modulates FET3 activity in iron-independent manner; affects gene expression by influencing balance of competition between Msn2p/Msn4p and Nrg1p/Nrg2p for binding to IzRE; transcription regulated by…
CAGL0E02541g	1.3252	0.722451	0.78512	0.299352	YOL001W	PHO80	Cyclin; interacts with cyclin-dependent kinase Pho85p; regulates the response to nutrient levels and environmental conditions, including the response to phosphate limitation and stress-dependent calcium signaling
CAGL0E02585g	0.483227	0.432032	0.196011	0.613804	YOR001W	RRP6	Nuclear exosome exonuclease component; has 3'-5' exonuclease activity that is regulated by Lrp1p; involved in RNA processing, maturation, surveillance, degradation, tethering, and export; role in sn/snoRNAs precursor degradation; forms a stable heterodimer with Lrp1p; has similarity to E. coli RNase D and to human PM-Sc1 100 (EXOSC10); mutant displays reduced transcription elongation in the G-les…
CAGL0E02607g	-1.31379	-1.67519	-0.303331	-0.54975
CAGL0E02629g	-1.04183	-0.938867	-0.805201	-0.635978	YOR002W	ALG6	ER-luminal alpha 1,3 glucosyltransferase; involved in transfer of oligosaccharides from dolichyl pyrophosphate to asparagine residues of proteins during N-linked protein glycosylation; C998T transition in human ortholog ALG6 causes carbohydrate-deficient glycoprotein syndrome type-Ic; wild-type human ortholog ALG6 can partially complement yeast alg6 mutant
CAGL0E02651g	-0.563764	-0.280905	-0.80704	0.0769265	YOR003W	YSP3	Putative precursor of the subtilisin-like protease III; SWAT-GFP and mCherry fusion proteins localize to the endoplasmic reticulum; YSP3 has a paralog, PRB1, that arose from the whole genome duplication
CAGL0E02673g	1.09538	0.511946	-0.670114	0.89881	YOR004W	UTP23	Component of the small subunit processome; involved in 40S ribosomal subunit biogenesis; interacts with snR30 and is required for dissociation of snR30 from large pre-ribosomal particles; has homology to PINc domain protein Fcf1p, although the PINc domain of Utp23p is not required for function; essential protein
CAGL0E02695g	-1.70978	-1.84539	-0.0902429	-0.484338	YOR005C	DNL4	DNA ligase required for nonhomologous end-joining (NHEJ); forms stable heterodimer with required cofactor Lif1p, interacts with Nej1p; involved in meiosis, not essential for vegetative growth; mutations in human ortholog lead to ligase IV syndrome and Dubowitz syndrome
CAGL0E02717g	2.39797	3.141	0.922819	0.953175	YOR006C	TSR3	Protein required for 20S pre-rRNA processing; involved in processing of the 20S pre-rRNA at site D to generate mature 18S rRNA; green fluorescent protein (GFP)-fusion protein localizes to both the cytoplasm and the nucleus; relative distribution to the nucleus increases upon DNA replication stress
CAGL0E02739g	1.21207	2.12087	-0.108638	0.435023	YOR007C	SGT2	Glutamine-rich cytoplasmic cochaperone; serves as a scaffold bringing together Get4, Get5p, and other TRC complex members that are required to mediate posttranslational insertion of tail-anchored proteins into the ER membrane; interacts with the prion domain of Sup35p; amyloid sensor; plays a role in targeting chaperones to prion aggregates; similar to human cochaperone SGT; forms cytoplasmic foc…
CAGL0E02761g	0.195654	-0.122143	0.999728	0.370711	YBL006C	LDB7	Component of the RSC chromatin remodeling complex; interacts with Rsc3p, Rsc30p, Npl6p, and Htl1p to form a module important for a broad range of RSC functions
CAGL0E02783g	-1.17367	-0.720609	-0.738634	-1.38049	YBL007C	SLA1	Cytoskeletal protein binding protein; required for assembly of the cortical actin cytoskeleton; interacts with proteins regulating actin dynamics and proteins required for endocytosis; found in the nucleus and cell cortex; has 3 SH3 domains
CAGL0E02805g	-0.435697	-0.539516	0.034565	-0.331606	YBL008W	HIR1	Subunit of the HIR complex; HIR is a nucleosome assembly complex involved in regulation of histone gene transcription; contributes to nucleosome formation, heterochromatic gene silencing, and formation of functional kinetochores
CAGL0E02827g	0.176049	-0.0962838	0.251746	0.167459	YBL010C	LAA2	Clathrin adaptor (adaptin) accessory protein; physically interacts with and is involved in localization of clathrin adaptor protein complex-1 (AP-1); green fluorescent protein (GFP)-fusion protein colocalizes with clathrin-coated vesicles
CAGL0E02849g	-0.300627	-0.118183	-0.0731082	-0.657706	YBL011W	SCT1	Glycerol 3-phosphate/dihydroxyacetone phosphate sn-1 acyltransferase; dual substrate-specific acyltransferase of the glycerolipid biosynthesis pathway; prefers 16-carbon fatty acids; similar to Gpt2p; gene is constitutively transcribed
CAGL0E02871g	1.05283	1.09624	0.838706	0.577723	YBL013W	FMT1	Methionyl-tRNA formyltransferase; catalyzes formylation of mitochondria initiator Met-tRNA and residual cytosolic Met-tRNA due to inefficient translocation into the mitochondrial matrix; starvation or stationary phase entry increases Gcn2p phosphorylation-mediated cytosolic retention of Fmt1p, enhancing N-terminal protein formylation and ultimately N-end rule pathway mediated destruction that inv…
CAGL0E02893g	2.11498	2.16307	0.770682	1.66005	YBL014C	RRN6	Component of the core factor (CF) rDNA transcription factor complex; CF is required for transcription of 35S rRNA genes by RNA polymerase I and is composed of Rrn6p, Rrn7p, and Rrn11p
CAGL0E02915g	-4.38073	-2.7871	-4.99279	-4.43952
CAGL0E02937g	1.75729	1.13161	0.458167	1.89372
CAGL0E02959g	2.46964	3.06551	1.65107	1.5066	YGR150C	CCM1	Mitochondrial 15S rRNA-binding protein; required for intron removal of COB and COX1 pre-mRNAs; has separable roles in stabilizing mitochondrial 15S rRNA and in maturation of the COB and COX1 mRNAs; contains pentatricopeptide repeat (PPR) motifs; mutant is respiratory deficient and has defective plasma membrane electron transport
CAGL0E02981g	-1.97792	-1.78425	-1.18058	-1.25667	YGR149W	GPC1	Glycerophosphocholine acyltransferase (GPCAT); involved in in phosphatidylcholine (PC) synthesis; uses acyl-CoA to acylate glycero-3-phosphocholine to yield lyso-PC; also catalyzes acylation of glycerophosphoethanolamine with acyl-CoA; predicted to be an integral membrane protein
CAGL0E03003g	0.26654	-0.254264	0.172439	-0.783805	YGR147C	NAT2	Protein of unknown function; has an apparent role in acetylation of N-terminal methionine residues
CAGL0E03025g	3.66319	3.38481	3.72361	1.89839	YGR146C	ECL1	Protein of unknown function; mitochondrial-dependent role in the extension of chronological lifespan; overexpression increases oxygen consumption and respiratory activity while deletion results in reduced oxygen consumption under conditions of caloric restriction; induced by iron homeostasis transcription factor Aft2p; multicopy suppressor of temperature sensitive hsf1 mutant; induced by treatmen…
CAGL0K01397g	4.0431	3.69891	2.84241	3.18023	YDL045C	FAD1	Flavin adenine dinucleotide (FAD) synthetase; performs the second step in synthesis of FAD from riboflavin; mutation is functionally complemented by human FLAD1
CAGL0E03113g	0.750752	1.23941	0.299151	1.06109	YGR152C	RSR1	Ras-type GTPase; required for bud site selection during both axial and bipolar budding, for morphological changes in response to mating pheromone, and for efficient cell fusion; recruits Cdc24p to the incipient bud site, activating its guanyl-nucleotide exchange factor activity and the Rho-like GTPase, Cdc42p; localizes to the plasma membrane, the incipient bud site, polarized growth sites, the c…
CAGL0E03157g	0.951591	1.20401	0.198661	0.548557	YGR155W	CYS4	Cystathionine beta-synthase; catalyzes synthesis of cystathionine from serine and homocysteine, the first committed step in cysteine biosynthesis; responsible for hydrogen sulfide generation; advances passage through START by promoting cell growth which requires catalytic activity, and reducing critical cell size independent of catalytic activity; mutations in human ortholog CBS cause homocystinu…
CAGL0E03179g	-0.180888	-0.261852	-0.0385391	0.00812962	YGR156W	PTI1	Essential component of CPF (cleavage and polyadenylation factor); involved in 3' end formation of snoRNA and mRNA; interacts directly with Pta1p; relocalizes to the cytosol in response to hypoxia; similar to mammalian Cleavage-Stimulation Factor CstF-64
CAGL0E03201g	2.28885	2.80249	1.25865	0.414625	YGR157W	CHO2	Phosphatidylethanolamine methyltransferase (PEMT); catalyzes the first step in the conversion of phosphatidylethanolamine to phosphatidylcholine during the methylation pathway of phosphatidylcholine biosynthesis
CAGL0E03223g	1.89015	1.66319	1.61715	1.73519	YGR158C	MTR3	Exosome non-catalytic core component; involved in 3'-5' RNA processing and degradation in both the nucleus and the cytoplasm; has similarity to E. coli RNase PH and to human hMtr3p (EXOSC6)
CAGL0E03245g	-0.372091	-0.140109	-3.24851	-0.539242	YGR159C	NSR1	Nucleolin, nucleolar protein that binds nuclear localization sequences; required for pre-rRNA processing and ribosome biogenesis; binds to single stranded telomeric DNA and mRNA; binds to G-quadruplex DNA; methylated by Hmt1p; interaction with Top1p and nucleolar localization are negatively regulated by polyphosphorylation
CAGL0E03267g	0.749814	0.147711	0.803815	-0.00574489	YGR161C	RTS3	Putative component of the protein phosphatase type 2A complex
CAGL0E03289g	0.219446	0.121483	-1.95932	-0.349535	YGR162W	TIF4631	Translation initiation factor eIF4G and scaffold protein; subunit of the mRNA cap-binding protein complex (eIF4F) with eIF4E (Cdc33p) and eIF4A (Tif1p/Tif2p); stimulates the ATPase and helicase activities of eIF4A synergistically with eIF4G; required with eIF4E for Ded1p-mediated stimulation of mRNA recruitment during 48S preinitiation complex (PIC) assembly; association with Pab1p mediates poly(…
CAGL0E03311g	1.17068	1.32443	0.516201	1.35971	YGR163W	GTR2	Subunit of a TORC1-stimulating GTPase and the EGO/GSE complex; subunit of Gtr1-Gtr2, a GTPase that activates TORC1 in response to amino acid stimulation; negatively regulates the GTPase cycle of Gtr1p, a Ran/TC4 homolog; subunit of EGO, a vacuolar membrane complex that regulates exit from rapamycin-induced growth arrest and esorting of Gap1p; activates transcription when chromatin bound; role in …
CAGL0E03355g	-1.54495	-1.45536	-1.48193	-1.13716
CAGL0E03366g	-1.59246	-4.49307	-3.84922	-1.4506
CAGL0E03421g	-1.14478	-0.757812	-0.0392022	-1.084
CAGL0E03432g	-0.968346	-0.867681	0.335477	-0.681383	YLR307W	CDA1	Chitin deacetylase; together with Cda2p involved in the biosynthesis ascospore wall component, chitosan; required for proper rigidity of the ascospore wall
CAGL0E03454g	-0.91775	-0.75604	0.189335	-0.778333
CAGL0E03476g	-0.18264	-0.364014	-0.104112	-0.272682	YLR310C	CDC25	Membrane bound guanine nucleotide exchange factor; also known as a GEF or GDP-release factor; indirectly regulates adenylate cyclase through activation of Ras1p and Ras2p by stimulating the exchange of GDP for GTP; required for progression through G1; thermosensitivity of the cdc25-5 mutant is functionally complemented by human RASGRF1 or by a fragment of human SOS1 comprising the CDC25-related c…
CAGL0E03498g	-0.171607	-1.4634	0.452669	0.0483951
CAGL0E03520g	0.304887	-0.641991	-0.0719764	-0.465583	YLR312W-A	MRPL15	Mitochondrial ribosomal protein of the large subunit
CAGL0J07700g	3.95363	4.16244	2.77393	4.67246	YNL245C	CWC25	Splicing factor required for the first step of pre-mRNA splicing; binding to the spliceosome requires Prp2p and Yju2p; heat-stable protein; has similarity to S. pombe Cwf25p
CAGL0E03564g	-0.587864	-1.16378	-0.222277	-1.11478	YLR314C	CDC3	Component of the septin ring that is required for cytokinesis; septins are GTP-binding proteins that assemble with other septins into rod-like complexes that can associate with other rods to form filament polymers; septin rings at the mother-bud neck act as scaffolds for recruiting factors needed for cell division and as barriers to prevent diffusion of specific proteins between mother and daught…
CAGL0E03608g	-0.0366023	0.424816	0.14449	-0.0155988	YHL023C	NPR3	Subunit of the Iml1p/SEACIT complex; SEACIT (Iml1p-Npr2p-Npr3p) is a subcomplex of SEAC, a coatomer-related complex that associates dynamically with the vacuole; Npr3p may have a structural or regulatory role, supporting Iml1p function as a GAP for the Rag family GTPase Gtr1p, and leading to inhibition of TORC1 signaling in response to amino acid deprivation; SEACIT is required for non-nitrogen-s…
CAGL0E03630g	1.14565	0.22088	0.847949	0.393773	YHL024W	RIM4	Putative RNA-binding protein; involved in regulation of early and middle sporulation genes; forms amyloid-like aggregates under starvation that are active in translational repression
CAGL0E03652g	0.312523	1.11957	0.946922	0.731573
CAGL0E03674g	-3.58739	-2.98674	-0.265245	-1.47871
CAGL0E03718g	1.19459	1.2143	0.493445	1.23881	YHL025W	SNF6	Subunit of the SWI/SNF chromatin remodeling complex; involved in transcriptional regulation; functions interdependently in transcriptional activation with Snf2p and Snf5p; relocates to the cytosol under hypoxic conditions
CAGL0E03740g	3.22286	2.78959	2.42779	1.62743	YHL026C		Putative protein of unknown function; transcriptionally regulated by Upc2p via an upstream sterol response element; SWAT-GFP fusion protein localizes to the cell periphery, while mCherry fusion localizes to both the cell periphery and vacuole; YHL026C is not an essential gene; in 2005 the start site was moved 141 nt upstream (see Locus History)
CAGL0E03762g	0.394293	1.19581	0.168264	1.00902	YHL027W	RIM101	Cys2His2 zinc-finger transcriptional repressor; involved in alkaline responsive gene repression as part of adaptation to alkaline conditions; involved in cell wall assembly; required for alkaline pH-stimulated haploid invasive growth and sporulation; activated by alkaline-dependent proteolytic processing which results in removal of the C-terminal tail; similar to A. nidulans PacC
CAGL0E03784g	0.546116	0.526511	0.373584	0.340454	YHL029C	OCA5	Cytoplasmic protein required for replication of Brome mosaic virus; S. cerevisiae is a model system for studying replication of positive-strand RNA viruses in their natural hosts
CAGL0E03806g	0.332357	0.630598	0.319347	0.687513
CAGL0E03828g	-0.510603	-0.693604	-0.762547	-0.889556	YHL030W	ECM29	Scaffold protein; assists in association of proteasome core particle with regulatory particle; inhibitor of proteasome in vivo and in vitro; inhibits proteasomal ATPase activity; degraded by the mature proteasome after assembly; contains HEAT-like repeats; protein increases in abundance and relocalizes from nucleus to cytoplasm upon DNA replication stress
CAGL0E03850g	-0.592776	-1.05447	-0.175265	-0.457419
CAGL0E03872g	-0.756826	-0.979693	-0.43225	-1.01312	YHL031C	GOS1	v-SNARE protein involved in Golgi transport; homolog of the mammalian protein GOS-28/GS28
CAGL0E03894g	-0.522464	-0.205775	0.285531	-0.469069
CAGL0E03916g	-7.73784	-5.74654	-7.59103	-4.86704	YHL032C	GUT1	Glycerol kinase; converts glycerol to glycerol-3-phosphate; glucose repression of expression is mediated by Adr1p and Ino2p-Ino4p; derepression of expression on non-fermentable carbon sources is mediated by Opi1p and Rsf1p
CAGL0E03938g	-0.291894	-0.885571	-1.28111	-1.01616	YHL033C	RPL8A	Ribosomal 60S subunit protein L8A; required for processing of 27SA3 pre-rRNA to 27SB during assembly of large subunit; binds Domain I of 25S, 5.8 S rRNAs; mutation results in decreased amounts of free 60S subunits; RPL8A has paralog RPL8B from whole genome duplication; RPL8A or RPL8B ribosomes not functionally interchangeable; proportions of Rpl8ap, Rpl8bp in 80S ribosome differ in glucose and gl…
CAGL0E03960g	-1.41473	-0.946144	-0.586598	-0.867821	YHL034C	SBP1	Protein that binds eIF4G and has a role in repression of translation; has an RGG motif; found in cytoplasmic P bodies; binds to mRNAs under glucose starvation stress, most often in the 5' UTR; found associated with small nucleolar RNAs snR10 and snR11; SBP1 has a paralog, RNP1, that arose from the whole genome duplication
CAGL0E03982g	-0.909259	-0.82028	-0.998177	-0.788923	YHL035C	VMR1	Vacuolar membrane protein; involved in multiple drug resistance and metal sensitivity; ATP-binding cassette (ABC) family member involved in drug transport; potential Cdc28p substrate; induced under respiratory conditions; VMR1 has a paralog, YBT1, that arose from the whole genome duplication
CAGL0E04004g	-0.180914	0.718979	-0.527559	-0.573225	YHL036W	MUP3	Low affinity methionine permease; similar to Mup1p
CAGL0E04026g	-0.226309	0.52424	0.58967	-0.347102	YHL038C	CBP2	Required for splicing of the group I intron bI5 of the COB pre-mRNA; nuclear-encoded mitochondrial protein that binds to the RNA to promote splicing; also involved in but not essential for splicing of the COB bI2 intron and the intron in the 21S rRNA gene
CAGL0E04048g	0.607092	0.442259	1.09104	0.149382
CAGL0E04070g	-0.65297	0.593607	0.242647	-0.396185	YHL039W	EFM1	Lysine methyltransferase; involved in the monomethylation of eEF1A (Tef1p/Tef2p); SET-domain family member; predicted involvement in ribosome biogenesis; green fluorescent protein (GFP)-fusion protein localizes to the cytoplasm
CAGL0E04092g	-2.6957	-1.91906	-3.07017	-2.38428	YHL040C	ARN1	ARN family transporter for siderophore-iron chelates; responsible for uptake of iron bound to ferrirubin, ferrirhodin, and related siderophores; protein increases in abundance and relocalizes to the vacuole upon DNA replication stress
CAGL0E04114g	0.0482344	-1.34955	-0.820645	-1.38527	YEL052W	AFG1	Protein that may act as a chaperone for cytochrome c oxidase subunits; conserved protein; may act as a chaperone in the degradation of misfolded or unassembled cytochrome c oxidase subunits; localized to matrix face of the mitochondrial inner membrane; member of the AAA family but lacks a protease domain
CAGL0E04136g	0.616242	0.0662778	-0.558345	-0.542086	YEL053C	MAK10	Non-catalytic subunit of the NatC N-terminal acetyltransferase; required for replication of dsRNA virus; expression is glucose-repressible; human NatC ortholog, Naa35, requires co-expression of the human catalytic subunit, Naa30, to functionally complement the null allele
CAGL0E04158g	0.717433	0.528431	-1.15951	-1.09417	YDR051C	DET1	Acid phosphatase; involved in the non-vesicular transport of sterols in both directions between the endoplasmic reticulum and plasma membrane; deletion confers sensitivity to nickel
CAGL0E04180g	-1.80316	-1.86354	-1.69179	-0.86833
CAGL0E04224g	1.50246	1.60476	-0.601402	0.968053
CAGL0M08800g	4.11252	4.18272	2.7457	2.50482	YDR259C	YAP6	Basic leucine zipper (bZIP) transcription factor; physically interacts with the Tup1-Cyc8 complex and recruits Tup1p to its targets; overexpression increases sodium and lithium tolerance; computational analysis suggests a role in regulation of expression of genes involved in carbohydrate metabolism; YAP6 has a paralog, CIN5, that arose from the whole genome duplication
CAGL0E04268g	0.901897	2.13472	0.720945	1.70629	YML037C		Putative protein of unknown function; has some characteristics of a transcriptional activator; may be a target of Dbf2p-Mob1p kinase; GFP-fusion protein co-localizes with clathrin-coated vesicles; YML037C is not an essential gene
CAGL0E04290g	-0.440998	0.378286	0.129124	-0.0214077	YML038C	YMD8	Putative nucleotide sugar transporter; has similarity to Vrg4p
CAGL0E04312g	-0.668353	-0.647079	0.217797	-1.27197	YHR006W	STP2	Transcription factor; activated by proteolytic processing in response to signals from the SPS sensor system for external amino acids; activates transcription of amino acid permease genes; STP2 has a paralog, STP1, that arose from the whole genome duplication
CAGL0K09372g	3.76039	6.14404	2.73192	2.78675	YGL209W	MIG2	Zinc finger transcriptional repressor; cooperates with Mig1p in glucose-induced gene repression; under low glucose conditions relocalizes to mitochondrion, where it interacts with Ups1p, antagonizes mitochondrial fission factor Dnm1p, indicative of a role in mitochondrial fusion or regulating morphology; regulates filamentous growth in response to glucose depletion; activated in stochastic pulses…
CAGL0E04356g	0.635367	0.494402	-0.244871	1.11287	YHR008C	SOD2	Mitochondrial manganese superoxide dismutase; protects cells against oxygen toxicity and oxidative stress; human mitochondrial SOD2 can complement a yeast null mutant and human cytoplasmic SOD1 can also complement when targeted to the mitochondrial matrix
CAGL0E04378g	-0.917411	-1.19227	-0.782097	-1.02781	YHR009C	TDA3	Putative oxidoreductase involved in late endosome to Golgi transport; physical and genetical interactions with Btn2p; null mutant is viable, has extended S phase, and sensitive to expression of top1-T722A allele; similar to human FOXRED1
CAGL0E04400g	0.0782602	-0.191628	-0.204767	-0.267134	YHR011W	DIA4	Probable mitochondrial seryl-tRNA synthetase; mutant displays increased invasive and pseudohyphal growth
CAGL0E04422g	-0.470281	-0.422383	0.459653	0.113334	YHR012W	VPS29	Subunit of the membrane-associated retromer complex; endosomal protein; essential for endosome-to-Golgi retrograde transport; forms a subcomplex with Vps35p and Vps26p that selects cargo proteins for endosome-to-Golgi retrieval
CAGL0E04444g	-0.171331	-0.410979	-0.754372	0.403948	YHR013C	ARD1	Subunit of protein N-terminal acetyltransferase NatA; NatA comprises Nat1p, Ard1p, Nat5p; acetylates many proteins to influence telomeric silencing, cell cycle, heat-shock resistance, mating, sporulation, early stages of mitophagy; protein abundance increases under DNA replication stress; mutations in human homolog X-linked NAA10 lead to Ogden syndrome (S37P) and intellectual disability (R116W); …
CAGL0L08514g	2.35338	2.28763	2.68765	2.43818	YPR147C		Bifunctional triacylglycerol lipase and short chain ester hydrolase; null mutant results in the accumulation of both triacylglycerol and fatty acids derived from neutral lipids and phospholipids as well as an increase in the quantity of lipid droplets; contains an alpha/beta hydrolase domain with a conserved GXSXG lipase motif; localizes to lipid droplets; GFP-fusion protein localizes to the cyto…
CAGL0E04488g	0.255352	0.784981	0.362208	0.317297	YOR023C	AHC1	Subunit of the Ada histone acetyltransferase complex; required for structural integrity of the complex; Ahc2p and Ahc1p are unique to the ADA complex and not shared with the related SAGA and SLIK complexes; Ahc2p may tether Ahc1p to the complex
CAGL0E04510g	-1.83559	-1.75255	0.467461	-0.446656	YOR022C	DDL1	DDHD domain-containing phospholipase A1; mitochondrial matrix enzyme with sn-1-specific activity, hydrolyzing cardiolipin, PE, PC, PG and PA; implicated in remodeling of mitochondrial phospholipids; antagonistically regulated by Aft1p and Aft2p; in humans, mutations in DDHD1 and DDHD2 genes cause specific types of hereditary spastic paraplegia, while DDL1-defective yeast share similar phenotypes …
CAGL0E04532g	0.436715	0.211486	0.724605	0.481426	YOR021C	SFM1	SPOUT methyltransferase; catalyzes omega-monomethylation of Rps3p on Arg-146; not an essential gene; predicted to be involved in rRNA processing and ribosome biogenesis and in biopolymer catabolism
CAGL0E04548g	-0.789778	-1.06962	-0.0817861	-0.168139	YOR020W-A	MCO10	Mitochondrial protein of unknown function; conserved in A. gossypii; authentic, non-tagged protein is detected in highly purified mitochondria in high-throughput studies
CAGL0E04554g	-7.81185	-2.65885	-3.47304	-2.04853
CAGL0E04576g	0.0741868	0.875079	0.942273	0.869101	YDR052C	DBF4	Regulatory subunit of Cdc7p-Dbf4p kinase complex; required for Cdc7p kinase activity and initiation of DNA replication; phosphorylates the Mcm2-7 family of proteins; cell cycle regulated; relative distribution to the nucleus increases upon DNA replication stress; co-expression of human CDC7 and DBF4 complements single cdc7 or dbf4 null mutations or the cdc7 dbf4 double null mutation
CAGL0E04598g	-1.19538	-1.29405	-0.781407	-1.08942	YDR054C	CDC34	Ubiquitin-conjugating enzyme (E2); catalytic subunit of SCF ubiquitin-protein ligase complex (together with Skp1p, Rbx1p, Cdc53p, and an F-box protein) that regulates cell cycle progression by targeting key substrates for degradation; protein abundance increases in response to DNA replication stress; human CDC34 functionally complements the thermosensitivity of the cdc34-2 mutant
CAGL0E04620g	-3.22937	-2.33869	-2.54292	-3.69759	YDR055W	PST1	Cell wall protein that contains a putative GPI-attachment site; secreted by regenerating protoplasts; up-regulated by activation of the cell integrity pathway, as mediated by Rlm1p; upregulated by cell wall damage via disruption of FKS1; PST1 has a paralog, ECM33, that arose from the whole genome duplication
CAGL0E04642g	-0.481902	-0.729907	-0.23198	-0.682748
CAGL0E04664g	-0.191292	-0.301648	-0.172127	0.0472079	YDR056C	EMC10	Putative protein of unknown function; subunit of evolutionarily conserved EMC (Endoplasmic Reticulum Membrane Complex) implicated in ERAD (ER-associated degradation) and proper assembly of multi-pass transmembrane (TM) proteins; EMC acts in yeast as an ER-mitochondria tether that interacts with outer membrane protein Tom5p of TOM (Translocase of the Mitochondrial Outer Membrane) complex; YDR056C …
CAGL0E04686g	-0.31285	-0.382009	0.38374	-0.443354	YDR057W	YOS9	ER quality-control lectin; integral subunit of the HRD ligase; participates in efficient ER retention of misfolded proteins by recognizing them and delivering them to Hrd1p; binds to glycans with terminal alpha-1,6 linked mannose on misfolded N-glycosylated proteins and participates in targeting proteins to ERAD; member of the OS-9 protein family
CAGL0E04708g	-0.795313	-0.849652	0.575514	-0.0704556
CAGL0E04752g	1.75675	1.83547	0.948512	0.159389	YDR059C	UBC5	Ubiquitin-conjugating enzyme; mediates selective degradation of short-lived, abnormal, or excess proteins, including histone H3; central component of the cellular stress response; expression is heat inducible; protein abundance increases in response to DNA replication stress; UBC5 has a paralog, UBC4, that arose from the whole genome duplication
CAGL0E04774g	2.24053	3.18801	3.18703	1.12486	YDR222W		Protein of unknown function; green fluorescent protein (GFP)-fusion protein localizes to the cytoplasm in a punctate pattern; YDR222W has a paralog, YLR225C, that arose from the whole genome duplication
CAGL0E04796g	-0.148401	0.382834	0.120005	0.456862	YDR221W	GTB1	Glucosidase II beta subunit, forms a complex with alpha subunit Rot2p; involved in removal of two glucose residues from N-linked glycans during glycoprotein biogenesis in the ER; relocalizes from ER to cytoplasm upon DNA replication stress
CAGL0E04818g	1.40567	2.1582	1.37593	0.756753	YDR219C	MFB1	Mitochondria-associated F-box protein; tether that anchors higher-functioning mitochondria at the mother cell distal tip throughout the cell cycle and at the bud tip prior to cytokinesis; role in maintenance of normal mitochondrial morphology and quality control; interacts with Skp1p through the F-box motif; asymmetrically localized to the mother cell through the cell cycle with some bud tip loca…
CAGL0E04840g	-0.174369	0.45072	0.79952	0.642204	YDR218C	SPR28	Sporulation-specific homolog of the CDC3/10/11/12 family of genes; meiotic septin expressed at high levels during meiotic divisions and ascospore formation; the yeast CDC3/10/11/12 family is a family of bud neck microfilament genes
CAGL0E04862g	0.347057	0.525137	-0.0335247	0.154339	YDR217C	RAD9	DNA damage-dependent checkpoint protein; required for cell-cycle arrest in G1/S, intra-S, and G2/M, plays a role in postreplication repair (PRR) pathway; transmits checkpoint signal by activating Rad53p and Chk1p; protects double-strand breaks from premature resection; multiple cyclin dependent kinase consensus sites and the C-terminal BRCT domain contribute to DNA damage checkpoint activation; R…
CAGL0E04884g	-2.94543	-2.65799	-2.45676	-1.54777	YDR216W	ADR1	Carbon source-responsive zinc-finger transcription factor; required for transcription of the glucose-repressed gene ADH2, of peroxisomal protein genes, and of genes required for ethanol, glycerol, and fatty acid utilization
CAGL0E04906g	-0.754821	-1.5628	0.813644	-0.49912	YDR214W	AHA1	Co-chaperone that binds Hsp82p and activates its ATPase activity; plays a role in determining prion variants; similar to Hch1p; expression is regulated by stresses such as heat shock; protein abundance increases in response to DNA replication stress
CAGL0E04928g	0.194584	-0.619022	0.00865576	-0.12678	YGL143C	MRF1	Mitochondrial translation release factor; involved in stop codon recognition and hydrolysis of the peptidyl-tRNA bond during mitochondrial translation; lack of MRF1 causes mitochondrial genome instability
CAGL0E04950g	0.330984	0.512169	1.04766	0.692136	YGL144C	ROG1	Lipase with specificity for monoacylglycerol; preferred substrate is 1-oleoylglycerol; null mutation affects lipid droplet morphology and overexpression causes increased accumulation of reactive oxygen species
CAGL0E04972g	-1.07272	-0.658869	0.218106	0.428995	YGL145W	TIP20	Peripheral membrane protein required for COPI vesicle fusion to the ER; mediates Sey1p-independent homotypic ER fusion; prohibits back-fusion of COPII vesicles with the ER; forms a tethering complex with Sec39p and Dsl1p that interacts with ER SNAREs Sec20p and Use1p
CAGL0E04994g	-0.246494	-0.748251	-1.76932	-1.0357	YGL147C	RPL9A	Ribosomal 60S subunit protein L9A; homologous to mammalian ribosomal protein L9 and bacterial L6; RPL9A has a paralog, RPL9B, that arose from a single-locus duplication
CAGL0E05016g	0.988641	1.04219	-0.352427	-0.0184345	YGL148W	ARO2	Bifunctional chorismate synthase and flavin reductase; catalyzes the conversion of 5-enolpyruvylshikimate 3-phosphate (EPSP) to form chorismate, which is a precursor to aromatic amino acids; protein abundance increases in response to DNA replication stress
CAGL0E05038g	1.33603	1.44157	1.28325	0.324869	YGL150C	INO80	Nucleosome spacing factor; subunit of complex containing actin and actin-related proteins that has chromatin remodeling activity and 3' to 5' DNA helicase activity; involved in positioning and spacing of nucleosomes over most genes independently of transcription; promotes nucleosome shifts in the 3' direction; has a role in modulating stress gene transcription
CAGL0E05060g	-1.37115	-0.0280018	-0.644314	-0.377386	YGL151W	NUT1	Component of the RNA polymerase II mediator complex; mediator is required for transcriptional activation and also has a role in basal transcription
CAGL0E05082g	-0.17653	0.387854	-0.511943	1.40548	YGL153W	PEX14	Central component of the peroxisomal importomer complex; peroxisomal protein import machinery docking complex component; interacts with both PTS1 (Pex5p) and PTS2 (Pex7p) peroxisomal matrix protein signal recognition factors and membrane receptor Pex13p
CAGL0E05104g	1.3073	1.94176	-0.767892	1.76073	YGL154C	LYS5	Phosphopantetheinyl transferase involved in lysine biosynthesis; converts inactive apo-form of Lys2p (alpha-aminoadipate reductase) into catalytically active holo-form by posttranslational addition of phosphopantetheine
CAGL0E05126g	1.07345	1.32449	-0.0470158	1.19258	YGL155W	CDC43	Beta subunit of geranylgeranyltransferase type I; subunit of the Ram2p-Cdc43p heterodimer that catalyzes the geranylgeranylation of the cysteine residue in proteins containing a C-terminal CaaX sequence ending in Leu or Phe; has substrates important for morphogenesis
CAGL0E05148g	-0.0438116	-0.548848	0.30276	-1.01405	YGL156W	AMS1	Vacuolar alpha mannosidase; involved in free oligosaccharide (fOS) degradation; upregulated under glucose starvation; delivered to the vacuole in a novel pathway separate from the secretory pathway
CAGL0E05170g	-1.04028	-1.06339	0.258268	-0.208199	YGL157W	ARI1	NADPH-dependent aldehyde reductase; utilizes aromatic and alophatic aldehyde substrates; member of the short-chain dehydrogenase/reductase superfamily
CAGL0E05192g	-0.34916	-1.18821	1.0189	-0.862231
CAGL0E05214g	-0.181451	-1.56967	1.1391	-0.970945
CAGL0E05236g	-0.221047	0.0342824	1.10566	-0.171005
CAGL0E05258g	0.638868	1.74753	0.854178	1.0988	YOR327C	SNC2	Vesicle membrane receptor protein (v-SNARE); involved in the fusion between Golgi-derived secretory vesicles with the plasma membrane; Snc2p levels regulated by Vps45p; member of the synaptobrevin/VAMP family of R-type v-SNARE proteins; SNC2 has a paralog, SNC1, that arose from the whole genome duplication
CAGL0E05280g	2.21191	2.18614	0.156301	1.43204
CAGL0E05302g	-1.20656	-1.50961	-0.91556	-1.5069	YOR329C	SCD5	Protein required for normal actin organization and endocytosis; targeting subunit for protein phosphatase type 1; undergoes Crm1p-dependent nuclear-cytoplasmic shuttling; multicopy suppressor of clathrin deficiency
CAGL0E05324g	-0.226993	-0.139083	-0.225188	-0.240582	YOR330C	MIP1	Mitochondrial DNA polymerase gamma; single subunit of mitochondrial DNA polymerase in yeast, in contrast to metazoan complex of catalytic and accessory subunits; polymorphic in yeast, petites occur more frequently in some lab strains; human ortholog POLG complements yeast mip1 mutant; mutations in human POLG associated with Alpers-Huttenlocher syndrome (AHS), progressive external ophthalmoplegia …
CAGL0E05346g	0.685497	-0.243032	1.48012	0.550456	YOR332W	VMA4	Subunit E of the V1 domain of the vacuolar H+-ATPase (V-ATPase); V-ATPase is an electrogenic proton pump found throughout the endomembrane system; V1 domain has eight subunits; required for the V1 domain to assemble onto the vacuolar membrane; protein abundance increases in response to DNA replication stress
CAGL0H07051g	3.21133	4.77548	2.66418	2.33289	YDR321W	ASP1	Cytosolic L-asparaginase, involved in asparagine catabolism; catalyzes hydrolysis of L-asparagine to aspartic acid and ammonia; important enzyme for the treatment of acute lymphoblastic leukemia; has low glutaminase activity and dependence; synthesized constitutively
CAGL0E05390g	0.355301	0.325544	-1.20927	-0.722922	YOR335C	ALA1	Cytoplasmic and mitochondrial alanyl-tRNA synthetase; required for protein synthesis; point mutation (cdc64-1 allele) causes cell cycle arrest at G1; lethality of null mutation is functionally complemented by human homolog AARS; mutations in human homolog AARS are associated with autoimmune disease polymyositis/dermatomyositis and with hereditary peripheral neuropathy, Charcot-Marie-Tooth (CMT) d…
CAGL0E05412g	-0.0658217	0.245906	-0.896863	-1.44961	YOR336W	KRE5	Protein required for beta-1,6 glucan biosynthesis; mutations result in aberrant morphology and severe growth defects
CAGL0E05434g	2.47429	2.65735	1.15915	1.4979	YOR337W	TEA1	Ty1 enhancer activator involved in Ty enhancer-mediated transcription; required for full levels of Ty enhancer-mediated transcription; C6 zinc cluster DNA-binding protein
CAGL0H06303g	2.94376	2.17487	2.65314	2.20842	YAL015C	NTG1	DNA N-glycosylase and apurinic/apyrimidinic (AP) lyase; involved in base excision repair; acts in both nucleus and mitochondrion; creates a double-strand break at mtDNA origins that stimulates replication in response to oxidative stress; required for maintaining mitochondrial genome integrity; NTG1 has a paralog, NTG2, that arose from the whole genome duplication
CAGL0E05478g	2.58976	2.28524	-0.172632	1.93054	YOR340C	RPA43	RNA polymerase I subunit A43
CAGL0E05500g	1.6323	1.82594	-1.5553	0.734795	YOR341W	RPA190	RNA polymerase I largest subunit A190
CAGL0E05522g	3.98923	2.32525	3.80101	1.40019	YOR342C		Protein of unknown function; green fluorescent protein (GFP)-fusion protein localizes to the cytoplasm and the nucleus; relocalizes from nucleus to cytoplasm upon DNA replication stress; YOR342C has a paralog, YAL037W, that arose from the whole genome duplication
CAGL0E05566g	2.01933	2.38308	1.20882	-0.513864	YOR344C	TYE7	Serine-rich protein that contains a bHLH DNA binding motif; binds E-boxes of glycolytic genes and contributes to their activation; may function as a transcriptional activator in Ty1-mediated gene expression; bHLH stands for basic-helix-loop-helix
CAGL0E05588g	0.977455	1.21236	2.0892	0.745872	YOR346W	REV1	Deoxycytidyl transferase; involved in repair of abasic sites and adducted guanines in damaged DNA by translesion synthesis (TLS); forms a complex with the subunits of DNA polymerase zeta, Rev3p and Rev7p; relocalizes from nucleus to cytoplasm upon DNA replication stress; may be involved in meiosis
CAGL0E05610g	-1.45241	-0.486822	-0.584508	-0.548172	YOR347C	PYK2	Pyruvate kinase; appears to be modulated by phosphorylation; transcription repressed by glucose, and Pyk2p may be active under low glycolytic flux; PYK2 has a paralog, CDC19, that arose from the whole genome duplication
CAGL0E05632g	-6.96616	-5.84599	-5.81763	-3.25963	YOR348C	PUT4	Proline permease; required for high-affinity transport of proline; also transports the toxic proline analog azetidine-2-carboxylate (AzC); PUT4 transcription is repressed in ammonia-grown cells
CAGL0E05654g	-4.37175	-3.19584	-2.30795	-2.9051	YPL206C	PGC1	Phosphatidylglycerol phospholipase C; regulates phosphatidylglycerol (PG) accumulation via a phospholipase C-type degradation mechanism; PG levels affect mitochondrial function; contains glycerophosphodiester phosphodiesterase motifs
CAGL0E05676g	0.635453	1.21488	-0.846756	0.81886	YPL207W	TYW1	Iron-sulfur protein required for synthesis of wybutosine modified tRNA; wybutosine is a modified guanosine found at 3'-position adjacent to anticodon of phenylalanine tRNA which supports reading frame maintenance by stabilizing codon-anticodon interactions; induction by Yap5p in response to iron provides protection from high iron toxicity; overexpression results in increased cellular iron
CAGL0E05698g	0.773594	0.972537	0.629192	0.998555	YPL208W	RKM1	SET-domain lysine-N-methyltransferase; catalyzes the formation of dimethyllysine residues on the large ribosomal subunit proteins L23 (Rpl23Ap and Rpl23Bp) and monomethyllysine residues on L18 (Rps18Ap and Rps18Bp)
CAGL0E05720g	0.490598	-0.438986	0.680497	0.777906	YPL209C	IPL1	Aurora kinase of chromosomal passenger complex; mediates release of mono-oriented kinetochores from microtubules in meiosis I, and kinetochore release from SPB clusters at meiotic exit; helps maintain condensed chromosomes during anaphase; required for SPB cohesion and prevention of multipolar spindle formation; promotes telomerase release at G2/M; Iocalizes to nuclear foci that diffuse upon DNA …
CAGL0E05742g	-0.924592	-0.175978	-1.28522	-0.259889	YPL210C	SRP72	Core component of the signal recognition particle (SRP); the SRP is a ribonucleoprotein (RNP) complex that functions in targeting nascent secretory proteins to the endoplasmic reticulum (ER) membrane
CAGL0E05764g	-0.555268	-0.139123	-0.69039	-0.26314	YPL212C	PUS1	tRNA:pseudouridine synthase; introduces pseudouridines at positions 26-28, 34-36, 65, and 67 of tRNA; also acts on U2 snRNA; also pseudouridylates some mRNAs, and pseudouridylation level varies with growth phase; nuclear protein that appears to be involved in tRNA export; PUS1 has a paralog, PUS2, that arose from the whole genome duplication
CAGL0E05786g	0.230257	5.66825e-05	1.33547	0.443073	YPL213W	LEA1	Component of U2 snRNP complex; disruption causes reduced U2 snRNP levels; physically interacts with Msl1p; putative homolog of human U2A' snRNP protein
CAGL0E05808g	1.03331	0.180601	1.15365	1.01654	YPL214C	THI6	Thiamine-phosphate diphosphorylase and hydroxyethylthiazole kinase; required for thiamine biosynthesis; GFP-fusion protein localizes to the cytoplasm in a punctate pattern
CAGL0E05830g	-0.551023	-1.09179	-0.533515	-0.783495	YPL215W	CBP3	Mitochondrial protein required for assembly of cytochrome bc1 complex; forms a complex with Cbp6p that binds to mt ribosomes near the polypeptide tunnel exit and promotes efficient translation of the COB mRNA; Cbp3p-Cbp6p complex also interacts with newly synthesized cytochrome b (Cobp) and Cbp4p to promote assembly of Cobp into the cytochrome bc1 complex; Cbp3p-Cbp6p complex is sequestered if as…
CAGL0E05874g	0.582365	0.555813	-0.975206	0.673476	YPL217C	BMS1	GTPase required for ribosomal subunit synthesis and rRNA processing; required for synthesis of 40S ribosomal subunits and for processing the 35S pre-rRNA at sites A0, A1, and A2; interacts with Rcl1p, which stimulates its GTPase and U3 snoRNA binding activities; has similarity to Tsr1p
CAGL0E05896g	1.64661	1.91589	0.132899	1.8377	YPL218W	SAR1	ARF family GTPase; component of the COPII vesicle coat; required for transport vesicle formation during ER to Golgi protein transport; lowers membrane rigidity aiding vesicle formation; localizes to ER-mitochondrial contact sites where it enhances membrane curvature, thereby reducing contact size via its N-terminal amphipathic helix; regulates mitochondrial fission and fusion dynamics
CAGL0E05918g	-0.247014	0.134107	-0.0166799	1.15878	YPL219W	PCL8	Cyclin; interacts with Pho85p cyclin-dependent kinase (Cdk) to phosphorylate and regulate glycogen synthase, also activates Pho85p for Glc8p phosphorylation; PCL8 has a paralog, PCL10, that arose from the whole genome duplication
CAGL0E05940g	0.996046	0.698142	1.19225	-0.551674	YPL221W	FLC1	Flavin adenine dinucleotide transporter; required for uptake of FAD into endoplasmic reticulum; involved in cell wall maintenance; FLC1 has a paralog, FLC3, that arose from the whole genome duplication
CAGL0E05962g	-1.86502	-1.81985	-1.03879	-0.379892	YPL222W	FMP40	Mitochondrial AMPylator in the pseudokinase selenoprotein-O family; role in the oxidative stress response, transferring AMP from ATP to protein substrates (AMPylation) involved in redox homeostasis; regulates S-glutathionylation levels; proposed involvement in the environmental stress response
CAGL0E05984g	-4.89974	-4.09765	-3.00592	-0.909821	YPL223C	GRE1	Hydrophilin essential in desiccation-rehydration process; stress induced (osmotic, ionic, oxidative, heat shock and heavy metals); regulated by the HOG pathway; GRE1 has a paralog, SIP18, that arose from the whole genome duplication
CAGL0E06006g	-0.159582	0.150086	0.891017	1.17533	YPL224C	MMT2	Putative metal transporter involved in mitochondrial iron accumulation; MMT2 has a paralog, MMT1, that arose from the whole genome duplication
CAGL0E06028g	-0.0242063	0.522097	-1.13788	0.172874
CAGL0E06050g	0.221645	1.02424	1.19567	0.532664	YMR180C	CTL1	RNA 5'-triphosphatase, localizes to both the nucleus and cytoplasm; CTL1 has a paralog, CET1, that arose from the whole genome duplication
CAGL0E06072g	-0.751315	-1.25039	0.532136	-0.979154	YMR181C		Protein of unknown function; mRNA transcribed as part of a bicistronic transcript with a predicted transcriptional repressor RGM1/YMR182C; mRNA is destroyed by nonsense-mediated decay (NMD); not an essential gene; YMR181C has a paralog, YPL229W, that arose from the whole genome duplication
CAGL0E06094g	0.0597529	-0.429367	0.338589	0.938059
CAGL0E06116g	-2.25747	-0.354132	-0.403216	-0.747365	YMR182C	RGM1	Putative zinc finger DNA binding transcription factor; contains two N-terminal C2H2 zinc fingers and C-terminal proline rich domain; overproduction impairs cell growth and induces expression of genes involved in monosaccharide catabolism and aldehyde metabolism; regulates expression of of Y' telomeric elements and subtelomeric COS genes; relocalizes to the cytosol in response to hypoxia; RGM1 has…
CAGL0E06138g	2.31342	1.71972	0.43251	-0.76982
CAGL0E06160g	0.128092	0.137017	0.139689	-0.540824	YMR183C	SSO2	Plasma membrane t-SNARE; involved in fusion of secretory vesicles at the plasma membrane; syntaxin homolog that is functionally redundant with Sso1p; SSO2 has a paralog, SSO1, that arose from the whole genome duplication
CAGL0E06182g	1.77804	1.38112	1.84091	0.93553
CAGL0E06204g	-0.112259	-0.495434	0.189108	0.0342592
CAGL0E06226g	-0.995785	-0.946773	-0.555558	-1.15767	YKL157W	APE2	Aminopeptidase yscII; may have a role in obtaining leucine from dipeptide substrates; APE2 has a paralog, AAP1, that arose from the whole genome duplication
CAGL0E06248g	-0.0857615	0.109532	0.123721	0.215166	YKL159C	RCN1	Protein involved in calcineurin regulation during calcium signaling; has similarity to H. sapiens DSCR1 which is found in the Down Syndrome candidate region
CAGL0E06270g	0.915916	0.498458	0.678	0.456714	YKL160W	ELF1	Transcription elongation factor with a conserved zinc finger domain; implicated in the maintenance of proper chromatin structure in actively transcribed regions; deletion inhibits Brome mosaic virus (BMV) gene expression
CAGL0F04521g	2.04993	3.02204	2.55301	2.73832	YBL043W	ECM13	Non-essential protein of unknown function; induced by treatment with 8-methoxypsoralen and UVA irradiation; ECM13 has a paralog, YJR115W, that arose from the whole genome duplication
CAGL0E06314g	0.134594	0.335221	-0.836771	-0.617715	YKL155C	RSM22	Mitochondrial ribosomal protein of the small subunit; also predicted to be an S-adenosylmethionine-dependent RNA methyltransferase
CAGL0E06336g	0.100044	-0.369515	-0.102462	-0.684953	YKL154W	SRP102	Signal recognition particle (SRP) receptor beta subunit; involved in SRP-dependent protein targeting; anchors the alpha subunit, Srp101p to the ER membrane
CAGL0E06358g	1.1346	2.31488	3.49427	1.30368	YKL152C	GPM1	Tetrameric phosphoglycerate mutase; mediates the conversion of 3-phosphoglycerate to 2-phosphoglycerate during glycolysis and the reverse reaction during gluconeogenesis
CAGL0E06380g	-4.37183	-3.93574	-1.18754	-1.7481	YKL151C	NNR2	Widely-conserved NADHX dehydratase; converts (S)-NADHX to NADH in ATP-dependent manner; YKL151C promoter contains STREs (stress response elements) and expression is induced by heat shock or methyl methanesulfonate; downstream intergenic region drives antisense expression and mediates coordinated regulation of YKL151C and GPM1 phosphoglycerate mutase; protein abundance increases in response to DNA…
CAGL0E06402g	-1.21408	0.856455	-1.0612	1.42492
CAGL0E06424g	-1.10627	-0.802202	-0.966755	-0.999714	YKL150W	MCR1	Mitochondrial NADH-cytochrome b5 reductase; involved in ergosterol biosynthesis
CAGL0E06446g	1.2115	1.37138	0.629663	0.61201	YKL149C	DBR1	RNA lariat debranching enzyme; catalyzes debranching of lariat introns formed during pre-mRNA splicing; required for efficient Ty1 transposition; knockdown of human homolog Dbr1 rescues toxicity of RNA-binding proteins TDP-43 and FUS which are implicated in amyotrophic lateral sclerosis (ALS), suggests potential therapeutic target for ALS and related TDP-43 proteinopathies; human homolog DBR1 can…
CAGL0E06468g	0.0354494	0.0319422	-0.542685	-0.464501	YKL146W	AVT3	Vacuolar transporter; exports large neutral amino acids from the vacuole; member of a family of seven S. cerevisiae genes (AVT1-7) related to vesicular GABA-glycine transporters
CAGL0E06490g	-1.16088	-0.784472	-0.686833	-0.586607	YKL145W	RPT1	ATPase of the 19S regulatory particle of the 26S proteasome; one of six ATPases of the regulatory particle; involved in the degradation of ubiquitinated substrates; required for optimal CDC20 transcription; interacts with Rpn12p and Ubr1p; mutant has aneuploidy tolerance
CAGL0E06512g	-1.52608	-1.56563	0.234767	-0.762554	YKL142W	MRP8	Protein of unknown function; undergoes sumoylation; transcription induced under cell wall stress; protein levels are reduced under anaerobic conditions; protein abundance increases in response to DNA replication stress; originally thought to be a mitochondrial ribosomal protein based on sequence analysis
CAGL0E06534g	0.370353	0.728988	-0.478724	-0.136287
CAGL0E06556g	0.551858	-0.478087	-0.0810111	-0.756928
CAGL0E06600g	1.27669	1.39077	1.95101	0.504333
CAGL0E06644g	1.38607	2.4474	-0.475473	1.90654
CAGL0E06666g	1.16784	-0.443279	-2.71868	-1.09101
CAGL0E06688g	0.253525	-0.695431	-2.67353	-1.0216
CAGL0F00105g	-1.5233	-1.88956	-1.17484	-3.57989
CAGL0F00116g	-6.72062	-5.95156	-3.24247	-3.99925
CAGL0F00132g	0.0646701	0.903274	0.207268	0.533973
CAGL0F00176g	-0.419371	0.80926	0.00492922	1.2087
CAGL0F00187g	1.91364	1.21308	0.933425	-0.325602
CAGL0F00209g	-0.0760445	-0.165804	0.553949	-0.0945718
CAGL0F00231g	-1.93389	-1.25668	-3.39959	-1.53347	YJR077C	MIR1	Mitochondrial phosphate carrier; imports inorganic phosphate into mitochondria; functionally redundant with Pic2p but more abundant than Pic2p under normal conditions; phosphorylated
CAGL0F00253g	0.821318	0.951669	0.514329	0.0682933
CAGL0F00275g	0.273835	-0.329607	0.953639	-0.240117	YJR076C	CDC11	Component of the septin ring that is required for cytokinesis; present at the ends of rod-like septin hetero-oligomers; C-terminal extension is important for recruitment of Bni5p to the mother-bud neck, which in turn is required for Myo1p recruitment and cytokinesis; septin rings at the mother-bud neck act as scaffolds for recruiting cell division factors and as barriers to prevent diffusion of s…
CAGL0F00297g	-0.722906	-0.475622	-0.211734	-0.424979	YJR075W	HOC1	Alpha-1,6-mannosyltransferase; involved in cell wall mannan biosynthesis; subunit of a Golgi-localized complex that also contains Anp1p, Mnn9p, Mnn11p, and Mnn10p; identified as a suppressor of a cell lysis sensitive pkc1-371 allele
CAGL0F00319g	1.26358	1.07827	0.63896	1.01504	YJR074W	MOG1	Conserved nuclear protein that interacts with GTP-Gsp1p; stimulates nucleotide release from Gsp1p; involved in nuclear protein import; nucleotide release is inhibited by Yrb1p
CAGL0F00341g	0.498332	-0.629943	-1.1156	1.1127
CAGL0F00363g	-0.185925	0.597141	-0.242369	0.521724	YJR073C	OPI3	Methylene-fatty-acyl-phospholipid synthase; catalyzes the last two steps in phosphatidylcholine biosynthesis; also known as phospholipid methyltransferase
CAGL0M04213g	1.88564	1.93187	2.54547	2.24574	YLR126C		Putative glutamine amidotransferase; has Aft1p-binding motif in the promoter; may be involved in copper and iron homeostasis; YLR126C is not an essential protein; relocalizes from nucleus to cytoplasmic foci upon DNA replication stress
CAGL0F00429g	1.58417	0.883158	0.458536	0.0453045	YJR069C	HAM1	Nucleoside triphosphate pyrophosphohydrolase; active against various substrates including ITP, dITP and XTP; mediates exclusion of non canonical purines, pyrimidines from dNTP pools; functions with YJL055W to mediate resistance to 5-FU; specifically reduces the incorporation of 5-FU into RNA without affecting uptake or incorporation of uracil into RNA; protein abundance increases in response to D…
CAGL0F00451g	-0.4012	-0.450858	-0.930846	-0.480352	YJR068W	RFC2	Subunit of heteropentameric Replication factor C (RF-C); RF-C is a DNA binding protein and ATPase that acts as a clamp loader of the proliferating cell nuclear antigen (PCNA) processivity factor for DNA polymerases delta and epsilon
CAGL0F00473g	1.53754	0.919755	0.936702	1.02728	YJR067C	YAE1	Substrate-specific adaptor protein involved in apo-Rli1p maturation; subunit of the Yae1-Lto1 complex, recruiting apo-Rli1p to the CIA targeting complex, facilitating the insertion of an Fe/S cluster by the Fe-S biosynthetic machinery; deca-GX3 motif crucial for complex formation; essential for aerobic but not anaerobic growth; homolog of human YAE1D1, which is overexpressed in oral cancers; co-e…
CAGL0F00495g	-0.0349756	-0.423872	-0.0880187	-0.647249	YJR066W	TOR1	PIK-related protein kinase and rapamycin target; subunit of TORC1, a complex that controls growth in response to nutrients by regulating translation, transcription, ribosome biogenesis, nutrient transport and autophagy; involved in meiosis; indole-3-acetic acid, an ATP-competitive inhibitor of TORC1, accumulates upon entry into stationary phase; TOR1 has a paralog, TOR2, that arose from the whole…
CAGL0F00517g	-0.981363	-0.621613	-0.57365	-0.77573	YJR065C	ARP3	Essential component of the Arp2/3 complex; Arp2/3 is a highly conserved actin nucleation center required for the motility and integrity of actin patches; involved in endocytosis and membrane growth and polarity
CAGL0F00539g	-0.776977	-0.824548	0.138283	-0.619364	YJR064W	CCT5	Subunit of the cytosolic chaperonin Cct ring complex; related to Tcp1p, required for the assembly of actin and tubulins in vivo
CAGL0F00561g	1.42934	1.06291	-1.37133	0.802842	YJR063W	RPA12	RNA polymerase I subunit A12.2; contains two zinc binding domains, and the N terminal domain is responsible for anchoring to the RNA pol I complex; physically interacts with transcriptional activator Msn4p, to regulate transcription of AYR1, a gene involved in lipid metabolism
CAGL0F00583g	-2.07581	-2.10722	-0.793091	-1.29626	YDR517W	GRH1	Acetylated cis-Golgi protein, homolog of human GRASP65; forms a complex with the coiled-coil protein Bug1p; required for unconventional protein secretion (UPS) of Acb1p in response to starvation; forms amyloid fibrils under heat shock; protein abundance increases in response to DNA replication stress
CAGL0F00605g	-4.29917	-3.90338	-0.782379	-2.67324	YDR516C	EMI2	Hexokinase expressed during growth with low glucose levels; induced on non-fermentable carbon sources; required for transcriptional induction of the early meiotic-specific transcription factor IME1; required for sporulation; expression regulated by glucose-repression transcription factors Mig1/2p; protein abundance increases in response to DNA replication stress; EMI2 has a paralog, GLK1, that ar…
CAGL0F00627g	0.731161	0.128869	-1.23918	-0.289167	YDR515W	SLF1	RNA binding protein that associates with polysomes; may be involved in regulating mRNA translation; involved in the copper-dependent mineralization of copper sulfide complexes on cell surface in cells cultured in copper salts; SLF1 has a paralog, SRO9, that arose from the whole genome duplication; protein abundance increases in response to DNA replication stress
CAGL0F00649g	-2.20634	-1.83433	1.53559	0.628
CAGL0F00671g	-0.491732	-0.801139	-0.382128	-0.73959	YOR326W	MYO2	Type V myosin motor involved in actin-based transport of cargos; required for the polarized delivery of secretory vesicles, the vacuole, late Golgi elements, peroxisomes, lipid droplets, and the mitotic spindle; effector of Ypt11p, a rab-type small GTPase; MYO2 has a paralog, MYO4, that arose from the whole genome duplication
CAGL0F00693g	-2.04022	-2.12532	-0.759756	-1.81109	YOR323C	PRO2	Gamma-glutamyl phosphate reductase; catalyzes the second step in proline biosynthesis
CAGL0F00715g	2.92698	2.4293	2.75565	1.45526
CAGL0F00737g	0.371294	0.214854	0.22681	0.503354	YOR322C	LDB19	Alpha-arrestin, Ub-ligase adaptor for Rsp5p; regulates starvation- and substrate-induced Ub-dependent endocytosis of select plasma membrane localized amino acid transporters, recruiting Rsp5p to its targets; role in basal internalization and turnover of Ste2p, mating and zygote formation; recruits Rsp5p to Ste2p via its 2 PPXY motifs; inhibited by Npr1p-mediated phosphorylation, affecting cytosol…
CAGL0F00759g	0.0522291	0.053339	-0.986249	-1.20846	YOR321W	PMT3	Protein O-mannosyltransferase; transfers mannose residues from dolichyl phosphate-D-mannose to protein serine/threonine residues; acts in a complex with Pmt5p, can instead interact with Pmt1p in some conditions; antifungal drug target; PMT3 has a paralog, PMT2, that arose from the whole genome duplication
CAGL0F00803g	0.0262031	-0.140759	-0.153386	-0.108527	YOL051W	GAL11	Subunit of the RNA polymerase II mediator complex; associates with core polymerase subunits to form the RNA polymerase II holoenzyme; affects transcription by acting as target of activators and repressors; forms part of the tail domain of mediator
CAGL0F00825g	-0.518686	0.157112	-0.278401	-0.144454	YOL049W	GSH2	Glutathione synthetase; catalyzes the ATP-dependent synthesis of glutathione (GSH) from gamma-glutamylcysteine and glycine; induced by oxidative stress and heat shock
CAGL0F00869g	-4.92454	-4.432	-2.65373	-1.43401	YOL048C	RRT8	Protein involved in spore wall assembly; shares similarity with Lds1p and Lds2p and a strain mutant for all 3 genes exhibits reduced dityrosine fluorescence relative to the single mutants; identified in a screen for mutants with increased levels of rDNA transcription; green fluorescent protein (GFP)-fusion protein localizes to lipid particles; protein abundance increases in response to DNA replic…
CAGL0J03960g	2.17599	2.15786	2.50788	3.10529	YOR229W	WTM2	Transcriptional modulator; involved in regulation of meiosis, silencing, and expression of RNR genes; involved in response to replication stress; contains WD repeats; relocalizes to the cytosol in response to hypoxia; WTM2 has a paralog, UME1, that arose from the whole genome duplication
CAGL0K05049g	3.68808	1.27483	2.44335	2.00052	YNL221C	POP1	Subunit of RNase MRP, nuclear RNase P and telomerase complexes; RNase MRP cleaves pre-rRNA, nuclear RNase P cleaves tRNA precursors to generate mature 5' ends and facilitates turnover of nuclear RNAs, while telomerase replenishes telomeric DNA; binds to the RPR1 RNA subunit in RNase P
CAGL0L03828g	5.93052	6.09263	2.35155	4.6092	YNL111C	CYB5	Cytochrome b5; involved in the sterol and lipid biosynthesis pathways; acts as an electron donor to support sterol C5-6 desaturation
CAGL0F00957g	-0.323987	-0.306194	-0.210822	-0.514927
CAGL0F00979g	-0.341015	-0.48922	0.0104784	0.224941	YOL043C	NTG2	DNA N-glycosylase and apurinic/apyrimidinic (AP) lyase; involved in base excision repair, localizes to the nucleus; sumoylated; NTG2 has a paralog, NTG1, that arose from the whole genome duplication
CAGL0F01001g	0.263935	0.507863	-1.12245	-0.0949648	YOL042W	NGL1	Putative endonuclease; has a domain similar to a magnesium-dependent endonuclease motif in mRNA deadenylase Ccr4p; the authentic, non-tagged protein is detected in highly purified mitochondria in high-throughput studies
CAGL0F01023g	1.72962	1.33485	0.333145	0.839817	YOL041C	NOP12	Nucleolar protein involved in pre-25S rRNA processing; also involved in biogenesis of large 60S ribosomal subunit; contains an RNA recognition motif (RRM); binds to Ebp2; similar to Nop13p and Nsr1p
CAGL0F01045g	0.049468	-0.644888	-1.28019	-1.00574	YOL040C	RPS15	Protein component of the small (40S) ribosomal subunit; homologous to mammalian ribosomal protein S15 and bacterial S19
CAGL0F01089g	0.347442	-0.123304	0.165918	-0.232166	YOL031C	SIL1	Nucleotide exchange factor for the ER lumenal Hsp70 chaperone Kar2p; required for protein translocation into the endoplasmic reticulum (ER); homolog of Yarrowia lipolytica SLS1; GrpE-like protein
CAGL0F01111g	-3.93671	-4.33307	-0.564607	-1.38072	YOL032W	OPI10	Protein with a possible role in phospholipid biosynthesis; null mutant displays an inositol-excreting phenotype that is suppressed by exogenous choline; protein abundance increases in response to DNA replication stress
CAGL0F01133g	-1.22973	-1.13768	-0.322262	-0.813577	YOL033W	MSE1	Mitochondrial glutamyl-tRNA synthetase; predicted to be palmitoylated
CAGL0F01155g	1.97418	2.59527	1.86366	1.99123	YOL034W	SMC5	Subunit of the SMC5-SMC6 complex; the SMC5-SMC6 complex plays a key role in the removal of X-shaped DNA structures that arise between sister chromatids during DNA replication and repair; binds single-stranded DNA and has ATPase activity; supports nucleolar function; S. pombe homolog forms a heterodimer with S. pombe Rad18p that is involved in DNA repair
CAGL0F01177g	2.92804	3.20211	2.03697	1.42975	YOL036W		Protein of unknown function; potential Cdc28p substrate; YOL036W has a paralog, YIR016W, that arose from the whole genome duplication
CAGL0F01199g	-0.604004	-1.36702	0.0886449	-0.45928	YOL038W	PRE6	Alpha 4 subunit of the 20S proteasome; may replace alpha 3 subunit (Pre9p) under stress conditions to create a more active proteasomal isoform; GFP-fusion protein relocates from cytosol to the mitochondrial surface upon oxidative stress
CAGL0F01221g	1.60516	1.64681	1.61366	1.01667	YOL026C	MIM1	Mitochondrial protein required for outer membrane protein import; cooperates with Tom70p to import the subset of proteins with multiple alpha-helical transmembrane segments, including Ugo1p, Tom20p, and others; forms a complex with Mim2p in the outer membrane that functions as cation-selective channel for translocation of positively charged precursor segments; also has a role in assembly of Tom20…
CAGL0F01243g	-0.138148	-0.314467	-0.418542	-0.529325	YOL027C	MDM38	Membrane-associated mitochondrial ribosome receptor; forms a complex with Mba1p to facilitate recruitment of mRNA-specific translational activators to ribosomes; ribosome-associated protein involved in the insertion of newly synthesized proteins into the mitochondrial inner membrane; role in protein export and K+/H+ exchange; localizes to the inner mitochondrial membrane; human ortholog Letm1 imp…
CAGL0F01265g	3.03697	3.2087	2.32319	2.65972	YOL028C	YAP7	Transcriptional repressor of nitric oxide oxidase; basic leucine zipper (bZIP) transcription factor; neighboring gene, YOL029C, created by frame-shift at position 708, corresponds to C-terminal part of YAP7 orthologs in other species; YAP7 has a paralog, YAP5, that arose from the whole genome duplication
CAGL0F01287g	0.450407	0.703511	-1.66862	-1.42421	YOL030W	GAS5	1,3-beta-glucanosyltransferase; has similarity to Gas1p; localizes to the cell wall
CAGL0F01331g	0.905527	1.99803	0.724765	1.49949	YOR017W	PET127	Protein with a role in 5'-end processing of mitochondrial RNAs; located in the mitochondrial membrane
CAGL0F01397g	-1.41325	-1.23336	-0.617394	-1.00527	YOR014W	RTS1	B-type regulatory subunit of protein phosphatase 2A (PP2A); Rts1p and Cdc55p are alternative regulatory subunits for PP2A catalytic subunits, Pph21p and Pph22p; PP2A-Rts1p protects cohesin when recruited by Sgo1p to the pericentromere; highly enriched at centromeres in the absence of Cdc55p; required for maintenance of septin ring organization during cytokinesis, for ring disassembly in G1 and fo…
CAGL0G04433g	0.824018	1.62191	2.28762	2.18262	YJL108C	PRM10	Pheromone-regulated protein; proposed to be involved in mating; predicted to have 5 transmembrane segments; induced by treatment with 8-methoxypsoralen and UVA irradiation
CAGL0F01463g	-3.77253	-4.06863	-2.81672	-4.47779	YOR010C	TIR2	Putative cell wall mannoprotein; member of the Srp1p/Tip1p family of serine-alanine-rich proteins; transcription is induced by cold shock and anaerobiosis; TIR2 has a paralog, TIR3, that arose from the whole genome duplication
CAGL0M05885g	2.22279	2.3655	2.27727	2.17315	YKR063C	LAS1	Endonuclease involved in pre-rRNA processing at both ends of ITS2; functions with Grc3p in a conserved mechanism to cleave pre-rRNA at a specific site during rRNA processing and ribosome biogenesis; may coordinate the action of the Rat1p-Rai1p exoRNAse; required for the G1/S cell cycle transition; human ortholog is Las1L; mutants require the SSD1-v allele for viability
CAGL0F01507g	-1.83342	-1.46378	-1.37469	-1.01458
CAGL0F01529g	-0.762735	0.233944	-1.02783	-0.597858	YLR069C	MEF1	Mitochondrial elongation factor involved in translational elongation
CAGL0D05918g	2.82648	3.47754	2.27614	3.05785	YGR177C	ATF2	Alcohol acetyltransferase; may play a role in steroid detoxification; forms volatile esters during fermentation, which is important for brewing and winemaking
CAGL0F01573g	1.5292	1.7155	-0.0430443	0.840982	YLR067C	PET309	Specific translational activator for the COX1 mRNA; binds to the COX1 mRNA; also influences stability of intron-containing COX1 primary transcripts; localizes to the mitochondrial inner membrane; contains 12 pentatricopeptide repeats (PPRs)
CAGL0F01595g	0.230152	0.0417381	-0.324803	-0.278327	YLR066W	SPC3	Subunit of signal peptidase complex; complex catalyzes cleavage of N-terminal signal sequences of proteins targeted to the secretory pathway; homologous to mammalian SPC22/23; other members of the complex are Spc1p, Spc2p, and Sec11p
CAGL0F01617g	0.0722295	-0.36079	0.414223	-0.1787	YLR065C	SND2	Protein involved in SRP-independent targeting of substrates to the ER; component of an alternative ER targeting pathway that has partial functional redundancy with the GET pathway; preference for substrates with downstream transmembrane domains; interacts with Snd1p, Pho88p/Snd3p and Sec61p-translocon subunits; can compensate for loss of SRP; role in the late endosome-vacuole interface; putative …
CAGL0F01639g	0.263304	0.617994	-0.0114744	0.368973	YLR064W	PER33	Protein that localizes to the endoplasmic reticulum; also associates with the nuclear pore complex; deletion extends chronological lifespan; highly conserved across species, orthologous to human TMEM33 and paralogous to Pom33p; protein abundance increases in response to DNA replication stress
CAGL0F01661g	-0.458395	0.349709	-0.267687	0.269172	YLR063W	BMT6	Methyltransferase required for m3U2843 methylation of the 25S rRNA; S-adenosylmethionine-dependent; green fluorescent protein (GFP)-fusion protein localizes to the cytoplasm; YLR063W is not an essential gene
CAGL0F01683g	0.412051	-0.215951	-0.544653	0.0833058	YLR061W	RPL22A	Ribosomal 60S subunit protein L22A; required for translation of long 5' UTR of IME1 mRNA and meiotic entry; required for the oxidative stress response, pseudohyphal and invasive growth; homologous to mammalian ribosomal protein L22, no bacterial homolog; RPL22A has a paralog, RPL22B, that arose from the whole genome duplication
CAGL0F01705g	0.676811	1.06953	-1.54434	-0.959348	YLR060W	FRS1	Beta subunit of cytoplasmic phenylalanyl-tRNA synthetase; forms a tetramer with Frs2p to generate active enzyme; able to hydrolyze mis-aminoacylated tRNA-Phe, which could contribute to translational quality control
CAGL0F01727g	0.112187	-0.35076	-0.716823	-0.904102	YLR059C	REX2	3'-5' RNA exonuclease; involved in 3'-end processing of U4 and U5 snRNAs, 5S and 5.8S rRNAs, and RNase P and RNase MRP RNA; localized to mitochondria and null suppresses escape of mtDNA to nucleus in yme1 yme2 mutants; RNase D exonuclease
CAGL0F01749g	-1.05549	-1.81074	-2.57106	-1.69357	YLR058C	SHM2	Cytosolic serine hydroxymethyltransferase; converts serine to glycine plus 5,10 methylenetetrahydrofolate; major isoform involved in generating precursors for purine, pyrimidine, amino acid, and lipid biosynthesis
CAGL0F01771g	0.330484	-0.530989	0.578748	-0.440057	YLR057W	MNL2	Putative mannosidase involved in ER-associated protein degradation; localizes to the endoplasmic reticulum; sequence similarity with seven-hairpin glycosidase (GH47) family members, such as Mns1p and Mnl1p, that hydrolyze 1,2-linked alpha-D-mannose residues; non-essential gene
CAGL0K12144g	2.83959	2.61153	2.27344	2.77253	YBR101C	FES1	Hsp70 (Ssa1p) nucleotide exchange factor; required for the release of misfolded proteins from the Hsp70 system to the Ub-proteasome machinery for degradation; cytosolic homolog of Sil1p, which is the nucleotide exchange factor for BiP (Kar2p) in the endoplasmic reticulum; protein abundance increases in response to DNA replication stress
CAGL0F01815g	0.666691	-0.0556715	0.129332	-0.0884346
CAGL0F01837g	-0.836186	-0.685629	0.0689872	0.0324593	YLR055C	SPT8	Subunit of the SAGA transcriptional regulatory complex; not present in SAGA-like complex SLIK/SALSA; required for SAGA-mediated inhibition at some promoters
CAGL0F01859g	-1.03734	-0.88616	-1.92558	-1.21759	YLR054C	OSW2	Protein of unknown function reputedly involved in spore wall assembly
CAGL0F01881g	0.486734	-1.68217	1.41506	0.418741	YLR053C	NRS1	Nitrogen-responsive activator of Start; nuclear microprotein with transcriptional activator activity; bypasses Start arrest in a cln3 bck2 double mutant when overexpressed; interacts with subunits of the SBF complex (Swi4p-Swi6p); induced by nitrogen limitation and rapamycin with peak abundance at Start; proposed to promote the G1/S transition by rewiring the G1/S transcriptional machinery under …
CAGL0F01903g	-0.422432	0.391532	0.333378	0.391213	YLR052W	IES3	Subunit of the INO80 chromatin remodeling complex
CAGL0F01925g	2.04649	1.70388	0.202013	1.65331	YLR051C	FCF2	Nucleolar protein involved in the early steps of 35S rRNA processing; interacts with Faf1p; member of a transcriptionally co-regulated set of genes called the RRB regulon; essential gene
CAGL0F01947g	-1.01828	-1.6509	-1.30858	-1.30028
CAGL0F01969g	-0.61127	-2.0667	-0.948173	-1.25579	YLR049C	MLO50	Mitochondrial protein of unknown function
CAGL0F01991g	0.0509373	-1.30166	-0.172527	-0.780122	YLR050C	EMA19	Integral ER membrane protein involved in protein sorting; component of ER-SURF, a pathway involved in retrieving mitochondrial membrane protein precursors and rerouting them to the mitochondrial translocation system; promotes the proteolytic degradation of non-productive mitochondrial precursor proteins suggesting involvement in quality control during protein import; GFP-fusion protein localizes …
CAGL0F02013g	1.22155	1.31567	1.3814	0.321696	YFL010C	WWM1	WW domain containing protein of unknown function; binds to Mca1p, a caspase-related protease that regulates H2O2-induced apoptosis; overexpression causes G1 phase growth arrest and clonal death that is suppressed by overexpression of MCA1
CAGL0F02035g	0.389029	0.303477	1.76409	0.958493
CAGL0F02057g	-1.27391	-1.29044	0.924416	-2.32662
CAGL0F02079g	-1.16	-2.60356	-1.45842	-0.00909826	YFL008W	SMC1	Subunit of the multiprotein cohesin complex; essential protein involved in chromosome segregation and in double-strand DNA break repair; SMC chromosomal ATPase family member, binds DNA with a preference for DNA with secondary structure
CAGL0F02101g	-2.48923	-1.69915	-0.929807	-2.16397	YFL007W	BLM10	Proteasome activator; binds the core proteasome (CP) and stimulates proteasome-mediated protein degradation by inducing gate opening; required for sequestering CP into proteasome storage granule (PSG) during quiescent phase and for nuclear import of CP in proliferating cells; required for resistance to bleomycin, may be involved in protecting against oxidative damage; similar to mammalian PA200
CAGL0F02123g	-0.121439	-0.0957815	-0.577414	0.0255668	YFL005W	SEC4	Rab family GTPase; essential for vesicle-mediated exocytic secretion and autophagy; associates with the exocyst component Sec15p and may regulate polarized delivery of transport vesicles to the exocyst at the plasma membrane; exocyst association is negatively regulated via phosphorylation by Cdc5p during cytokinesis
CAGL0F02145g	-1.62634	-1.62762	-0.904554	-1.05592	YFL004W	VTC2	Regulatory subunit of the vacuolar transporter chaperone (VTC) complex; involved in membrane trafficking, vacuolar polyphosphate accumulation, microautophagy and non-autophagic vacuolar fusion; VTC2 has a paralog, VTC3, that arose from the whole genome duplication
CAGL0F02167g	-0.713483	-0.238876	0.260024	1.21914	YFL003C	MSH4	Protein involved in meiotic recombination; required for normal levels of crossing over, colocalizes with Zip2p to discrete foci on meiotic chromosomes, has homology to bacterial MutS protein
CAGL0F02233g	-0.596046	-0.951127	-0.645905	-1.15966	YFR006W		Putative X-Pro aminopeptidase; green fluorescent protein (GFP)-fusion protein localizes to the cytoplasm; YFR006W is not an essential gene
CAGL0F02255g	-2.23827	-2.11856	0.0549565	-0.591378	YFR003C	YPI1	Regulatory subunit of the type I protein phosphatase (PP1) Glc7p; Glc7p participates in the regulation of a variety of metabolic processes including mitosis and glycogen metabolism; in vitro evidence suggests Ypi1p is an inhibitor of Glc7p while in vivo evidence suggests it is an activator; overproduction causes decreased cellular content of glycogen; partial depletion causes lithium sensitivity,…
CAGL0F02277g	-0.885394	-0.907653	0.202935	-0.646331	YFR002W	NIC96	Linker nucleoporin component of the nuclear pore complex (NPC); also part of the NPC nuclear basket; contributes to nucleocytoplasmic transport and NPC biogenesis; forms stable associations with three FG-nucleoporins (Nsp1p, Nup57p, and Nup49p)
CAGL0F02299g	1.01258	0.205457	0.395775	0.733967	YFR001W	LOC1	Nucleolar protein involved in the asymmetric localization of ASH1 mRNA; binds cooperatively with She2p to the E3 zip-code element in the 3'-UTR of the mRNA; constituent of 66S pre-ribosomal particles involved in pre-rRNA processing and nuclear export of the 60S subunit; may facilitate Rpl43p loading; required post-transcriptionally for efficient retrotransposition; absence results in decreased Ty…
CAGL0F02343g	-0.286021	0.228471	0.391973	0.551227	YFR007W	YFH7	Putative kinase with similarity to the PRK/URK/PANK kinase subfamily; the PRK/URK/PANK subfamily of P-loop kinases is also known as phosphoribulokinase/uridine kinase/bacterial pantothenate kinase
CAGL0F02365g	0.539693	0.043901	0.31844	0.0315434	YFR008W	FAR7	Protein involved in recovery from pheromone-induced cell cycle arrest; acts in a Far1p-independent pathway; interacts with Far3p, Far8p, Far9p, Far10p, and Far11p; protein abundance increases in response to DNA replication stress
CAGL0F02387g	0.853488	1.33557	0.0388665	0.503873	YJL198W	PHO90	Low-affinity phosphate transporter; acts upstream of Pho81p in regulation of the PHO pathway; deletion of pho84, pho87, pho89, pho90, and pho91 causes synthetic lethality; transcription independent of Pi and Pho4p activity; overexpression results in vigorous growth; PHO90 has a paralog, PHO87, that arose from the whole genome duplication
CAGL0F02431g	0.310114	0.666744	-1.33287	0.686444	YJL200C	ACO2	Putative mitochondrial aconitase isozyme; similarity to Aco1p, an aconitase required for the TCA cycle; expression induced during growth on glucose, by amino acid starvation via Gcn4p, and repressed on ethanol
CAGL0F02453g	-0.134247	0.239621	-0.695349	-0.453558	YJL201W	ECM25	Endocytic site protein required for stress-induced cell elongation; may link the polarization signal with the endocytic machinery to facilitate adaptive morphogenesis under conditions of stress; interacts with the polarity regulator Cdc42p, the SH3 domains of actin patch components and actin filaments; contains a Rho-GAP domain lacking the catalytic arginine finger, PXXP motifs and an xACT (F-act…
CAGL0F02475g	1.80516	3.00597	1.10643	1.91132	YJL203W	PRP21	Subunit of the SF3a splicing factor complex; required for spliceosome assembly
CAGL0F02497g	0.929143	1.77655	0.215112	1.07617	YJL204C	RCY1	F-box protein involved in recycling endocytosed proteins; involved in recycling plasma membrane proteins internalized by endocytosis; localized to sites of polarized growth; direct interaction with C-terminal cytoplasmic region of Drs2p plays an important role for Drs2p function in endocytic recycling pathway; required for turnover of histone H3 variant Cse4p
CAGL0F02513g	-0.220063	-1.49726	-0.500429	-0.587732	YJL205C	NCE101	Protein of unknown function; involved in secretion of proteins that lack classical secretory signal sequences; SWAT-GFP and mCherry fusion proteins localize to the cytosol
CAGL0F02519g	-1.92573	-1.24774	-0.350715	-0.826797	YJL206C		Putative protein of unknown function; similar to transcriptional regulators from the Zn[2]-Cys[6] binuclear cluster protein family; mRNA is weakly cell cycle regulated, peaking in S phase; induced rapidly upon MMS treatment
CAGL0F02541g	1.22073	0.596519	-0.109916	0.327993	YDR398W	UTP5	Subunit of U3-containing Small Subunit (SSU) processome complex; involved in production of 18S rRNA and assembly of small ribosomal subunit
CAGL0F02563g	1.15667	-0.0243397	-3.31896	-0.715236	YDR399W	HPT1	Dimeric hypoxanthine-guanine phosphoribosyltransferase; catalyzes the transfer of the phosphoribosyl portion of 5-phosphoribosyl-alpha-1-pyrophosphate to a purine base (either guanine or hypoxanthine) to form pyrophosphate and a purine nucleotide (either guanosine monophosphate or inosine monophosphate); mutations in the human homolog HPRT1 can cause Lesch-Nyhan syndrome and Kelley-Seegmiller syn…
CAGL0F02585g	-0.763569	-0.732969	-0.137745	-0.737307	YDR400W	URH1	Uridine nucleosidase (uridine-cytidine N-ribohydrolase); cleaves N-glycosidic bonds in nucleosides; involved in the pyrimidine salvage and nicotinamide riboside salvage pathways
CAGL0F02607g	-0.729139	0.689998	-1.6745	0.336418	YDR402C	DIT2	N-formyltyrosine oxidase; sporulation-specific microsomal enzyme involved in the production of N,N-bisformyl dityrosine required for spore wall maturation, homologous to cytochrome P-450s; SWAT-GFP and mCherry fusion proteins localize to the endoplasmic reticulum and vacuole respectively
CAGL0F02651g	-1.59683	-0.309935	-2.08326	-1.2518	YDR403W	DIT1	Sporulation-specific enzyme required for spore wall maturation; involved in the production of a soluble LL-dityrosine-containing precursor of the spore wall; transcripts accumulate at the time of prospore enclosure
CAGL0F02673g	0.407881	1.27591	0.334625	0.387178	YDR404C	RPB7	RNA polymerase II subunit B16; forms dissociable heterodimer with Rpb4p; Rpb4/7 dissociates from RNAPII as Ser2 CTD phosphorylation increases; Rpb4/7 regulates cellular lifespan via mRNA decay process; involved in recruitment of 3'-end processing factors to transcribing RNA polymerase II complex, export of mRNA to cytoplasm under stress conditions; also involved in translation initiation
CAGL0F02695g	-0.539061	-0.736444	-0.832999	-0.691711	YDR405W	MRP20	Mitochondrial ribosomal protein of the large subunit
CAGL0F02717g	-6.85266	-6.19641	-4.46645	-4.08541	YDR406W	PDR15	Plasma membrane ATP binding cassette (ABC) transporter; multidrug transporter and general stress response factor implicated in cellular detoxification; regulated by Pdr1p, Pdr3p and Pdr8p; promoter contains a PDR responsive element; PDR15 has a paralog, PDR5, that arose from the whole genome duplication
CAGL0F02739g	0.0457569	0.126789	0.0317235	-0.235488	YDR407C	TRS120	Component of transport protein particle (TRAPP) complex II; TRAPPII is a multimeric guanine nucleotide-exchange factor for the GTPase Ypt1p, regulating intra-Golgi and endosome-Golgi traffic
CAGL0F02761g	1.26058	0.120752	0.00666735	0.216686	YDR408C	ADE8	Phosphoribosyl-glycinamide transformylase; catalyzes a step in the 'de novo' purine nucleotide biosynthetic pathway
CAGL0F02783g	0.796421	0.49974	1.22203	0.655321	YDR409W	SIZ1	SUMO E3 ligase; promotes attachment of small ubiquitin-related modifier sumo (Smt3p) to primarily cytoplasmic proteins; regulates Rsp5p ubiquitin ligase activity and is in turn itself regulated by Rsp5p; required for sumoylation of septins and histone H3 variant Cse4p, a prerequisite for STUbL-mediated Ub-dependent degradation; localizes to the septin ring; acts as an adapter between E2, Ubc9p an…
CAGL0F02805g	-0.949501	0.217162	-0.216571	-0.268713	YDR410C	STE14	Farnesyl cysteine-carboxyl methyltransferase; mediates the carboxyl methylation step during C-terminal CAAX motif processing of a-factor and RAS proteins in the endoplasmic reticulum, localizes to the ER membrane
CAGL0F02827g	-1.00248	-1.79836	-0.235453	-0.913349	YDR411C	DFM1	Endoplasmic reticulum (ER) localized protein; involved in ER-associated protein degradation (ERAD), ER stress, and homeostasis; interacts with components of ERAD-L and ERAD-C and Cdc48p; derlin-like family member similar to Der1p
CAGL0F02849g	0.336259	-0.192065	0.0251506	-0.14118	YDR412W	RRP17	5' exoribonuclease required for 5' end processing of pre-60S rRNA; binds late pre-60S ribosomes, accompanying them from nucleolus to nuclear periphery; required for cell viability under standard (aerobic) conditions but not under anaerobic conditions; yeast null mutant is complemented by expression of human homolog NOL12
CAGL0F02871g	-1.24481	-0.738771	-0.348506	-0.455202	YDR414C	ERD1	Predicted membrane protein required for lumenal ER protein retention; recycles inorganic phosphate byproduct of glycosylation from ER and Golgi; involved in recycling of early Golgi glycosyltransferases from late to early Golgi compartments; mutants secrete the endogenous ER protein, BiP (Kar2p)
CAGL0F02893g	-0.642433	-0.451403	-0.115061	-0.111849	YDR415C		Putative aminopeptidase; SWAT-GFP fusion protein localizes to the endoplasmic reticulum and vacuole, while mCherry fusion localizes to the vacuole
CAGL0F02915g	-1.15554	-0.709785	-0.578974	-0.289024	YDR416W	SYF1	Member of the NineTeen Complex (NTC); that contains Prp19p and stabilizes U6 snRNA in catalytic forms of the spliceosome containing U2, U5, and U6 snRNAs; null mutant has splicing defect and arrests in G2/M; relocalizes to the cytosol in response to hypoxia; homologs in human and C. elegans
CAGL0F02937g	-0.188773	-0.860802	-1.36713	-0.760709	YDR418W	RPL12B	Ribosomal 60S subunit protein L12B; rpl12a rpl12b double mutant exhibits slow growth and slow translation; homologous to mammalian ribosomal protein L12 and bacterial L11; RPL12B has a paralog, RPL12A, that arose from the whole genome duplication
CAGL0F02959g	0.679322	0.418669	0.79278	0.446324	YDR419W	RAD30	DNA polymerase eta; involved in translesion synthesis during post-replication repair; catalyzes the synthesis of DNA opposite cyclobutane pyrimidine dimers and other lesions; involved in formation of post-replicative damage-induced genome-wide cohesion; may also have a role in protection against mitochondrial mutagenesis; may be involved in meiosis; mutations in human pol eta are responsible for …
CAGL0F03003g	-1.05983	-0.443747	-1.0211	-1.79388	YDR420W	HKR1	Mucin family member that functions as an osmosensor in the HOG pathway; large, highly glycosylated protein that functions redundantly with Msb2p in Sho1p-mediated osmostresss induction of the HOG signaling pathway; cytoplasmic domain interacts with Ahk1p a scaffold protein that prevents cross talk with the Kss1p MAPK of the filamentous growth pathway; mutant displays defects in beta-1,3 glucan sy…
CAGL0F03025g	-1.65416	-0.612671	-2.84622	0.0769863	YDR421W	ARO80	Zinc finger transcriptional activator of the Zn2Cys6 family; activates transcription of aromatic amino acid catabolic genes in the presence of aromatic amino acids
CAGL0F03047g	0.119516	0.0653886	-0.443923	-0.769606	YDR422C	SIP1	One of three alternate beta-subunits of the Snf1p kinase complex; may confer substrate specificity; vacuolar protein containing KIS (Kinase-Interacting Sequence) and ASC (Association with Snf1 kinase Complex) domains involved in protein interactions
CAGL0F03069g	0.950401	1.04297	0.552268	1.1283	YDR423C	CAD1	AP-1-like basic leucine zipper (bZIP) transcriptional activator; involved in stress responses, iron metabolism, and pleiotropic drug resistance; controls a set of genes involved in stabilizing proteins; binds consensus sequence TTACTAA; CAD1 has a paralog, YAP1, that arose from the whole genome duplication
CAGL0F03091g	1.1717	0.750484	0.786836	1.32367	YDR424C	DYN2	Cytoplasmic light chain dynein, microtubule motor protein; required for intracellular transport and cell division; involved in mitotic spindle positioning; forms complex with dynein intermediate chain Pac11p that promotes Dyn1p homodimerization, potentiates motor processivity; Dyn2p-Pac11p complex important for interaction of dynein motor complex with dynactin complex; acts as molecular glue to d…
CAGL0F03113g	-0.327899	-0.297107	0.41957	0.00148126	YDR425W	SNX41	Sorting nexin; involved in the retrieval of late-Golgi SNAREs from the post-Golgi endosome to the trans-Golgi network; interacts with Snx4p
CAGL0F03135g	-1.36608	-1.35298	-0.633758	-1.28535	YDR427W	RPN9	Non-ATPase regulatory subunit of the 26S proteasome; similar to putative proteasomal subunits in other species; null mutant is temperature sensitive and exhibits cell cycle and proteasome assembly defects; protein abundance increases in response to DNA replication stress; relocalizes to the cytosol in response to hypoxia
CAGL0F03157g	0.0764349	-0.132773	-0.285415	-0.820413	YDR430C	CYM1	Lysine-specific metalloprotease of the pitrilysin family; metalloprotease of the intermembrane space; degrades proteins and presequence peptides cleaved from imported proteins; required for normal mitochondrial morphology; mutation in human homolog PITRM1 is implicated in autosomal recessive spinocerebellar ataxias (ARCA)
CAGL0F03179g	-0.598512	-0.503844	-0.229794	-0.757391	YDR434W	GPI17	Transmembrane protein; subunit of the glycosylphosphatidylinositol transamidase complex that adds GPIs to newly synthesized proteins; human PIG-S homolog
CAGL0F03201g	0.720791	0.337444	-0.13316	-0.241161	YDR435C	PPM1	Carboxyl methyltransferase; methylates the C terminus of the protein phosphatase 2A catalytic subunit (Pph21p or Pph22p), which is important for complex formation with regulatory subunits; required for methionine to inhibit autophagy and promote growth
CAGL0F03223g	0.207078	0.32942	-0.3169	0.353318	YDR436W	PPZ2	Serine/threonine protein phosphatase Z, isoform of Ppz1p; involved in regulation of potassium transport, which affects osmotic stability, cell cycle progression, and halotolerance
CAGL0F03245g	1.73088	2.51762	-0.504032	1.91318	YHR079C	IRE1	Serine-threonine kinase and endoribonuclease; transmembrane protein that mediates the unfolded protein response (UPR) by regulating Hac1p synthesis through HAC1 mRNA splicing; role in homeostatic adaptation to ER stress; Kar2p binds inactive Ire1p and releases from it upon ER stress
CAGL0F03261g	-2.30272	-0.407045	-1.49797	-2.29663	YHR079C-A	SAE3	Meiosis-specific protein involved in meiotic recombination; involved in DMC1-dependent meiotic recombination; forms heterodimer with Mei5p; proposed to be an assembly factor for Dmc1p
CAGL0F03267g	-3.46181	-3.07356	-2.39711	-1.92549	YHR080C	LAM4	Sterol-binding protein that localizes to puncta in the cortical ER; sterol binding occurs via two StART-like domains; one of six StART-like domain-containing proteins in yeast that may be involved in intracellular sterol transfer between membranes; conserved across eukaryotes; has both GRAM and StART-like (VASt) domains; the authentic, non-tagged protein is detected in highly purified mitochondri…
CAGL0F03289g	1.98139	1.41753	1.44998	1.91788	YHR081W	LRP1	Nuclear exosome-associated nucleic acid binding protein; involved in RNA processing, surveillance, degradation, tethering, and export; forms a stable heterodimer with Rrp6p and regulates its exonucleolytic activity; rapidly degraded by the proteasome in the absence of Rrp6p; homolog of mammalian nuclear matrix protein C1D involved in regulation of DNA repair and recombination
CAGL0F03311g	0.0598113	-0.198402	0.354205	0.343619	YHR082C	KSP1	Serine/threonine protein kinase; associates with TORC1 and likely involved in TOR signaling cascades; negative regulator of autophagy; nuclear translocation required for haploid filamentous growth; regulates filamentous growth induced nuclear translocation of Bcy1p, Fus3p, and Sks1p; overproduction causes allele-specific suppression of prp20-10; protein abundance increases in response to DNA repl…
CAGL0A02772g	2.64748	2.77403	2.22686	2.53697	YDR364C	CDC40	Pre-mRNA splicing factor; important for catalytic step II of pre-mRNA splicing and plays a role in cell cycle progression, particularly at the G1/S phase transition; required for DNA synthesis during mitosis and meiosis; has WD repeats; thermosensitivity of the cdc40 null mutant is functionally complemented by a chimeric construct containing the N-terminal 156 amino acids of yeast Cdc40p fused to…
CAGL0F03399g	2.07075	1.81304	0.676601	1.40199	YMR272C	SCS7	Sphingolipid alpha-hydroxylase; functions in the alpha-hydroxylation of sphingolipid-associated very long chain fatty acids, has both cytochrome b5-like and hydroxylase/desaturase domains, not essential for growth
CAGL0F03421g	1.58007	0.797156	1.70431	1.37318	YMR273C	ZDS1	Protein with a role in regulating Swe1p-dependent polarized growth; involved in maintaining Cdc55p in the cytoplasm where it promotes mitotic entry; involved in mitotic exit through Cdc14p regulation; interacts with silencing proteins at telomeres; has a role in Bcy1p localization; implicated in mRNA nuclear export; ZDS1 has a paralog, ZDS2, that arose from the whole genome duplication
CAGL0I07359g	1.77169	1.89769	2.22269	2.17149	YOL108C	INO4	Transcription factor involved in phospholipid synthesis; required for derepression of inositol-choline-regulated genes involved in phospholipid synthesis; forms a complex, with Ino2p, that binds the inositol-choline-responsive element through a basic helix-loop-helix domain
CAGL0F03465g	-0.0816538	-0.116073	-0.290098	-0.0177242	YMR275C	BUL1	Alpha-arrestin, component of the Rsp5p E3-ubiquitin ligase complex; ubiquitin-binding adaptor involved in down-regulation of general amino acid transporter Gap1p upon shift to preferred nitrogen source; involved in lactate transporter Jen1p endocytosis; BUL1 has a paralog, BUL2, that arose from the whole genome duplication
CAGL0F03487g	1.0565	0.528023	0.931244	0.524086
CAGL0F03531g	0.384556	0.280052	0.254999	0.101522	YPL169C	MEX67	Poly(A)RNA binding protein involved in nuclear mRNA export; component of the nuclear pore and nuclear RNA export factor; ubiquitin-associated (UBA) domain interacts with Mip6p; ortholog of human TAP
CAGL0G00748g	2.42802	2.02178	2.20195	2.35134	YAR008W	SEN34	Subunit of the tRNA splicing endonuclease; tRNA splicing endonuclease (Sen complex) is composed of Sen2p, Sen15p, Sen34p, and Sen54p; Sen complex also cleaves the CBP1 mRNA at the mitochondrial surface; Sen34p contains the active site for tRNA 3' splice site cleavage and has similarity to Sen2p and to Archaeal tRNA splicing endonuclease
CAGL0F03575g	0.360149	0.0881894	-0.0395954	-0.184662	YPL176C	TRE1	Transferrin receptor-like protein; plasma membrane protein that binds Bsd2p and regulates ubiquitination and vacuolar degradation of the metal transporter Smf1p; functionally redundant with Tre2p; TRE1 has a paralog, TRE2, that arose from the whole genome duplication
CAGL0F03597g	2.43907	3.21195	1.63692	1.6426	YPL175W	SPT14	UDP-glycosyltransferase subunit of the GPI-GnT complex; UDP-GlcNAc-binding and catalytic subunit of the enzyme that mediates the first step in glycosylphosphatidylinositol (GPI) biosynthesis, mutations cause defects in transcription and in biogenesis of cell wall proteins
CAGL0F03619g	1.5132	1.33134	0.765877	1.15749	YPL174C	NIP100	Large subunit of the dynactin complex; dynactin is involved in partitioning the mitotic spindle between mother and daughter cells; putative ortholog of mammalian p150(glued)
CAGL0H09922g	1.82317	2.57572	2.16672	2.37295	YBR045C	GIP1	Meiosis-specific regulatory subunit of the Glc7p protein phosphatase; regulates spore wall formation and septin organization, required for expression of some late meiotic genes and for normal localization of Glc7p
CAGL0F03663g	-0.296968	-0.889517	-0.803802	-0.944426	YPL173W	MRPL40	Mitochondrial ribosomal protein of the large subunit
CAGL0F03685g	-0.326936	-0.428659	-0.475423	-0.808601	YPL172C	COX10	Heme A:farnesyltransferase; catalyzes first step in conversion of protoheme to heme A prosthetic group required for cytochrome c oxidase activity; human ortholog COX10 can complement yeast cox10 null mutant; human ortholog COX10 is associated with mitochondrial disorders
CAGL0F03707g	-0.17064	0.45966	-1.06689	-0.104671
CAGL0F03729g	0.593337	0.996411	0.245751	0.179805	YMR214W	SCJ1	One of several homologs of bacterial chaperone DnaJ; located in the ER lumen where it cooperates with Kar2p to mediate maturation of proteins
CAGL0F03751g	0.772211	0.862171	1.2301	0.765734	YMR213W	CEF1	Essential splicing factor; associated with Prp19p and the spliceosome, contains an N-terminal c-Myb DNA binding motif necessary for cell viability but not for Prp19p association, evolutionarily conserved and homologous to S. pombe Cdc5p
CAGL0F03773g	-0.397127	0.980824	-1.00529	-0.625626	YMR212C	EFR3	Protein required for Stt4-containing PI kinase complex localization; required for Stt4-containing phosphoinositide (PI) kinase patch assembly at plasma membrane; recruited to plasma membrane via conserved basic patch near N-terminus; exhibits synthetic lethal genetic interactions with PHO85; mutations in human homolog EFR3A implicated in autism spectrum disorders
CAGL0F03795g	0.86444	1.17274	0.541628	0.819556	YMR211W	DML1	Essential protein involved in mtDNA inheritance; may also function in the partitioning of the mitochondrial organelle or in the segregation of chromosomes, exhibits regions similar to members of a GTPase family
CAGL0F03817g	0.93716	0.798869	0.972625	0.1565	YMR210W	MGL2	Monoacylglycerol and triacylglycerol lipase; MAG lipase with preference for palmitoyl-MAG; TAG lipase involved in TAG catabolism; minor role in medium-chain fatty acid ethyl ester biosynthesis; contains an alpha/beta hydrolase domain and a typical lipase motif (GXSXG); similar to acyltransferases, Eeb1p, Eht1p, and human ABHD1
CAGL0F03839g	0.511258	0.507709	0.596714	0.428709	YMR209C		Putative S-adenosylmethionine-dependent methyltransferase; SWAT-GFP and mCherry fusion proteins localize to the endoplasmic reticulum and vacuole respectively; YMR209C is not an essential gene
CAGL0F03861g	1.21503	1.87199	-0.508031	1.60255	YMR208W	ERG12	Mevalonate kinase; acts in the biosynthesis of isoprenoids and sterols, including ergosterol, from mevalonate; human MVK functionally complements the lethality of the erg12 null mutation
CAGL0F03883g	-2.78883	-2.0761	-0.249478	-2.21617	YMR215W	GAS3	Putative 1,3-beta-glucanosyltransferase; has similarity go other GAS family members; low abundance, possibly inactive member of the GAS family of GPI-containing proteins; localizes to the cell wall; mRNA induced during sporulation
CAGL0F03905g	-0.831887	-1.00512	-0.0923429	-0.321573	YMR216C	SKY1	SR protein kinase (SRPK); involved in mRNA 3' splice site recognition with Prp8p and Cdc40p; phosphorylates one or more SR dipeptides on mRNA export factors Npl3p and Gbp2p to stimulate cytoplasmic release of mRNA and Mtr10p-mediated nuclear reimport; component of stress granules that regulates granule disassembly during recovery from stress; modulates cation uptake and homeostasis through membra…
CAGL0F03927g	0.440198	0.308937	-1.12102	0.279253	YMR217W	GUA1	GMP synthase; highly conserved enzyme that catalyzes the second step in the biosynthesis of GMP from inosine 5'-phosphate (IMP); transcription is not subject to regulation by guanine but is negatively regulated by nutrient starvation; reduction-of-function mutation gua1-G388D causes changes in cellular guanine nucleotide pools, defects in general protein synthesis, and impaired translation of GCN…
CAGL0F03949g	0.912191	1.06068	1.22441	0.636637	YMR218C	TRS130	Component of transport protein particle (TRAPP) complex II; TRAPPII is a multimeric guanine nucleotide-exchange factor for the GTPase Ypt1p, regulating intra-Golgi and endosome-Golgi traffic
CAGL0F03971g	-0.460828	-0.531913	-0.0909509	-0.255376	YMR219W	ESC1	Protein involved in telomeric silencing; required for quiescent cell telomere hypercluster localization at nuclear membrane vicinity; interacts with PAD4-domain of Sir4p
CAGL0F03993g	0.753904	2.21462	-0.62613	1.94005	YMR220W	ERG8	Phosphomevalonate kinase; an essential cytosolic enzyme that acts in the biosynthesis of isoprenoids and sterols, including ergosterol, from mevalonate
CAGL0F04015g	-0.252965	-0.362825	-1.13809	-0.502358	YMR221C	FMP42	Putative protein of unknown function; the authentic, non-tagged protein is detected in highly purified mitochondria in high-throughput studies; physical interaction with Atg27p suggests a possible role in autophagy
CAGL0F04081g	-1.54986	-1.55467	-2.39431	-1.43536
CAGL0F04092g	-0.0770647	0.874081	0.663212	0.772295
CAGL0F04103g	1.37462	1.40645	0.192198	1.14641	YBL028C		Protein of unknown function that may interact with ribosomes; green fluorescent protein (GFP)-fusion protein localizes to the nucleolus; predicted to be involved in ribosome biogenesis
CAGL0F04125g	1.66432	2.04651	1.44651	0.95236	YBL029W		Non-essential protein of unknown function
CAGL0F04191g	-2.54164	-2.27425	-0.243842	-0.472974	YBL029C-A		Protein of unknown function; green fluorescent protein (GFP)-fusion protein localizes to the cell periphery; protein abundance increases in response to DNA replication stress; has potential orthologs in Saccharomyces species and in Yarrowia lipolytica
CAGL0F04213g	-1.38748	-1.28148	-2.85999	-1.17507	YBL030C	PET9	Major ADP/ATP carrier of the mitochondrial inner membrane; exchanges cytosolic ADP for mitochondrially synthesized ATP; also imports heme and ATP; also functions in peroxisomes; required for viability in many lab strains that carry a sal1 mutation; PET9 has a paralog, AAC3, that arose from the whole genome duplication; human homolog SLC25A4 implicated in progressive external ophthalmoplegia can c…
CAGL0F04235g	1.21142	1.31957	0.89868	0.541669	YBL031W	SHE1	Mitotic spindle protein; interacts with components of the Dam1 (DASH) complex, its effector Sli15p, and microtubule-associated protein Bim1p; also localizes to nuclear microtubules and to the bud neck in a ring-shaped structure; inhibits dynein function
CAGL0F04257g	-1.1059	-0.369087	-1.67345	-1.49893	YBL032W	HEK2	RNA binding protein involved in asymmetric localization of ASH1 mRNA; represses translation of ASH1 mRNA, an effect reversed by Yck1p-dependent phosphoryation; regulates telomere position effect and length; similarity to hnRNP-K; increases mRNA stability by binding (CNN)n repeat elements
CAGL0F04279g	0.286432	0.828992	1.22472	0.524421	YBL033C	RIB1	GTP cyclohydrolase II; catalyzes the first step of the riboflavin biosynthesis pathway
CAGL0F04301g	1.24572	1.13882	0.735509	0.703702	YBL034C	STU1	Microtubule plus-end-tracking non-motor protein; binds to MTs, stabilizing interpolar MT plus ends, facilitating polymerization of spindle MTs and producing an outward force on spindle poles; required for structural integrity of the mitotic spindle; binds detached kinetochores (KTs) and promotes capture; relocalizes to MTs and stabilizes the spindle once captured KTs reach a spindle pole; localiz…
CAGL0F04323g	0.442076	-0.747913	0.2302	0.685353	YBL035C	POL12	B subunit of DNA polymerase alpha-primase complex; required for initiation of DNA replication during mitotic and premeiotic DNA synthesis; also functions in telomere capping and length regulation
CAGL0F04345g	-3.02925	-3.0546	-2.3585	-2.34553
CAGL0F04367g	-0.0176279	0.172562	0.42748	0.325342	YBL036C		Putative non-specific single-domain racemase; based on structural similarity; binds pyridoxal 5'-phosphate; expression of GFP-fusion protein induced in response to the DNA-damaging agent MMS
CAGL0F04389g	-0.897806	0.563338	-0.467003	0.572391	YBL037W	APL3	Alpha-adaptin; large subunit of the clathrin associated protein complex (AP-2); involved in vesicle mediated transport
CAGL0F04411g	0.240155	-0.439787	-0.750493	-0.323794	YBL038W	MRPL16	Mitochondrial ribosomal protein of the large subunit; homologous to bacterial L16 ribosomal protein; synthetic lethality with hac1 mutation suggests a possible role in synthesis of precursors for protein glycosylation
CAGL0F04433g	0.693553	0.434734	-0.404976	0.20284	YBL039C	URA7	Major CTP synthase isozyme (see also URA8); catalyzes the ATP-dependent transfer of the amide nitrogen from glutamine to UTP, forming CTP, the final step in de novo biosynthesis of pyrimidines; involved in phospholipid biosynthesis; capable of forming cytoplasmic filaments termed cytoophidium, especially during conditions of glucose depletion; URA7 has a paralog, URA8, that arose from the whole g…
CAGL0F04455g	-0.323664	-0.580284	-0.437689	-0.623677	YBL040C	ERD2	HDEL receptor; an integral membrane protein that binds to the HDEL motif in proteins destined for retention in the endoplasmic reticulum; has a role in maintenance of normal levels of ER-resident proteins
CAGL0F04477g	-1.01974	-1.41928	-0.561478	-1.06546	YBL041W	PRE7	Beta 6 subunit of the 20S proteasome
CAGL0K05269g	1.51089	2.07989	2.16385	2.17264	YPR031W	NTO1	Subunit of the NuA3 histone acetyltransferase complex; this complex acetylates histone H3; contains PHD finger domain that interacts with methylated histone H3
CAGL0I02354g	3.46746	3.97617	2.16384	4.10618	YHR169W	DBP8	ATPase, putative RNA helicase of the DEAD-box family; component of 90S preribosome complex involved in production of 18S rRNA and assembly of 40S small ribosomal subunit; ATPase activity stimulated by association with Esf2p
CAGL0F04543g	1.65346	2.89199	-1.80902	0.573083
CAGL0F04565g	-1.10495	-0.508594	-2.33378	-0.669161	YBL045C	COR1	Core subunit of the ubiquinol-cytochrome c reductase complex; the ubiquinol-cytochrome c reductase complex (bc1 complex) is a component of the mitochondrial inner membrane electron transport chain
CAGL0F04587g	0.439563	0.436008	0.527173	0.433522	YBL046W	PSY4	Regulatory subunit of protein phosphatase PP4; presence of Psy4p in the PP4 complex (along with catalytic subunit Pph3p and Psy2p) is required for dephosphorylation of the histone variant H2AX, but not for dephosphorylation of Rad53p, during recovery from the DNA damage checkpoint; localization is cell-cycle dependent and regulated by Cdc28p phosphorylation; required for cisplatin resistance; hom…
CAGL0F04609g	-1.45306	-1.48945	-1.66478	-1.38582	YBL047C	EDE1	Endocytic adaptor; K63-specific Ub-chain binding protein involved in receptor endocytosis; scaffold protein that localizes to nascent endocytic sites after homo-oligomerization and organizes the endocytic machinery; role in autophagy of aberrant clathrin-mediated endocytosis protein condensates; binds membranes in a Ub-dependent manner; interacts with and functions upstream of Cmk2p to suppress s…
CAGL0F04631g	0.280656	0.400013	1.80954	0.237975	YBL049W	MOH1	Protein of unknown function, essential for stationary phase survival; not required for growth on nonfermentable carbon sources; possibly linked with vacuolar transport
CAGL0F04653g	-0.114965	-0.486115	0.459559	-0.0626567	YBL050W	SEC17	Alpha-SNAP cochaperone; SNARE-complex adaptor for Sec18 (NSF) during the disassembly of postfusion cis-SNARE complexes; stimulates the ATPase activity of Sec18p; peripheral membrane protein required for vesicular transport between ER and Golgi, the 'priming' step in homotypic vacuole fusion, and autophagy; similar to mammalian alpha-SNAP
CAGL0F04697g	-1.22872	-0.822804	0.789036	-0.79943	YLR257W		Protein of unknown function; protein abundance increases in response to DNA replication stress
CAGL0F04719g	-5.5754	-4.67457	-2.69356	-2.84353	YLR258W	GSY2	Glycogen synthase; expression induced by glucose limitation, nitrogen starvation, heat shock, and stationary phase; activity regulated by cAMP-dependent, Snf1p and Pho85p kinases as well as by the Gac1p-Glc7p phosphatase; GSY2 has a paralog, GSY1, that arose from the whole genome duplication; relocalizes from cytoplasm to plasma membrane upon DNA replication stress
CAGL0F04741g	-1.01936	-1.13307	0.322399	-0.236262	YOL016C	CMK2	Calmodulin-dependent protein kinase; negative feedback controller of calcium/calcineurin signalling pathway, also has additional Crz1-independent role in promoting calcium tolerance; amino acid sequence similar to mammalian Cam Kinase II; CMK2 has a paralog, CMK1, that arose from the whole genome duplication
CAGL0F04763g	-1.48298	-2.18429	-0.176199	-1.0141	YOL017W	ESC8	Protein involved in telomeric and mating-type locus silencing; interacts with Sir2p and also interacts with Gal11p, which is a component of the RNA pol II mediator complex; ESC8 has a paralog, IOC3, that arose from the whole genome duplication
CAGL0F04785g	1.88403	1.86359	1.84525	-0.0437665	YIL135C	VHS2	Regulator of septin dynamics; involved in the regulation of septin dynamics at bud neck after mitotic entry, likely by stabilizing septin structure; regulated at post-translational level by cell cycle dependent phosphorylation; likely phosphorylated by Cdc28p and dephosphorylated by Cdc14p before cytokinesis; high-copy suppressor of synthetic lethality of sis2 sit4 double mutant; VHS2 has a paral…
CAGL0F04807g	-3.56668	-3.45329	-1.35945	-1.69592	YIL136W	OM45	Mitochondrial outer membrane protein of unknown function; major constituent of the outer membrane, extending into the intermembrane space; interacts with porin (Por1p) and with Om14p; imported via the presequence pathway involving the TOM and TIM23 complexes, then assembled in the outer membrane by Mim1p; protein abundance increases in response to DNA replication stress
CAGL0F04829g	2.49756	2.06917	1.66556	1.19548	YPR154W	PIN3	Negative regulator of actin nucleation-promoting factor activity; interacts with Las17p, a homolog of human Wiskott-Aldrich Syndrome protein (WASP), via an N-terminal SH3 domain, and along with LSB1 cooperatively inhibits the nucleation of actin filaments; short-lived protein whose levels increase in response to thermal stress; induces the formation of the [PIN+] and [RNQ+] prions when overproduc…
CAGL0F04851g	-2.27077	-2.62249	-0.097776	-1.04724	YPR155C	NCA2	Protein that regulates expression of Fo-F1 ATP synthase subunits; involved in the regulation of mitochondrial expression of subunits 6 (Atp6p) and 8 (Atp8p) of the Fo-F1 ATP synthase; functions with Nca3p
CAGL0F04873g	0.57617	0.48549	0.844076	-0.752952	YPR159W	KRE6	Glucosyl hydrolase required for beta-1,6-glucan biosynthesis; type II integral membrane protein that localizes to ER, plasma membrane, sites of polarized growth and secretory vesicles; functionally redundant with Skn1p; KRE6 has a paralog, SKN1, that arose from the whole genome duplication
CAGL0F04895g	-4.33967	-3.59112	-2.37965	-2.4667	YPR160W	GPH1	Glycogen phosphorylase required for the mobilization of glycogen; non-essential; regulated by cyclic AMP-mediated phosphorylation; phosphorylation by Cdc28p may coordinately regulate carbohydrate metabolism and the cell cycle; expression is regulated by stress-response elements and by the HOG MAP kinase pathway
CAGL0F04917g	-3.88649	-2.93833	-1.49374	-2.40192	YLR273C	PIG1	Putative targeting subunit for type-1 protein phosphatase Glc7p; tethers Glc7p to Gsy2p glycogen synthase; PIG1 has a paralog, GAC1, that arose from the whole genome duplication
CAGL0F04939g	-0.461804	0.311058	-1.97297	1.8366
CAGL0F04961g	-0.285409	-0.0589119	0.289671	0.389563
CAGL0F04983g	0.134476	0.342097	-0.992161	0.387021	YLR276C	DBP9	DEAD-box protein required for 27S rRNA processing; exhibits DNA, RNA and DNA/RNA helicase activities; ATPase activity shows preference for DNA over RNA; DNA helicase activity abolished by mutation in RNA-binding domain
CAGL0F05005g	0.0988681	0.417933	0.263363	0.34537	YLR277C	YSH1	Endoribonuclease; subunit of the mRNA cleavage and polyadenylation specificity complex; required for 3' processing, splicing, and transcriptional termination of mRNAs and snoRNAs; protein abundance increases in response to DNA replication stress; YSH1 has a paralog, SYC1, that arose from the whole genome duplication
CAGL0F05027g	-0.0478702	-0.118007	-0.172589	0.323473	YLR281C	RSO55	Mitochondrial protein of unknown function; green fluorescent protein (GFP)-fusion protein localizes to mitochondria; YLR281C is not an essential gene
CAGL0H05973g	2.51879	2.11337	2.14716	2.55623	YPL108W		Cytoplasmic protein of unknown function; non-essential gene that is induced in a GDH1 deleted strain with altered redox metabolism; GFP-fusion protein is induced in response to the DNA-damaging agent MMS
CAGL0F05071g	-0.260687	-0.154136	0.049222	-0.0581471	YLR284C	ECI1	Peroxisomal delta3,delta2-enoyl-CoA isomerase; hexameric protein that converts 3-hexenoyl-CoA to trans-2-hexenoyl-CoA, essential for the beta-oxidation of unsaturated fatty acids, oleate-induced; ECI1 has a paralog, DCI1, that arose from the whole genome duplication
CAGL0F05093g	1.33011	0.578431	0.0349328	-0.0232163	YLR412W	BER1	Protein involved in microtubule-related processes; GFP-fusion protein localizes to the cytoplasm and is induced in response to the DNA-damaging agent MMS; YLR412W is not an essential gene; similar to Arabidopsis SRR1 gene
CAGL0F05115g	1.85076	0.519647	0.884459	0.443667	YLR413W	INA1	Protein of unknown function; not an essential gene; YLR413W has a paralog, FAT3, that arose from the whole genome duplication
CAGL0J00297g	4.02454	4.22457	2.12004	3.73707	YHR045W		Putative protein of unknown function; possible role in iron metabolism and/or amino acid and carbohydrate metabolism; green fluorescent protein (GFP)-fusion protein localizes to the endoplasmic reticulum
CAGL0F05159g	0.750869	0.927864	1.5912	0.863682	YDR485C	VPS72	Htz1p-binding component of the SWR1 complex; exchanges histone variant H2AZ (Htz1p) for chromatin-bound histone H2A; may function as a lock that prevents removal of H2AZ from nucleosomes; required for vacuolar protein sorting
CAGL0F05181g	-1.95704	-1.28213	-0.664191	-0.205702	YDR484W	VPS52	Component of the GARP (Golgi-associated retrograde protein) complex; GARP is required for the recycling of proteins from endosomes to the late Golgi, and for mitosis after DNA damage induced checkpoint arrest; involved in localization of actin and chitin; members of the GARP complex are Vps51p-Vps52p-Vps53p-Vps54p
CAGL0F05203g	-0.397532	0.0309019	-0.00352455	0.559488	YBR153W	RIB7	Diaminohydroxyphoshoribosylaminopyrimidine deaminase; catalyzes the second step of the riboflavin biosynthesis pathway
CAGL0F05225g	-0.104501	1.58647	-0.10208	0.858729	YBR152W	SPP381	mRNA splicing factor, component of U4/U6.U5 tri-snRNP; interacts genetically and physically with Prp38p; relocalizes to the cytosol in response to hypoxia; temperature-sensitive phenotype of prp38-1 mutant can be suppressed by human homolog of SPP381, MFAP1
CAGL0H07645g	1.2677	1.81524	2.11829	3.70151	YGL249W	ZIP2	Meiosis-specific protein; involved in normal synaptonemal complex formation and pairing between homologous chromosomes during meiosis; relocalizes from mitochondrion to cytoplasm upon DNA replication stress
CAGL0F05269g	-0.293966	-0.772369	-0.205804	-0.498203
CAGL0F05329g	2.7842	2.45579	3.82859	1.04583	YDR210W		Predicted tail-anchored plasma membrane protein; contains a conserved CYSTM module; related proteins in other organisms may be involved in response to stress; green fluorescent protein (GFP)-fusion protein localizes to the cell periphery
CAGL0F05335g	0.408764	0.915235	-0.310679	0.652493	YDR208W	MSS4	Phosphatidylinositol-4-phosphate 5-kinase; involved in actin cytoskeleton organization and cell morphogenesis; multicopy suppressor of stt4 mutation
CAGL0F05357g	-1.17307	-1.15799	-0.213291	-0.633956	YDR207C	UME6	Rpd3L histone deacetylase complex subunit; key transcriptional regulator of early meiotic genes; involved in chromatin remodeling and transcriptional repression via DNA looping; binds URS1 upstream regulatory sequence, represses transcription by recruiting conserved histone deacetylase Rpd3p (through co-repressor Sin3p) and chromatin-remodeling factor Isw2p; couples metabolic responses to nutriti…
CAGL0F05379g	1.49718	1.95292	0.0695844	0.146881	YDR206W	EBS1	Protein involved in translation inhibition and nonsense-mediated decay; interacts with cap binding protein Cdc33p and with Nam7p; localizes to P-bodies upon glucose starvation; mRNA abundance regulated by mRNA decay factors; EBS1 has a paralog, EST1, that arose from the whole genome duplication
CAGL0F05401g	-0.838901	-1.0298	-0.197508	-0.518739	YDR205W	MSC2	Endoplasmic reticulum zinc transporter; part of a heterodimeric transporter with Zrg17p that transfers zinc from the cytosol to the ER lumen; member of the cation diffusion facilitator family of efflux pumps; localizes to ER and nucleus; mutations affect the cellular distribution of zinc and also confer defects in meiotic recombination between homologous chromatids
CAGL0F05423g	0.947242	0.497906	1.49945	0.895149	YDR204W	COQ4	Protein with a role in ubiquinone (Coenzyme Q) biosynthesis; possibly functioning in stabilization of Coq7p; located on matrix face of mitochondrial inner membrane; component of a mitochondrial ubiquinone-synthesizing complex; human homolog COQ4 can complement yeast coq4 null mutant
CAGL0F05445g	-0.323433	-0.278755	0.586385	0.113789	YDR202C	RAV2	Subunit of RAVE complex (Rav1p, Rav2p, Skp1p); the RAVE complex associates with the V1 domain of the vacuolar membrane (H+)-ATPase (V-ATPase) and promotes assembly and reassembly of the holoenzyme
CAGL0F05467g	-0.648842	0.475993	0.115597	0.551809	YDR201W	SPC19	Essential subunit of the Dam1 complex (aka DASH complex); complex couples kinetochores to the force produced by MT depolymerization thereby aiding in chromosome segregation; also localized to nuclear side of spindle pole body
CAGL0F05489g	-0.150259	0.462204	0.803961	0.735809	YDR200C	VPS64	Protein required for cytoplasm to vacuole targeting of proteins; forms a complex with Far3p and Far7p to Far11p involved in recovery from pheromone-induced cell cycle arrest; mutant has increased aneuploidy tolerance; VPS64 has a paralog, FAR10, that arose from the whole genome duplication
CAGL0F05511g	1.03918	1.43567	1.03802	1.28957	YDR198C	RKM2	Ribosomal protein lysine methyltransferase; responsible for trimethylation of the lysine residue at position 3 of Rpl12Ap and Rpl12Bp
CAGL0F05533g	0.638867	0.880512	0.323426	0.180608	YDR197W	CBS2	Mitochondrial translational activator of the COB mRNA; interacts with translating ribosomes, acts on the COB mRNA 5'-untranslated leader
CAGL0F05555g	0.55747	0.762972	0.714403	0.772556	YDR196C	CAB5	Subunit of the CoA-Synthesizing Protein Complex (CoA-SPC); subunits of this complex are: Cab2p, Cab3p, Cab4p, Cab5p, Sis2p and Vhs3p; probable dephospho-CoA kinase (DPCK) that catalyzes the last step in coenzyme A biosynthesis; involved in histone acylation; null mutant lethality is complemented by human homolog DCAKD and by E. coli coaE (encoding DPCK); detected in purified mitochondria in high-…
CAGL0F05577g	0.0122721	0.588895	-0.402191	-0.730554	YDR194C	MSS116	Mitochondrial transcription elongation factor; DEAD-box protein; required for efficient splicing of mitochondrial Group I and II introns; non-polar RNA helicase that also facilities strand annealing; promotes RNA folding by stabilizing an early assembly intermediate
CAGL0F05599g	0.783103	1.26161	0.588723	1.12157	YDR192C	NUP42	FG-nucleoporin component of central core of the nuclear pore complex; also part of the nuclear pore complex (NPC) cytoplasmic filaments; contributes directly to nucleocytoplasmic transport and maintenance of the NPC permeability barrier and is involved in gene tethering at the nuclear periphery; interacts with Gle1p; human homolog NUP42 can complement yeast mutant
CAGL0F05621g	-0.830806	0.27934	-0.259189	1.34274	YDR191W	HST4	NAD(+)-dependent protein deacetylase; deacetylation targets are primarily mitochondrial proteins; involved along with Hst3p in silencing at telomeres, cell cycle progression, radiation resistance, genomic stability and short-chain fatty acid metabolism; accumulates in mitochondria in response to biotin starvation and may link biotin metabolism with energy homeostasis; member of the Sir2 family an…
CAGL0F05643g	0.559015	0.719575	-0.0353504	-0.0219978	YDR190C	RVB1	ATP-dependent DNA helicase, also known as pontin; member of the AAA+ and RuvB-like protein families; similar to Rvb2p; conserved component of multiple complexes including the INO80 complex, the Swr1 complex, and the R2TP complex (Rvb1-Rvb2-Tah1-Pih1); involved in multiple processes such as chromatin remodeling, box C/D snoRNP assembly, and RNA polymerase II assembly
CAGL0F05665g	0.360147	0.26615	0.901984	0.188805	YDR189W	SLY1	Hydrophilic protein involved in ER/Golgi vesicle trafficking; SM (Sec1/Munc-18) family protein that binds the tSNARE Sed5p and stimulates its assembly into a trans-SNARE membrane-protein complex
CAGL0F05687g	2.52336	1.57838	2.42673	1.13183	YDR186C	SND1	Protein involved in SRP-independent targeting of substrates to the ER; component of an alternative ER targeting pathway that has partial functional redundancy with the GET pathway; preference for substrates with downstream transmembrane domains; interacts with Env10p/Snd2p and Pho88p/Snd3p; can compensate for loss of SRP; co-purifies with ribosomes; GFP-fusion protein localizes to the cytoplasm
CAGL0G06116g	1.56939	2.97125	2.11747	2.0675	YHR134W	WSS1	SUMO-ligase and SUMO-targeted metalloprotease; involved in DNA repair; removes DNA-protein crosslinks at stalled replication forks during replication of damaged DNA; clears chromatin-bound sumoylated proteins; localizes to single spot on nuclear periphery of mother cells but not daughters; exhibits vacuolar localization upon genotoxic stress; activated by DNA binding; member of minigluzincins pro…
CAGL0F05731g	1.06746	0.903618	0.521236	1.24907	YDR183W	PLP1	Protein that interacts with CCT (chaperonin containing TCP-1) complex; has a role in actin and tubulin folding; has weak similarity to phosducins, which are G-protein regulators
CAGL0F05753g	0.499459	0.626617	0.61921	0.78538	YDR182W	CDC1	Putative mannose-ethanolamine phosphate phosphodiesterase; involved in GPI-anchor remodeling prior to the attachment of cell wall proteins to beta 1,3-glucan, removing ethanolamine phosphate from the first mannose of GPI anchors; mutants display elevated Ca2+-dependent signaling resulting in secondary actin polarization and Golgi inheritance defects; enzyme is Mn2+-dependent; mutants have cell di…
CAGL0F05775g	0.322548	0.270125	1.49414	0.973332	YDR181C	SAS4	Subunit of the SAS complex (Sas2p, Sas4p, Sas5p); acetylates free histones and nucleosomes and regulates transcriptional silencing; required for the HAT activity of Sas2p
CAGL0F05797g	0.485577	-0.0827961	-0.435672	0.732836	YDR180W	SCC2	Subunit of cohesin loading factor (Scc2p-Scc4p); a complex required for loading of cohesin complexes onto chromosomes; involved in establishing sister chromatid cohesion during DSB repair via histone H2AX; promotes gene expression program that supports translational fidelity; evolutionarily-conserved adherin; relocalizes to cytosol in response to hypoxia; human disorder Cornelia de Lange syndrome…
CAGL0F05819g	-2.56731	-0.828066	-1.05375	-0.44007	YDR179W-A	NVJ3	Protein with a potential role in tethering ER and vacuoles; localizes to nucleus-vacuole junctions in an Mdm1p-dependent manner; contains a lipid-binding PXA domain
CAGL0F05841g	-0.883555	-0.0661787	0.0875194	0.826407	YDR179C	CSN9	Subunit of the Cop9 signalosome; Cop9 signalosome is required for deneddylation, or removal of the ubiquitin-like protein Rub1p from Cdc53p (cullin); involved in adaptation to pheromone signaling
CAGL0F05863g	-0.692369	-1.47133	-0.534178	-0.479354	YDR178W	SDH4	Membrane anchor subunit of succinate dehydrogenase (SDH); involved in coupling the oxidation of succinate to the transfer of electrons to ubiquinone as part of the TCA cycle and the mitochondrial respiratory chain; has similarity to human SDH subunit D (SDHD), which is implicated in paraganglioma
CAGL0F05885g	-4.16052	-3.73979	-2.29234	-2.744	YMR032W	HOF1	F-BAR protein that regulates actin cytoskeleton organization; binds and bundles actin filaments, linking them to septins; required for cytokinesis, actin cable organization, and secretory vesicle trafficking; regulates actomyosin ring dynamics and septin localization; N-term. half controls cell size and actin cable levels, while the C-term. half controls actin cable organization, inhibiting Bnr1p…
CAGL0F05907g	-0.671718	-0.117329	-0.650095	-0.70139	YMR033W	ARP9	Component of both the SWI/SNF and RSC chromatin remodeling complexes; actin-related protein involved in transcriptional regulation
CAGL0F05929g	-1.50215	-1.40239	-0.214897	-0.472001	YMR034C	RCH1	Negative regulator of cytosolic calcium homeostasis; localizes to the plasma membrane, concentrating at the bud neck during cell division; regulated by Crz1p through a CDRE promoter element; non-essential gene; putative transporter with sequence similarity to human SLC10A7; functional homolog of C. albicans RCH1
CAGL0F05951g	-0.661876	-0.221005	-0.813881	-0.0155271	YMR035W	IMP2	Catalytic subunit of mitochondrial inner membrane peptidase complex; required for maturation of mitochondrial proteins of the intermembrane space; complex contains two catalytic subunits (Imp1p and Imp2p that differ in substrate specificity), and Som1p
CAGL0F05973g	-2.62753	-1.79332	-0.871169	-0.471057	YMR036C	MIH1	Protein tyrosine phosphatase; involved in cell cycle control and retrograde protein transport; regulates the phosphorylation state of Cdc28p; modulates phosphorylation of retromer component Vps26p; homolog of S. pombe cdc25
CAGL0F05995g	0.168534	1.50969	0.868345	-0.895117	YMR037C	MSN2	Stress-responsive transcriptional activator; activated in stochastic pulses of nuclear localization in response to various stress conditions; binds DNA at stress response elements of responsive genes; light sensing pathway component that accumulates in the nucleus in response to blue light; relative distribution to nucleus increases upon DNA replication stress
CAGL0F06017g	1.58686	0.714572	1.86407	0.845247	YMR038C	CCS1	Copper chaperone for superoxide dismutase Sod1p; involved in oxidative stress protection; Met-X-Cys-X2-Cys motif within N-terminus is involved in insertion of copper into Sod1p under conditions of copper deprivation; required for regulation of yeast copper genes in response to DNA-damaging agents; protein abundance increases in response to DNA replication stress; human homolog CCS can complement …
CAGL0F06039g	-0.36458	-0.957733	-0.114544	-0.554094	YMR039C	SUB1	Transcriptional regulator; facilitates elongation through factors that modify RNAP II; role in peroxide resistance involving Rad2p; role in nonhomologous end-joining (NHEJ) of ds breaks in plasmid DNA, but not chromosomal DNA; role in the hyperosmotic stress response through polymerase recruitment at RNAP II and RNAP III genes; negatively regulates sporulation; protein abundance increases in resp…
CAGL0F06061g	-4.97965	-4.31668	-2.98563	-2.54357	YMR041C	ARA2	NAD-dependent arabinose dehydrogenase; involved in biosynthesis of dehydro-D-arabinono-1,4-lactone; similar to plant L-galactose dehydrogenase
CAGL0F06127g	1.07222	1.45438	0.534379	0.599551
CAGL0F06149g	0.807083	-0.165917	0.266803	0.352375	YMR048W	CSM3	Replication fork associated factor; required for stable replication fork pausing; component of the DNA replication checkpoint pathway; required for accurate chromosome segregation during meiosis; forms nuclear foci upon DNA replication stress
CAGL0F06171g	-0.00300116	-0.12594	0.0239335	-0.118449	YMR047C	NUP116	FG-nucleoporin component of central core of the nuclear pore complex; contributes directly to nucleocytoplasmic transport and maintenance of the nuclear pore complex (NPC) permeability barrier; forms a stable association with Nup82p, Gle2p and two other FG-nucleoporins (Nsp1p and Nup159p); NUP116 has a paralog, NUP100, that arose from the whole genome duplication
CAGL0F06215g	0.189766	0.274322	1.58158	-0.460968	YMR044W	IOC4	Member of a complex (Isw1b) with Isw1p and Ioc2p; interacts directly with H3K36me3 nucleosomes through its PWWP domain to recruit the Isw1b complex to open reading frames in a Set2p-dependent manner; Isw1b exhibits nucleosome-stimulated ATPase activity and acts within coding regions to coordinate transcription elongation with termination and processing
CAGL0F06237g	1.64548	0.428068	0.779601	0.416483	YMR043W	MCM1	Transcription factor; involved in cell-type-specific transcription and pheromone response; plays a central role in the formation of both repressor and activator complexes; relocalizes to the cytosol in response to hypoxia
CAGL0F06259g	0.806178	1.12758	0.903479	0.968718	YMR042W	ARG80	Transcription factor involved in regulating arginine-responsive genes; acts with Arg81p and Arg82p
CAGL0F06325g	-2.52957	-1.35294	-1.9065	-0.947597	YMR053C	STB2	Protein that interacts with Sin3p in a two-hybrid assay; part of a large protein complex with Sin3p and Stb1p; STB2 has a paralog, STB6, that arose from the whole genome duplication
CAGL0F06347g	-0.614574	-0.564063	-0.441295	-0.740405	YMR054W	STV1	Subunit a of the vacuolar-ATPase V0 domain; encodes one of two isoforms, located in both Golgi and endosomal V-ATPase complexes while VPH1 encodes the second isoform and is located in vacuolar V-ATPase complexes; interaction with PI(4)P is required for efficient localization and function of Stv1-containing V-ATPases
CAGL0F06369g	-0.906507	-0.644613	-0.741645	-0.834355
CAGL0F06391g	0.950735	1.36201	0.634242	1.17658	YMR055C	BUB2	Mitotic exit network regulator; forms GTPase-activating Bfa1p-Bub2p complex that binds Tem1p and spindle pole bodies, blocks cell cycle progression before anaphase in response to spindle and kinetochore damage
CAGL0F06413g	-1.13691	0.819189	-2.73798	0.677022	YMR058W	FET3	Ferro-O2-oxidoreductase; multicopper oxidase that oxidizes ferrous (Fe2+) to ferric iron (Fe3+) for subsequent cellular uptake by transmembrane permease Ftr1p; required for high-affinity iron uptake and involved in mediating resistance to copper ion toxicity, belongs to class of integral membrane multicopper oxidases; protein abundance increases in response to DNA replication stress
[truncated: 3,790 more rows]

## Sheet: results_BG2
	baseMean	log2FoldChange	lfcSE	stat	pvalue	padj
[truncated: 5,277 more rows]

## Sheet: results_127P
	baseMean	log2FoldChange	lfcSE	stat	pvalue	padj
[truncated: 5,277 more rows]

[truncated: 2 more sheets: results_122P, results_132P]
