# Supplementary material for: Limosilactobacillus fermentum Limits Candida glabrata Growth by Ergosterol Depletion
Source: Microbiol Spectr. 2023 Feb 21;11(2):e03326-22. doi: 10.1128/spectrum.03326-22 (PMC10100998; doi:10.1128/spectrum.03326-22)
Supplement: Supplemental file 2 — Supplemental material. Download spectrum.03326-22-s0002.xlsx, XLSX file, 0.2 MB [file spectrum.03326-22-s0002.xlsx]

## Sheet: acetate as carbon source
Gene ID	Fold change (log2)
CAGL0H04939G	7.35
CAGL0H06633G	5.64
CAGL0J03058G	4.58		Data from:
CAGL0C03223G	4.16		Chew, S.Y., Brown, A.J.P., Lau, B.Y.C. et al. Transcriptomic and proteomic profiling revealed reprogramming of carbon metabolism in acetate-grown human pathogen Candida glabrata. J Biomed Sci 28, 1 (2021). https://doi.org/10.1186/s12929-020-00700-8
CAGL0M06963G	2.68
CAGL0L03982G	2.56
CAGL0G08712G	2.51
CAGL0H03993G	2.11
CAGL0F05863G	1.98
CAGL0J00847G	1.92
CAGL0L03740G	1.92
CAGL0B04917G	1.89
CAGL0E01287G	1.73
CAGL0D06424G	1.63
CAGL0K10868G	1.6
CAGL0K00825G	-3.52
CAGL0I09284G	-3.42
CAGL0K06787G	-3.37
CAGL0L11088G	-3.25
CAGL0M12034G	-3.18
CAGL0J00451G	-3.15
CAGL0K08580G	-3.11
CAGL0F08041G	-3.08
CAGL0H05137G	-2.9
CAGL0L10758G	-2.73
CAGL0I05126G	-2.56
CAGL0I05500G	-2.28
CAGL0C05181G	-2.29
CAGL0E06358G	-2.24
CAGL0I02486G	-2.09
CAGL0H08327G	-2.07
CAGL0D06402G	-2.05
CAGL0L07722G	-2.03
CAGL0L03311G	-2.01
CAGL0D04356G	-1.96
CAGL0F01749G	-1.94
CAGL0H07579G	-1.84
CAGL0J01441G	-1.55
CAGL0J09504G	-1.51

## Sheet: Haa1 regulated
Gene ID	Fold change (log2)
CAGL0C04323g	5.33
CAGL0I07249g	4.71
CAGL0K07337g	4.37		Data from:
CAGL0H02585g	4.19		Bernardo RT, Cunha DV, Wang C, et al. The CgHaa1-Regulon Mediates Response and Tolerance to Acetic Acid Stress in the Human Pathogen Candida glabrata. G3 (Bethesda). 2017;7(1):1-18. Published 2017 Jan 5. doi:10.1534/g3.116.034660
CAGL0H10076g	4.12
CAGL0G06182g	3.72
CAGL0A01804g	3.65
CAGL0K03421g	3.39
CAGL0L08008g	3.39
CAGL0G05269g	3.27
CAGL0I09702g	3.24
CAGL0E05148g	3.23
CAGL0G02057g	3.19
CAGL0H04851g	3.18
CAGL0A02002g	3.16
CAGL0K07590g	3.11
CAGL0I05148g	3.07
CAGL0G02563g	3.06
CAGL0G03179g	3.06
CAGL0A00495g	2.98
CAGL0A01870g	2.97
CAGL0I06644g	2.94
CAGL0M06897g	2.91
CAGL0H07469g	2.9
CAGL0G05698g	2.89
CAGL0A01716g	2.87
CAGL0E03630g	2.84
CAGL0J11462g	2.84
CAGL0G03267g	2.8
CAGL0A01650g	2.8
CAGL0E01749g	2.78

## Sheet: anaerobic
Yeast Gene ID	Gene ID	Fold change (log2)
YGL021W	CAGL0A00231g	3541.4
YBL078C	CAGL0A04675g	4.3
YCL034W	CAGL0B00814g	4.6		Data from:
YML128C	CAGL0B02563g	13.2		Becerra M, Lombardía-Ferreira LJ, Hauser NC, Hoheisel JD, Tizon B, Cerdán ME. The yeast transcriptome in aerobic and hypoxic conditions: effects of hap1, rox1, rox3 and srb10 deletions. Mol Microbiol. 2002 Feb;43(3):545-55. doi: 10.1046/j.1365-2958.2002.02724.x. Erratum in: Mol Microbiol. 2002 Jul;45(1):265. PMID: 11929514.
YDR254W	CAGL0B02673g	4.7
YEL060c	CAGL0B03619g	3.1
YIL111W	CAGL0C01325g	3.5
YKL187C	CAGL0D00418g	4.4
YOR349W	CAGL0D02200g	6.2
YNL327W	CAGL0D02530g	5.9
YOR348C	CAGL0E05632g	4.1
YPL223C	CAGL0E05984g	3.7
YHR005C	CAGL0F06677g	8.3
YGR243W	CAGL0F08085g	3.8
YGR008C	CAGL0F08745g	7.2
YLL026w	CAGL0G03883g	6
YPL082C	CAGL0H05533g	6.1
YGL139W	CAGL0H08888g	3.4
YGL055W	CAGL0I00418g	4.2
YER024w	CAGL0I08305g	5.7
YFL014W	CAGL0J04202g	3.8
YNL134C	CAGL0K02629g	4.5
YGR060W	CAGL0K04477g	3.1
YDR446W	CAGL0K06127g	4.6
YBR214W	CAGL0K06699g	3.6
YDR227W	CAGL0K11396g	3
YOR211C	CAGL0L02783g	11.4
YKR025W	CAGL0L03025g	3.5
YKR024C	CAGL0L03047g	3.7
YDR330W	CAGL0M01320g	3
YMR280C	CAGL0M03025g	3.6
YBR208C	CAGL0M05533g	6.7
YKR049C	CAGL0M05951g	3.9
YBL101W	CAGL0M09449g	4.1

## Sheet: low pH
Gene ID	Fold change (log2)
CAGL0E03223g	-6.55952
CAGL0E06402g	-5.74864
CAGL0H02563g	-5.58514		Data from:
CAGL0C05467g	-5.52625		Zhou P, Yuan X, Liu H, Qi Y, Chen X, Liu L. Candida glabrata Yap6 Recruits Med2 To Alter Glycerophospholipid Composition and Develop Acid pH Stress Resistance. Appl Environ Microbiol. 2020 Nov 24;86(24):e01915-20. doi: 10.1128/AEM.01915-20. PMID: 33036991; PMCID: PMC7688241.
CAGL0M00132g	1.97063
CAGL0K04169g	1.92728
CAGL0K04609g	-5.41658
CAGL0I03806g	-4.79643
CAGL0M00220g	1.89555
CAGL0J11506g	1.70897
CAGL0L08426g	-4.64024
CAGL0E01243g	1.59547
CAGL0H10450g	-4.5412
CAGL0D02640g	-4.47597
CAGL0D02662g	-4.47526
CAGL0E01177g	1.63784
CAGL0M06237g	1.60793
CAGL0A02255g	-4.42044
CAGL0E05610g	1.96671
CAGL0H03399g	1.62069
CAGL0L06666g	-4.41177
CAGL0B01875g	-4.40072
CAGL0G03289g	1.87218
CAGL0K08184g	-4.39339
CAGL0H07469g	-4.39326
CAGL0B02475g	-4.33856
CAGL0K03289g	1.86376
CAGL0I04246g	1.65666
CAGL0F02607g	-4.29884
CAGL0L01177g	1.60999
CAGL0M03421g	-4.29884
CAGL0H04851g	1.88483
CAGL0J05126g	1.74993
CAGL0D00154g	-4.28244
CAGL0G03905g	-4.22879
CAGL0K04279g	-4.22869
CAGL0K10868g	-3.97447
CAGL0B00726g	-3.96482
CAGL0L12496g	-3.94129
CAGL0D00990g	-3.91972
CAGL0L12518g	-3.82254
CAGL0F04191g	-3.72136
CAGL0J05104g	-3.71802
CAGL0K11572g	1.73587
CAGL0K00110g	1.96452
CAGL0H02959g	-3.69268
CAGL0G06050g	-3.57355
CAGL0L06138g	-3.56112
CAGL0C03289g	-3.52499
CAGL0H05445g	1.83101
CAGL0B01012g	-3.52282
CAGL0D03608g	-3.49587
CAGL0M00154g	1.80059
CAGL0C01243g	-3.45306
CAGL0K11858g	1.97259
CAGL0M11990g	1.801
CAGL0G08019g	-3.42951
CAGL0D05280g	1.87692
CAGL0B04543g	-3.36878
CAGL0E03630g	-3.32892
CAGL0L01089g	-3.31915
CAGL0I01408g	-3.30833
CAGL0C01325g	-3.3017
CAGL0I03784g	-3.29172
CAGL0A02277g	-3.27692
CAGL0J02024g	-3.26321
CAGL0M10153g	-3.24417
CAGL0M13805g	1.97809
CAGL0A03806g	-3.21608
CAGL0A00363g	-3.19688
CAGL0D00528g	1.94941
CAGL0I08019g	-3.16293
CAGL0J07612g	1.83241
CAGL0B01595g	-3.13976
CAGL0M04059g	-3.12864
CAGL0J07568g	1.58859
CAGL0I08305g	-3.10315
CAGL0G02453g	-3.08558
CAGL0B00902g	-3.05936
CAGL0H07403g	1.74752
CAGL0F02431g	-3.04424
CAGL0E01969g	1.73939
CAGL0G03795g	1.98142
CAGL0F08371g	-3.04268
CAGL0M05841g	1.75133
CAGL0J03256g	1.80602
CAGL0L00759g	-3.00982
CAGL0H03245g	-2.99541
CAGL0L05192g	-2.99324
CAGL0G02739g	-2.97092
CAGL0H07579g	1.78837
CAGL0L02079g	-2.95197
CAGL0K12716g	-2.94749
CAGL0F02167g	-2.93694
CAGL0J03080g	-2.93641
CAGL0M02629g	1.69
CAGL0I09009g	-2.92798
CAGL0G02563g	-2.92571
CAGL0J06402g	-2.9119
CAGL0M09207g	-2.89822
CAGL0B00462g	-2.88882
CAGL0B03993g	-2.81358
CAGL0K10846g	-2.79027
CAGL0M00550g	-2.76353
CAGL0L03267g	-2.74142
CAGL0J08437g	1.80348
CAGL0G06182g	1.99322
CAGL0A02002g	-2.69793
CAGL0H09944g	1.98495
CAGL0G03883g	-2.68556
CAGL0M07095g	1.59409
CAGL0K01771g	-2.68004
CAGL0I04686g	1.73088
CAGL0J09240g	-2.67667
CAGL0K04147g	1.88592
CAGL0H07337g	-2.66734
CAGL0K05203g	1.73067
CAGL0B04675g	1.92982
CAGL0M12386g	1.60078
CAGL0L06974g	1.99658
CAGL0H10142g	-2.65515
CAGL0K10824g	-2.64242
CAGL0L10406g	-2.64008
CAGL0J07590g	-2.6267
CAGL0E05632g	-2.61218
CAGL0A02046g	1.64913
CAGL0G08844g	1.67963
CAGL0I02200g	1.99824
CAGL0C03047g	1.60372
CAGL0G08107g	-2.60425
CAGL0G06732g	-2.59856
CAGL0E05874g	1.85833
CAGL0M08426g	-2.56192
CAGL0E02475g	1.67843
CAGL0I07315g	-2.5566
CAGL0J06248g	-2.55337
CAGL0J03916g	1.83897
CAGL0J04048g	-2.54615
CAGL0E02409g	1.61218
CAGL0F02057g	-2.54219
CAGL0F07007g	-2.53463
CAGL0K00803g	1.61903
CAGL0F04521g	-2.53095
CAGL0M04939g	1.97949
CAGL0L10868g	-2.52679
CAGL0M09669g	1.60137
CAGL0F09053g	1.87396
CAGL0C01749g	-2.51891
CAGL0D05192g	-2.51149
CAGL0I01122g	1.72786
CAGL0G06006g	-2.48827
CAGL0L05654g	1.81152
CAGL0C05049g	1.85124
CAGL0J01485g	1.95855
CAGL0B00506g	1.87051
CAGL0J00649g	-2.48494
CAGL0B02948g	-2.47562
CAGL0H08866g	1.62258
CAGL0G05830g	-2.47218
CAGL0D03894g	1.65899
CAGL0G04741g	-2.46257
CAGL0I03300g	-2.45854
CAGL0M12815g	-2.45698
CAGL0B03927g	1.93934
CAGL0B01551g	1.72965
CAGL0C01397g	-2.45023
CAGL0A01155g	-2.41901
CAGL0I04906g	1.64166
CAGL0K03465g	-2.40816
CAGL0G04081g	-2.3868
CAGL0L03135g	1.73456
CAGL0C01683g	1.83788
CAGL0A02211g	-2.38657
CAGL0H01177g	-2.3717
CAGL0I08195g	1.79446
CAGL0B01419g	1.8281
CAGL0J05544g	1.62049
CAGL0M01078g	-2.36414
CAGL0L02761g	-2.35611
CAGL0J02684g	1.66532
CAGL0E04070g	1.91962
CAGL0J05610g	1.8218
CAGL0E04048g	1.64488
CAGL0H09372g	-2.32858
CAGL0J11110g	-2.31723
CAGL0I00462g	1.88455
CAGL0H05885g	1.63398
CAGL0F06875g	-2.31689
CAGL0I05808g	-2.30849
CAGL0J10846g	-2.30835
CAGL0G00924g	1.80338
CAGL0J00429g	-2.30641
CAGL0F02233g	-2.30508
CAGL0I02596g	-2.28114
CAGL0K10934g	1.58964
CAGL0K02475g	1.76895
CAGL0J00561g	-2.25684
CAGL0I03190g	-2.24286
CAGL0H04037g	-2.22949
CAGL0K06743g	1.61472
CAGL0I01078g	1.6396
CAGL0H02491g	-2.22817
CAGL0K10978g	-2.2188
CAGL0D00330g	1.7042
CAGL0E02233g	1.74507
CAGL0F03267g	1.59073
CAGL0E05280g	1.87634
CAGL0M04917g	-2.21646
CAGL0G00726g	1.64368
CAGL0H07601g	-2.20877
CAGL0H03201g	-2.20721
CAGL0E04818g	-2.19504
CAGL0A00341g	-2.1945
CAGL0C01705g	1.96022
CAGL0G08866g	1.62382
CAGL0E02431g	1.61034
CAGL0F00935g	-2.17123
CAGL0M07403g	1.73749
CAGL0G06402g	-2.16625
CAGL0J10868g	-2.16583
CAGL0M02717g	-2.15032
CAGL0M10043g	1.74551
CAGL0M06677g	1.71158
CAGL0A02233g	-2.13138
CAGL0C05599g	1.58755
CAGL0H01089g	1.65086
CAGL0H01639g	-2.12946
CAGL0M11242g	1.62785
CAGL0F08217g	-2.1278
CAGL0F07557g	1.66974
CAGL0J00297g	1.68572
CAGL0M08514g	-2.12496
CAGL0I04268g	1.80213
CAGL0M05995g	-2.12232
CAGL0K08030g	1.60851
CAGL0E03542g	1.72516
CAGL0K04807g	1.60561
CAGL0J09394g	1.92574
CAGL0G05049g	1.98994
CAGL0A04279g	1.60891
CAGL0B01727g	1.6106
CAGL0K05467g	1.70987
CAGL0L10538g	-2.12074
CAGL0F07777g	1.92001
CAGL0B04455g	1.79407
CAGL0F06721g	1.63305
CAGL0G01210g	-2.11705
CAGL0E02035g	-2.11455
CAGL0I06270g	-2.10094
CAGL0G08316g	1.81894
CAGL0L00539g	1.59321
CAGL0K08162g	-2.08693
CAGL0B03905g	1.78597
CAGL0J11088g	1.66582
CAGL0D06622g	1.65596
CAGL0I07381g	1.92379
CAGL0L07370g	1.71625
CAGL0F02497g	1.86148
CAGL0G10153g	-2.0869
CAGL0G02585g	-2.08424
CAGL0H01243g	1.72547
CAGL0E04224g	1.78269
CAGL0F03311g	1.70913
CAGL0L09383g	-2.08204
CAGL0F06611g	1.62202
CAGL0H08349g	1.70661
CAGL0G02497g	1.76303
CAGL0L08228g	1.82751
CAGL0E03454g	1.93799
CAGL0F03795g	1.70601
CAGL0K07205g	-2.07948
CAGL0B02651g	1.75261
CAGL0D03564g	1.89941
CAGL0I00880g	1.94624
CAGL0L12012g	1.63754
CAGL0E02651g	-2.07778
CAGL0M11176g	1.74224
CAGL0E04708g	1.75485
CAGL0A02596g	1.83316
CAGL0H06523g	1.62494
CAGL0A04455g	-2.07647
CAGL0K11506g	1.68071
CAGL0C02607g	1.58578
CAGL0L09735g	1.58854
CAGL0L10142g	-2.06524
CAGL0L00407g	1.59957
CAGL0B01837g	1.61473
CAGL0E04400g	1.62734
CAGL0L13090g	1.9753
CAGL0D02376g	1.58709
CAGL0K07634g	-2.05632
CAGL0I04048g	1.82265
CAGL0E06314g	1.98024
CAGL0C02321g	-2.05628
CAGL0G07040g	1.71611
CAGL0E01837g	-2.04887
CAGL0C05555g	-2.04802
CAGL0L05258g	1.95766
CAGL0C05027g	-2.04798
CAGL0J10428g	1.59615
CAGL0L00649g	-2.0375
CAGL0L10362g	-2.03292
CAGL0K09218g	-2.0319
CAGL0K06589g	1.72709
CAGL0F03443g	1.65135
CAGL0J11550g	-2.02221
CAGL0B02904g	-2.01902
CAGL0I05016g	-2.01723
CAGL0A03564g	1.77222
CAGL0I04202g	1.80385
CAGL0L09295g	-2.01088
CAGL0D00572g	1.80633
CAGL0K08140g	1.62987
CAGL0K12496g	1.88314
CAGL0M04389g	-2.00698
CAGL0M06325g	2.00162
CAGL0B02755g	2.00253
CAGL0M04763g	2.00513
CAGL0M07766g	2.00981
CAGL0C00495g	1.58866
CAGL0L05962g	2.01527
CAGL0G03333g	2.01649
CAGL0F03619g	1.69813
CAGL0D03388g	1.59044
CAGL0M07359g	2.02219
CAGL0M09636g	1.66182
CAGL0K00737g	2.02395
CAGL0L00473g	1.76081
CAGL0C04367g	2.02615
CAGL0C02563g	2.02665
CAGL0I00858g	2.02996
CAGL0E04092g	2.03049
CAGL0J08932g	1.62165
CAGL0I04125g	1.97298
CAGL0B01507g	2.03526
CAGL0E05984g	1.73502
CAGL0E06138g	2.04574
CAGL0G07865g	1.59121
CAGL0G04983g	1.61566
CAGL0F02651g	1.88469
CAGL0J02310g	1.60388
CAGL0M04257g	1.84162
CAGL0M08756g	2.04627
CAGL0I09372g	1.84007
CAGL0J11572g	1.86607
CAGL0K08932g	1.96945
CAGL0E00583g	2.0488
CAGL0C03850g	2.05394
SCR1	1.8578
CAGL0L10340g	1.71322
CAGL0F03091g	1.59787
CAGL0A04741g	2.05935
CAGL0E03157g	2.06155
CAGL0F00341g	1.9518
CAGL0K06765g	2.06379
CAGL0J02200g	1.67015
CAGL0E03421g	1.93318
CAGL0M10263g	1.70257
CAGL0K03707g	2.06555
CAGL0H10202g	1.67342
CAGL0J09174g	1.86607
CAGL0K02695g	1.8313
CAGL0K08558g	2.06719
CAGL0I03432g	1.67762
CAGL0G03685g	1.82425
CAGL0C04829g	1.9518
CAGL0M12100g	1.8136
CAGL0G09108g	1.8136
CAGL0M05753g	2.07079
CAGL0L01243g	2.08085
CAGL0K03223g	2.08673
CAGL0A00957g	2.09506
CAGL0F01243g	-1.8806
CAGL0G09295g	2.09785
CAGL0I10626g	-1.74567
CAGL0E05412g	2.107
CAGL0M07568g	2.11292
CAGL0D01980g	-1.74134
CAGL0E05654g	2.12532
CAGL0F04565g	-1.80061
CAGL0I10879g	-1.97196
CAGL0G05357g	2.13368
CAGL0K09944g	-1.86152
CAGL0L01771g	2.13827
CAGL0K11297g	2.13875
CAGL0K05665g	-1.81472
CAGL0M13695g	2.1417
CAGL0K00605g	2.14618
CAGL0M13365g	2.14815
CAGL0M08822g	2.18525
CAGL0L03762g	2.18878
CAGL0J05434g	2.20443
CAGL0H02519g	-1.83693
CAGL0K03421g	2.20501
CAGL0D01265g	2.20556
CAGL0B04411g	2.20556
CAGL0L07832g	2.20639
CAGL0K03267g	2.21051
CAGL0B00946g	2.21144
CAGL0G01562g	2.21229
CAGL0G05093g	-1.9677
CAGL0G06798g	2.21304
CAGL0G03025g	2.21586
CAGL0M09383g	-1.74972
CAGL0K09834g	-1.80839
CAGL0D03938g	-1.8177
CAGL0B00418g	2.22752
CAGL0K03663g	2.22806
CAGL0H09460g	-1.84215
CAGL0M06281g	2.22864
CAGL0C03311g	2.2338
CAGL0I05632g	-1.69628
CAGL0J03762g	-1.94095
CAGL0K01529g	2.2382
CAGL0H05555g	2.23929
CAGL0F04697g	-1.823
CAGL0M13189g	-1.77541
CAGL0L13299g	2.25285
CAGL0K03157g	-1.98894
CAGL0A01177g	-1.80539
CAGL0G07183g1	-1.96424
CAGL0D02464g	2.2533
CAGL0M00374g	2.26686
CAGL0I08503g	2.26743
CAGL0A01199g	-1.73808
CAGL0D00660g	2.27085
CAGL0J07788g	2.27714
CAGL0H03421g	2.27755
CAGL0F00253g	-1.9705
CAGL0F07601g	-1.80199
CAGL0G09801g	2.28024
CAGL0M11484g	-1.67675
CAGL0H03905g	-1.95747
CAGL0I02750g	2.2882
CAGL0M05665g	2.29972
CAGL0C02233g	2.30392
CAGL0I00638g	2.31967
CAGL0G09691g	-1.64391
CAGL0B03553g	2.32687
CAGL0K08602g	2.3272
CAGL0G04433g	2.34932
CAGL0H03641g	2.35435
CAGL0I09108g	-1.97626
CAGL0F00715g	2.3661
CAGL0G02783g	2.37388
CAGL0E02937g	2.38254
CAGL0A03102g	2.38832
CAGL0F06369g	2.38945
CAGL0L11066g	2.39485
CAGL0E03355g	2.40125
CAGL0J08415g	2.40219
CAGL0G07881g	2.40267
CAGL0I10648g	-1.86263
CAGL0G04763g	2.41458
CAGL0K12628g	2.43189
CAGL0H01221g	2.44031
CAGL0D00902g	2.44074
CAGL0H00825g	2.44204
CAGL0F05709g	2.44276
CAGL0F01331g	2.44296
CAGL0M11902g	-1.83556
CAGL0K06787g	-1.58975
CAGL0E00495g	2.44991
CAGL0E02959g	2.4556
CAGL0E04334g	-1.65101
CAGL0E05016g	-1.70943
CAGL0G04961g	2.46168
CAGL0F08789g	2.46293
CAGL0M10065g	2.47125
CAGL0F07029g	2.49714
CAGL0E01419g	2.52276
CAGL0L10956g	2.5236
CAGL0A01430g	-1.75212
CAGL0L08294g	2.52825
CAGL0J05324g	2.53814
CAGL0B00286g	-1.93905
CAGL0J11308g	-1.87979
CAGL0J08316g	2.54154
CAGL0K03509g	2.5436
CAGL0I01276g	-1.64614
CAGL0A02574g	-1.64132
CAGL0H06545g	2.55467
CAGL0J09372g	2.55821
CAGL0M07381g	2.57221
CAGL0M07634g	2.57259
CAGL0C01353g	2.58228
CAGL0A03740g	-1.81182
CAGL0E05192g	2.59352
CAGL0M14047g	2.59462
CAGL0K11616g	-1.79932
CAGL0I04708g	-1.87163
CAGL0K00583g	2.59566
CAGL0G09449g	2.59624
CAGL0I04180g	2.60468
CAGL0L00495g	2.60541
CAGL0K08756g	2.61025
CAGL0I04752g	2.63176
CAGL0I09284g	-1.71436
CAGL0G04279g	2.64368
CAGL0K10626g	-1.99934
CAGL0I01100g	2.65482
CAGL0K04411g	2.66537
CAGL0L02541g	2.67075
CAGL0I05126g	-1.74295
CAGL0H09966g	2.67249
CAGL0I04444g	-1.66332
CAGL0H03047g	2.6747
CAGL0A03498g	2.68165
CAGL0L02563g	2.68368
CAGL0G01254g	-1.78548
CAGL0K06215g	2.68423
CAGL0J07128g	2.68513
CAGL0F04851g	2.70427
CAGL0J02508g	-1.59667
CAGL0E04554g	-1.71583
CAGL0K02365g	-1.5941
CAGL0K12892g	2.71617
CAGL0F07579g	2.72174
CAGL0H02585g	2.72628
CAGL0D04752g	2.72716
CAGL0I02376g	2.73679
CAGL0H09878g	2.74315
CAGL0C04323g	2.77797
CAGL0B01122g	2.7788
CAGL0M06347g	-1.60531
CAGL0E04548g	2.77919
CAGL0I03542g	-1.95208
CAGL0M07469g	-1.68949
CAGL0H08822g	-1.71135
CAGL0H04301g	-1.83718
CAGL0J04136g	-1.8817
CAGL0E03267g	-1.79326
CAGL0M03223g	2.78768
CAGL0F07447g	2.79568
CAGL0K02959g	2.86367
CAGL0I07689g	-1.67566
CAGL0L09207g	-1.81328
CAGL0H08844g	2.90036
CAGL0E01309g	-1.60693
CAGL0K03245g	2.93603
CAGL0E05170g	2.93721
CAGL0G02321g	-1.8315
CAGL0J07084g	-1.62208
CAGL0M11066g	2.93875
CAGL0L01683g	2.94136
CAGL0B03899g	2.96561
CAGL0F00363g	2.99116
CAGL0L10186g	-1.64468
CAGL0E02255g	-1.77465
CAGL0M02893g	-1.61603
CAGL0G02409g	2.99842
CAGL0M07293g	3.00506
CAGL0D03916g	-1.80745
CAGL0K06259g	3.01249
CAGL0J06336g	-1.756
CAGL0C03223g	-1.83745
CAGL0K04631g	-1.90572
CAGL0L12342g	3.01902
CAGL0H06369g	3.02434
CAGL0K12738g	3.05212
CAGL0L12958g	-1.69034
CAGL0I05610g	-1.62922
CAGL0K03553g	3.05235
CAGL0M13343g	3.05777
CAGL0M04367g	3.08676
CAGL0F03641g	3.09411
CAGL0L02607g	-1.75469
CAGL0G01903g	3.10467
CAGL0A04103g	-1.66621
CAGL0B02970g	-1.60183
CAGL0L07898g	-1.6587
CAGL0J04708g	-1.60445
CAGL0M11704g	3.14232
CAGL0J07700g	3.14303
CAGL0G05610g	-1.59737
tRNA-Leu (CAA)	-1.7189
CAGL0G03861g	-1.88586
CAGL0A03542g	-1.71518
CAGL0F05027g	3.15182
CAGL0B03069g	3.17367
CAGL0K07678g	3.18632
CAGL0H03311g	-1.83223
CAGL0M00682g	-1.89023
CAGL0G05654g	-1.7441
CAGL0F05049g	3.18647
CAGL0K05687g	-1.76947
CAGL0H01573g	3.19778
CAGL0F00319g	3.22864
CAGL0M06963g	3.24154
CAGL0M04345g	3.25511
CAGL0I01166g	3.26789
CAGL0H06853g	3.29853
CAGL0A02816g	3.30529
CAGL0C03245g	-1.78631
CAGL0A03784g	-1.67563
CAGL0I06050g	3.34115
CAGL0H01661g	-1.94643
CAGL0G00462g	-1.85202
CAGL0K05813g	3.38816
CAGL0H01859g	-1.61571
CAGL0I07359g	3.39856
CAGL0L03828g	-1.63689
CAGL0H04147g	-1.69398
CAGL0K09702g	3.42641
CAGL0L02321g	3.48158
CAGL0K00341g	-1.65242
CAGL0C00275g	3.48505
CAGL0J01699g	-1.76232
CAGL0D06402g	3.51971
CAGL0F08261g	3.74333
CAGL0K11638g	-1.69871
CAGL0B02838g	3.77567
CAGL0H03971g	3.82785
CAGL0E03025g	4.11192
CAGL0B00990g	4.53662
CAGL0M11660g	5.28327
CAGL0B03839g	5.65646
CAGL0D03630g	-1.77136
CAGL0H09922g	-1.75625
CAGL0I06644g	5.8612
CAGL0H05401g	-1.8184
CAGL0M08778g	-1.77136
CAGL0F06919g	10.2065
CAGL0A01628g	11.7497
CAGL0I06985g	-1.76726
CAGL0M14069g	-1.78928
CAGL0F05137g	-1.94129
CAGL0J00451g	12.1657

## Sheet: oxidative stress
Gene ID	Fold change (log2)
CAGL0H09878g	-5.30006
CAGL0I06160g	-4.24177
CAGL0C04389g	-4.21499		Data from:
CAGL0D00462g	-4.14964		Pedro Pais, Susana Vagueiro, Dalila Mil-Homens, Andreia I. Pimenta, Romeu Viana, Michiyo Okamoto, Hiroji Chibana, Arsénio M. Fialho & Miguel C. Teixeira (2020) A new regulator in the crossroads of oxidative stress resistance and virulence in Candida glabrata: The transcription factor CgTog1, Virulence, 11:1, 1522-1538, DOI: 10.1080/21505594.2020.1839231
CAGL0M02629g	3.6972
CAGL0A03476g	3.71856
CAGL0G02255g	3.73055
CAGL0H04191g	4.01815
CAGL0L05742g	4.25046
CAGL0B04675g	5.43143
CAGL0F07293g	5.70258
CAGL0K06259g	7.25352
CAGL0L08008g	7.68107

## Sheet: FLZ response
Gene ID	Fold change (log2)
CAGL0M01760g	0.81
CAGL0D05940g	0.83
CAGL0L10714g	1.1		Data from:
CAGL0F01793g	1.07		Pais P, Califórnia R, Galocha M, Viana R, Ola M, Cavalheiro M, Takahashi-Nakaguchi A, Chibana H, Butler G, Teixeira MC. Candida glabrata Transcription Factor Rpn4 Mediates Fluconazole Resistance through Regulation of Ergosterol Biosynthesis and Plasma Membrane Permeability. Antimicrob Agents Chemother. 2020 Aug 20;64(9):e00554-20. doi: 10.1128/AAC.00554-20. PMID: 32571817; PMCID: PMC7449212.
CAGL0A00429g	0.83
CAGL0M07656g	0.58
CAGL0H04653g	0.52
CAGL0E04334g	0.96
CAGL0I02970g	0.53
CAGL0K04477g	1.02
CAGL0K03927g	0.84
CAGL0J03916g	1.48
CAGL0L03828g	0.73
CAGL0H05005g	0.59
CAGL0H06831g	-0.51
CAGL0A03740g	-0.53
CAGL0K00715g	0.8
CAGL0L10692g	0.52
CAGL0G03289g	-0.55
CAGL0M04499g	0.57
CAGL0J06028g	-0.5
CAGL0A01089g	2.11
CAGL0D05918g	0.7
CAGL0L03982g	-0.53
CAGL0K12100g	0.81
CAGL0H09504g	0.51
CAGL0A03905g	-0.62
CAGL0F08965g	0.88
CAGL0L08448g	-0.55
CAGL0G02739g	-0.69
CAGL0G05566g	-0.69
CAGL0B01875g	-0.64
CAGL0K05291g	0.51
CAGL0M11660g	0.67
CAGL0G05632g	-0.52
CAGL0K07337g	-0.63
CAGL0A02277g	-0.72
CAGL0M05995g	-0.51
CAGL0B02838g	-0.78
CAGL0G04499g	1.14
CAGL0L06776g	0.85
CAGL0L08547g	0.76
CAGL0J00297g	0.63
CAGL0G00594g	0.61
