# Supplementary material for: Limosilactobacillus fermentum Limits Candida glabrata Growth by Ergosterol Depletion
Source: Microbiol Spectr. 2023 Feb 21;11(2):e03326-22. doi: 10.1128/spectrum.03326-22 (PMC10100998; doi:10.1128/spectrum.03326-22)
Supplement: Supplemental file 3 — Supplemental material. Download spectrum.03326-22-s0003.xlsx, XLSX file, 0.04 MB [file spectrum.03326-22-s0003.xlsx]

## Sheet: Figure 1A
strain	single culture				L. fermentum
	1	2	3		1	2	3
103P	1.11905e+06	1.59637e+06	585103		190886	477032	950337
104P		838757	301406		247378	368637	286130
109P	2.34281e+06	1.23613e+06	410788		269832	419727	139760
110P	914863	678401	386824		345809	179303	207005
112P	2.19765e+06	1.78667e+06	792997		694497	692552	581770
115P	2.099e+06	1.19255e+06	374816		590816	610385	522817
116P	2.16786e+06	1.60763e+06	518746		616685	522852	606061
11P	1.85658e+06	784402	692843		762265	343585	345522
120P	1.37325e+06	488436	324059			25926.8	64699.3
122P		3.38954e+06	2.63907e+06		167343		182535
123P		475521	150987		296100	247473	223041
124P	2.18898e+06	835140	2.09024e+06		863819	608760	512058
127P	1.94015e+06	533173			1.38392e+06	587133	562076
130P		24055.5	76428.4		646432	785367	553489
132P	1.61462e+06	914284			3860.79	10766.9
134P	238660	522979			9934.13		9261.63
135P	1.52309e+06	641325			462145	311720	288698
137P	2.65004e+06	736670			834469	342524	694476
138P	1.05212e+06	421754	190321		38875.8	102133	193005
139P	1.07677e+06	394395	247435		411267	281172	427534
140P	1.13327e+06	438846			453456	444402	690462
141P	1.49172e+06	608855			154894	122366	87386.9
143P	669797	451293			272377	345669	269442
145P	1.19176e+06	638506	494672		78522.5	52504.9	147391
147P	1.27307e+06	532178	522500		821494	453240	641773
148P	1.82811e+06	1.0691e+06	820417		856025	599090	660171
149P	1.03666e+06	211657	300763		498953	464126	552538
150P	1.08018e+06	1.0825e+06			500314	433667	582728
151P	1.38333e+06	965144	453698		522912	350771	262525
152P	2.86908e+06	985617			512210	492052	630772
153P		592237	435694		1.03135e+06	543030	513380
154P		474571	113573		640568	415280	495162
155P	168819	709497	93130.9		4422.58	25126.4	3485.21
156P	439744	90302.4			727204	533397	180654
157P	707641	508450	137376		455710	255565	175885
158P	1.44828e+06	295629	333538		469841	100829	355901
159P	2.34093e+06	554664	507841		441038	141334	567528
160P	1.99767e+06	726241	520148		1.02052e+06	727137	704017
162P	1.22641e+06	462567	256010		651686	228452	483482
163P	1.71358e+06	509351	249557		374476	239192	439965
165P	2.14737e+06	1.61816e+06	698214		716594	554277	543511
166P		101814	64170		250904	238987	507926
167P	1.89744e+06	1.14009e+06	232917		216874	454989	274948
168P	2.2681e+06	370713	596875		679814	305650	255465
16P	2.38181e+06	1.04755e+06	1.18976e+06		1.00051e+06	377824	988985
170P	882565	309479	318035		294725	87753.5	154130
171P	5.03554e+06	1.21079e+06	792662		306125	431868	620265
172P	3.03166e+06	573663			751916	536333
18P	2.1125e+06	1.26801e+06	203106		251152	421150	133525
1P	714156	897393	132133			342361	158260
20P	1.75092e+06	628328	524910		479389	182076	661508
21P	1.04884e+06	467380	547967		576255	455336	665390
23P	4.26824e+06	2.10948e+06	1.40511e+06		451142	233207	289403
26P	821913	822108	889671		518118	151241	391238
27P	2.00898e+06	610216	620996		974695	338773	537186
28P	845881	760254	163107		228196	428706
29P	1.91742e+06	822432	257943		531158	493077	395962
30P	1.2394e+06	683812	206139		764796	516749	606314
32P	1.45255e+06	1.21617e+06	240089		273878		69728.5
38P	982307	154065			28859.2	4220.86	3302.68
39P	1.1432e+06	1.92435e+06	423059		38245.5	180855	167114
40P	1.32101e+06	1.05301e+06	783235		286526	251303	433671
42P	297404	633565			239.951		1049.54
45P	1.70354e+06	1.23865e+06	511609		767247	513469	459021
47P	1.75934e+06	1.21268e+06	449794		244803	78916.4	54519.9
48P		917076	247859		390590	58203.1	91645.1
49P	1.95629e+06	717094	580443		710466	528389	387561
4P	2.3091e+06	874605	1.22973e+06		851216	341910	539321
50P	1.59564e+06	707120	627801		374251	199844	190331
53P	1.64467e+06	962445			753385	693040	628752
54P	571205	623820	152041		289671	64426.3	62851.7
56P	1.70719e+06	1.11607e+06	221866		795187	555776	248839
5P	2.59217e+06	1.16229e+06	1.11811e+06		507077	242042	633224
64P		878122	324674		735595	293779	78565.7
65P	2.17953e+06	1.50914e+06			86031.5	65985.1	54909.4
66P	4.87304e+06	3.10306e+06			420189	568000	351584
69P	1.34564e+06	625106	937854		727766	592392	595944
71P	1.00792e+06	930214			129497	105107	105716
74P	1.88174e+06	1.53324e+06			191668	208843	301941
79P	2.30584e+06	721803			622026	350152	252682
7P		977703	626790		759367	230653	249838
82P	998209	506322			268672	333259	36160.6
83P	1.1714e+06	746759			526020	365908	119977
85P	1.47678e+06	1.21309e+06	1.53689e+06		655313	587280	1.14677e+06
87P	869601	498534	406046		530553	750578	39061.1
88P	716554	494751	409758		407311	407187	173696
89P	1.98992e+06	897871	591184		652250	708052	145759
91P	1.82112e+06	1.52978e+06	754936		787629	732371	479220
93P	2.74501e+06	1.45817e+06	857946		706677	551760	262058
94P	1.23694e+06	777083	536344		597516	611196	513041
95P	1.35895e+06	1.05251e+06	580009		579393	541893	506240
9P	1.83433e+06	804595	1.13292e+06		415057	297941	258863
108P	11984.5	123159			143269	110152
BG2	2.17371e+06	804695	1.42822e+06		669536	399243

## Sheet: Figure 1B
strains	replicates	incubation time [h]	co-culture [CFU/ml]	single culture [CFU/ml]	co-culture [log CFU/ml]	single culture [log CFU/ml]
122P	1	24	6000000	40000000	6.77815	7.60206
122P	2	24	7200000	60000000	6.85733	7.77815
122P	3	24	7400000	58000000	6.86923	7.76343
127P	1	24	68000000	202000000	7.83251	8.30535
127P	2	24	62000000	148000000	7.79239	8.17026
127P	3	24	218000000	670000000	8.33846	8.82607
127P	4	24	248000000	456000000	8.39445	8.65896
132P	1	24	30000000	142000000	7.47712	8.15229
132P	2	24	42000000	206000000	7.62325	8.31387
132P	3	24	18000000	220000000	7.25527	8.34242
132P	4	24	8000000	100000000	6.90309	8
132P	5	24	37400000	142000000	7.57287	8.15229
BG2	1	24	98000000	140000000	7.99123	8.14613
BG2	2	24	66000000	220000000	7.81954	8.34242
BG2	3	24	194000000	120000000	8.2878	8.07918
BG2	4	24	188000000	180000000	8.27416	8.25527

## Sheet: Figure 1D
strains	replicate	condition	growth rate [r]
122P	1	0.2% glucose	0.983365
122P	2	0.2% glucose	0.982305
122P	1	20mM H2O2	0.508872
122P	2	20mM H2O2	0.602248
122P	1	25mM acetic acid	0.684437
122P	2	25mM acetic acid	0.729834
122P	3	25mM acetic acid	0.7056
122P	4	25mM acetic acid	0.627693
122P	1	480mM lactic acid	0.502929
122P	2	480mM lactic acid	0.499964
122P	1	MRS	1.64079
122P	2	MRS	1.69169
122P	1	pH 4	0.852971
122P	2	pH 4	0.753721
122P	1	pH 8.5	0.717315
122P	2	pH 8.5	0.72599
122P	1	YPD	1.02111
122P	2	YPD	1.06614
122P	1	lactate	0.0896681
122P	2	lactate	0.258196
122P	3	lactate	0.0696137
122P	4	lactate	0.0903226
122P	1	MRS-	0.158283
122P	2	MRS-	0.0676792
122P	3	MRS-	0.154188
122P	1	SD norm	0.986841
122P	2	SD norm	1.05031
122P	3	SD norm	0.753698
127P	1	0.2% glucose	1.41446
127P	2	0.2% glucose	1.13336
127P	1	20mM H2O2	0.70484
127P	2	20mM H2O2	0.692304
127P	1	25mM acetic acid	0.863627
127P	2	25mM acetic acid	0.900095
127P	3	25mM acetic acid	0.902517
127P	4	25mM acetic acid	0.797845
127P	1	480mM lactic acid	0.494042
127P	2	480mM lactic acid	0.509367
127P	1	MRS	1.86065
127P	2	MRS	1.70767
127P	1	pH 4	0.925161
127P	2	pH 4	0.880093
127P	1	pH 8.5	0.784285
127P	2	pH 8.5	0.87524
127P	1	YPD	1.31233
127P	2	YPD	1.36634
127P	1	lactate	0.0966357
127P	2	lactate	0.0355424
127P	3	lactate	0.0537935
127P	1	MRS-	0.153834
127P	2	MRS-	0.0151218
127P	3	MRS-	0.192878
127P	1	SD norm	0.926095
127P	2	SD norm	1.02065
127P	3	SD norm	0.788847
132P	1	0.2% glucose	0.750549
132P	2	0.2% glucose	0.964857
132P	1	20mM H2O2	0.399477
132P	2	20mM H2O2	0.409237
132P	1	25mM acetic acid	0.659182
132P	2	25mM acetic acid	0.64786
132P	3	25mM acetic acid	0.740188
132P	1	480mM lactic acid	0.318473
132P	2	480mM lactic acid	0.415454
132P	1	MRS	0.94137
132P	2	MRS	1.09393
132P	1	pH 4	0.42835
132P	2	pH 4	0.52436
132P	1	pH 8.5	0.428601
132P	2	pH 8.5	0.549916
132P	1	YPD	0.697659
132P	2	YPD	0.801413
132P	1	lactate	0.120846
132P	2	lactate	0.150253
132P	3	lactate	0.0253393
132P	4	lactate	0.038523
132P	1	MRS-	0.15461
132P	2	MRS-	0.0264134
132P	3	MRS-	0.106601
132P	1	SD norm	0.714832
132P	2	SD norm	0.798736
132P	3	SD norm	0.639217
BG2	1	0.2% glucose	1.18959
BG2	2	0.2% glucose	1.01568
BG2	1	20mM H2O2	0.68171
BG2	2	20mM H2O2	0.768085
BG2	1	25mM acetic acid	0.885192
BG2	2	25mM acetic acid	0.899352
BG2	3	25mM acetic acid	0.914464
BG2	4	25mM acetic acid	0.951319
BG2	1	480mM lactic acid	0.57274
BG2	2	480mM lactic acid	0.548103
BG2	1	MRS	1.83454
BG2	2	MRS	2.15715
BG2	1	pH 4	0.956512
BG2	2	pH 4	0.890373
BG2	1	pH 8.5	0.833658
BG2	2	pH 8.5	0.886295
BG2	1	YPD	1.37368
BG2	2	YPD	1.48267
BG2	1	lactate	0.0149476
BG2	2	lactate	0.0920248
BG2	3	lactate	0.115006
BG2	1	MRS-	0.0245565
BG2	2	MRS-	0.111347
BG2	1	SD norm	0.915829
BG2	2	SD norm	1.09384
BG2	3	SD norm	0.810263

## Sheet: Figure 4B
strains	replicates	FLZ concentration [µg/ml]	growth rates [r]
122P	1	2	1.05771
122P	2	2	1.03735
122P	1	4	1.07916
122P	2	4	1.06695
122P	1	8	0.936617
122P	2	8	1.02019
122P	1	16	0.532261
122P	2	16	0.641857
122P	1	32	0.277579
122P	2	32	0.337089
122P	1	64	0.173135
122P	2	64	0.106771
122P	1	128	0.143928
122P	2	128	0.135257
127P	1	2	1.02427
127P	2	2	0.956054
127P	1	4	1.02151
127P	2	4	0.978488
127P	1	8	1.00534
127P	2	8	0.96399
127P	1	16	0.80062
127P	2	16	0.879815
127P	1	32	0.484725
127P	2	32	0.453133
127P	1	64	0.287552
127P	2	64	0.218229
127P	1	128	0.251685
127P	2	128	0.106437
132P	1	2	0.726883
132P	2	2	0.545927
132P	1	4	0.656853
132P	2	4	0.509623
132P	1	8	0.37758
132P	2	8	0.381492
132P	1	16	0.190039
132P	2	16	0.251978
132P	1	32	0.20934
132P	2	32	0.102719
132P	1	64	0.115364
132P	2	64	0.136336
132P	1	128	0.209628
132P	2	128	0.111913
BG2	1	2	1.06999
BG2	2	2	1.00583
BG2	1	4	1.04001
BG2	2	4	1.02858
BG2	1	8	1.06368
BG2	2	8	0.991221
BG2	1	16	0.972839
BG2	2	16	0.980982
BG2	1	32	0.556368
BG2	2	32	0.633792
BG2	1	64	0.275544
BG2	2	64	0.202711
BG2	1	128	0.198603
BG2	2	128	0.168914
122P	1	0	0.986841
122P	2	0	1.05031
127P	1	0	0.926095
127P	2	0	1.02065
132P	1	0	0.714832
132P	2	0	0.798736
BG2	1	0	0.915829
BG2	2	0	1.09384

## Sheet: Figure 4C
strain	replicate	time [h]	gene	condition	x-fold expression
BG2	1	2	ERG11	single culture	1.06614
BG2	2	2	ERG11	single culture	1.00033
BG2	1	2	ERG11	co-culture	1.39154
BG2	2	2	ERG11	co-culture	0.948716
BG2	1	6	ERG11	single culture	1.12648
BG2	2	6	ERG11	single culture	1.0026
BG2	1	6	ERG11	co-culture	3.20917
BG2	2	6	ERG11	co-culture	3.96416
BG2	1	24	ERG11	single culture	1.0002
BG2	2	24	ERG11	single culture	1.00161
BG2	1	24	ERG11	co-culture	0.489185
BG2	2	24	ERG11	co-culture	0.422809

## Sheet: Figure 4D
strain	replicate	condition	treatment time [h]	gene	group	x-fold expression
BG2	1	acetic acid	1	ERG11	Control	1.00029
BG2	2	acetic acid	1	ERG11	Control	1.00323
BG2	1	acetic acid	1	ERG11	Treated	0.551705
BG2	2	acetic acid	1	ERG11	Treated	1.13948
BG2	2	acetic acid	4	ERG11	Control	1.00002
BG2	1	acetic acid	4	ERG11	Control	1.00043
BG2	1	acetic acid	4	ERG11	Treated	1.0957
BG2	2	acetic acid	4	ERG11	Treated	0.731222
BG2	1	H2O2	1	ERG11	Control	1.00029
BG2	2	H2O2	1	ERG11	Control	1.00311
BG2	1	H2O2	1	ERG11	Treated	0.412557
BG2	2	H2O2	1	ERG11	Treated	0.258593
BG2	1	H2O2	4	ERG11	Control	1.00043
BG2	2	H2O2	4	ERG11	Control	1.00001
BG2	1	H2O2	4	ERG11	Treated	0.855784
BG2	2	H2O2	4	ERG11	Treated	0.832229
BG2	1	lactic acid	1	ERG11	Control	1.00441
BG2	2	lactic acid	1	ERG11	Control	1.00323
BG2	1	lactic acid	1	ERG11	Treated	0.408152
BG2	2	lactic acid	1	ERG11	Treated	0.496473
BG2	1	lactic acid	4	ERG11	Control	1.00043
BG2	2	lactic acid	4	ERG11	Control	1.00001
BG2	1	lactic acid	4	ERG11	Treated	0.764389
BG2	2	lactic acid	4	ERG11	Treated	0.972185
BG2	1	No C-source	1	ERG11	Control	1.00029
BG2	2	No C-source	1	ERG11	Control	1.00323
BG2	1	No C-source	1	ERG11	Treated	0.855513
BG2	2	No C-source	1	ERG11	Treated	0.656963
BG2	1	No C-source	4	ERG11	Control	1.00043
BG2	2	No C-source	4	ERG11	Control	1.00001
BG2	1	No C-source	4	ERG11	Treated	0.997434
BG2	2	No C-source	4	ERG11	Treated	1.51302
BG2	1	pH 3.5	1	ERG11	Control	1.00029
BG2	2	pH 3.5	1	ERG11	Control	1.00323
BG2	1	pH 3.5	1	ERG11	Treated	0.496244
BG2	2	pH 3.5	1	ERG11	Treated	0.467494
BG2	1	pH 3.5	4	ERG11	Control	1.00043
BG2	2	pH 3.5	4	ERG11	Control	1.00001
BG2	1	pH 3.5	4	ERG11	Treated	1.26092
BG2	2	pH 3.5	4	ERG11	Treated	0.541321
BG2	1	supernatant coculture	1	ERG11	Control	1.00098
BG2	2	supernatant coculture	1	ERG11	Control	1.00255
BG2	1	supernatant coculture	1	ERG11	Treated	1.1408
BG2	2	supernatant coculture	1	ERG11	Treated	0.710576
BG2	1	supernatant coculture	4	ERG11	Control	1.10458
BG2	2	supernatant coculture	4	ERG11	Control	1.00119
BG2	1	supernatant coculture	4	ERG11	Treated	0.980707
BG2	2	supernatant coculture	4	ERG11	Treated	0.475675
BG2	1	supernatant	1	ERG11	Control	1.00729
BG2	2	supernatant	1	ERG11	Control	1.00098
BG2	1	supernatant	1	ERG11	Treated	1.25409
BG2	2	supernatant	1	ERG11	Treated	1.03005
BG2	1	supernatant	4	ERG11	Control	1.01127
BG2	2	supernatant	4	ERG11	Control	1.00089
BG2	1	supernatant	4	ERG11	Treated	0.953925
BG2	2	supernatant	4	ERG11	Treated	1.49823

## Sheet: Figure 6A
strain	repetition	condition	ergosterol concentration [µg/OD40]
BG2	1	single culture	16.5944
BG2	2	single culture	23.357
BG2	3	single culture	26.981
BG2	4	single culture	23.6307
BG2	5	single culture	40.1118
BG2	6	single culture	38.6634
BG2	7	single culture	22.9881
BG2	8	single culture	22.5769
BG2	1	L. fermentum	1.06576
BG2	2	L. fermentum	2.76361
BG2	3	L. fermentum	8.14139
BG2	4	L. fermentum	8.02649
BG2	5	L. fermentum	12.0995
BG2	6	L. fermentum	10.1235
C. albicans	1	L. crispatus	32.8025
C. albicans	2	L. crispatus	38.7224
C. albicans	3	L. crispatus	46.8088
C. albicans	4	L. crispatus	49.8248
C. albicans	1	L. fermentum	11.6318
C. albicans	2	L. fermentum	11.7373
C. albicans	3	L. fermentum	27.9954
C. albicans	1	L. rhamnosus GG	29.2727
C. albicans	2	L. rhamnosus GG	23.6764
C. albicans	3	L. rhamnosus GG	31.9658
C. albicans	4	L. rhamnosus GG	32.9441
C. albicans	1	single culture	33.8968
C. albicans	2	single culture	32.57
C. albicans	3	single culture	52.6819
C. albicans	4	single culture	71.4054
C. krusei	1	L. crispatus	48.7378
C. krusei	2	L. crispatus	50.6124
C. krusei	3	L. crispatus	92.6708
C. krusei	4	L. crispatus	93.9473
C. krusei	1	L. fermentum	42.6525
C. krusei	2	L. fermentum	41.8747
C. krusei	3	L. fermentum	55.5406
C. krusei	1	L. rhamnosus GG	38.8494
C. krusei	2	L. rhamnosus GG	32.2572
C. krusei	3	L. rhamnosus GG	65.9458
C. krusei	4	L. rhamnosus GG	66.199
C. krusei	1	single culture	103.174
C. krusei	2	single culture	113.275
C. krusei	3	single culture	124.095
C. krusei	4	single culture	150.587
C. tropicalis	1	L.crispatus	162.633
C. tropicalis	2	L.crispatus	126.529
C. tropicalis	3	L.crispatus	99.7365
C. tropicalis	4	L.crispatus	92.1194
C. tropicalis	1	L.fermentum	69.2157
C. tropicalis	2	L.fermentum	66.9204
C. tropicalis	3	L.fermentum	62.8265
C. tropicalis	4	L.fermentum	63.3314
C. tropicalis	1	L. rhamnosus GG	93.4172
C. tropicalis	2	L. rhamnosus GG	92.4847
C. tropicalis	3	L. rhamnosus GG	57.3639
C. tropicalis	4	L. rhamnosus GG	52.5995
C. tropicalis	1	single culture	157.885
C. tropicalis	2	single culture	162.891
C. tropicalis	3	single culture	135.988
C. tropicalis	4	single culture	144.777
BG2	1	L. crispatus	16.7186
BG2	2	L. crispatus	17.391
BG2	3	L. crispatus	18.2205
BG2	4	L. crispatus	20.9017
BG2	1	L. rhamnosus GG	28.2623
BG2	2	L. rhamnosus GG	15.182
BG2	3	L. rhamnosus GG	23.0951
BG2	4	L. rhamnosus GG	14.1512
BG2	9	single culture	25.5558
BG2	10	single culture	21.4734
BG2	11	single culture	18.8305
BG2	12	single culture	21.4099

## Sheet: Figure 6B
strain	replicate	ergosterol concentration [µg/OD40]
BG2	1	16.5944
BG2	2	23.357
BG2	3	26.981
BG2	4	23.6307
BG2	5	40.1118
BG2	6	38.6634
BG2	7	22.9881
BG2	8	22.5769
IZCG01(Δerg11)	1	0
IZCG01(Δerg11)	2	0
