# Supplementary material for: Limosilactobacillus fermentum Limits Candida glabrata Growth by Ergosterol Depletion
Source: Microbiol Spectr. 2023 Feb 21;11(2):e03326-22. doi: 10.1128/spectrum.03326-22 (PMC10100998; doi:10.1128/spectrum.03326-22)
Supplement: Supplemental file 4 — Supplemental material. Download spectrum.03326-22-s0004.xlsx, XLSX file, 0.08 MB [file spectrum.03326-22-s0004.xlsx]

## Sheet: Cluster_Heatmap (Fig2C)
GID	GENE_ID	Yeast Standard Name	GWEIGHT	BG2.log2FoldChange	127P.log2FoldChange	122P.log2FoldChange	132P.log2FoldChange	Cluster
AID				ARRY1X	ARRY2X	ARRY0X	ARRY3X
EWEIGHT				1	1	1	1
GENE25X	CAGL0B02343g	YML116W	1	-0.172259	0.165192	0.684469	-0.684287	e
GENE192X	CAGL0E01837g		1	-0.279215	-0.041114	0.790971	-0.477527	e
GENE7X	CAGL0K12100g	YDR044W	1	-0.119058	-0.087868	0.792114	-0.592074	e
GENE108X	CAGL0K10164g	YDR077W	1	-0.137254	-0.101329	0.799596	-0.567898	e
GENE37X	CAGL0G09042g	YPL202C	1	-0.180643	0.018216	0.761985	-0.606444	e
GENE626X	CAGL0L00157g		1	-0.194875	-0.022299	0.780296	-0.570009	e
GENE150X	CAGL0D02794g		1	-0.477545	0.06675	0.71899	-0.315081	e
GENE248X	CAGL0F02101g	YFL007W	1	-0.432964	0.075906	0.730346	-0.380175	e
GENE228X	CAGL0E06358g	YKL152C	1	-0.354441	0.106603	0.730433	-0.489481	e
GENE94X	CAGL0I02486g	YHR174W	1	-0.387253	0.24402	0.652986	-0.516639	e
GENE476X	CAGL0I09504g	YBR274W	1	-0.336292	0.236172	0.659959	-0.566725	e
GENE430X	CAGL0I00105g		1	-0.328195	0.169846	0.699365	-0.547903	e
GENE397X	CAGL0H04961g	YLR378C	1	-0.450974	0.219028	0.658012	-0.432952	e
GENE490X	CAGL0J01595g		1	-0.435757	0.317023	0.597536	-0.485687	e
GENE180X	CAGL0E00231g		1	-0.362487	0.709468	0.150387	-0.504254	e
GENE245X	CAGL0M05885g	YKR063C	1	-0.120874	0.714038	0.093534	-0.693584	e
GENE214X	CAGL0E04620g	YDR055W	1	-0.11794	0.537931	0.347541	-0.774418	e
GENE27X	CAGL0B00105g		1	-0.015704	0.433155	0.415188	-0.839524	e
GENE130X	CAGL0C04873g	YJR111C	1	-0.082892	0.429456	0.449609	-0.803059	e
GENE660X	CAGL0L06424g		1	-0.083957	0.391955	0.485717	-0.800601	e
GENE129X	CAGL0C04829g	YJR112W-A	1	-0.227639	0.461971	0.464421	-0.705639	e
GENE463X	CAGL0I06204g	YJL160C	1	-0.230171	0.471442	0.455483	-0.703641	e
GENE516X	CAGL0J06050g	YNL160W	1	-0.25623	0.428395	0.502579	-0.681631	e
GENE30X	CAGL0F00407g	YJR070C	1	0.658128	-0.088949	0.297386	-0.873452	c
GENE235X	CAGL0F00715g		1	0.607535	0.005251	0.289684	-0.909355	c
GENE306X	CAGL0G01925g	YKR070W	1	0.612897	-0.000725	0.28806	-0.907118	c
GENE300X	CAGL0G00946g		1	0.779749	-0.097442	0.141834	-0.831027	c
GENE376X	CAGL0H01749g		1	0.754017	-0.128442	0.200827	-0.833288	c
GENE42X	CAGL0M06897g	YNL024C	1	0.779528	0.185934	-0.160466	-0.811882	c
GENE263X	CAGL0F04829g	YPR154W	1	0.802101	0.192437	-0.228259	-0.773164	c
GENE207X	CAGL0E03740g	YHL026C	1	0.740388	0.205125	-0.10586	-0.846539	c
GENE197X	CAGL0E02343g	YOL010W	1	0.726218	0.168149		-0.87149	c
GENE671X	CAGL0L07678g		1	0.722862	0.172833		-0.872817	c
GENE84X	CAGL0F01485g	YOR009W	1	0.861291	0.002238	-0.097054	-0.77336	c
GENE181X	CAGL0E00517g	YCR087C-A	1	0.840796	-0.019795		-0.798124	c
GENE221X	CAGL0E05478g	YOR340C	1	0.826162	0.008175		-0.81146	c
GENE348X	CAGL0G07535g	YOR294W	1	0.798901	0.05652		-0.832545	c
GENE435X	CAGL0I00858g	YMR138W	1	0.814108	0.054942	-0.05751	-0.818427	c
GENE309X	CAGL0G02409g	YKR092C	1	0.771909	0.100507		-0.849539	c
GENE604X	CAGL0B00374g	YCL058W-A	1	0.77742	0.0918		-0.846343	c
GENE294X	CAGL0F08833g	YGR014W	1	0.874367	-0.091151		-0.760339	c
GENE106X	CAGL0M09845g	YLR409C	1	0.878353	-0.100476		-0.755001	c
GENE639X	CAGL0I07689g	YOL092W	1	0.879549	-0.103315		-0.753356	c
GENE534X	CAGL0J01045g	YJL033W	1	0.865742	-0.071677		-0.771189	c
GENE156X	CAGL0D03124g		1	0.89616	-0.145178		-0.728106	c
GENE511X	CAGL0J04950g	YJL051W	1	0.902663	-0.163031		-0.716756	c
GENE555X	CAGL0J11990g		1	0.909306	-0.182358		-0.704071	c
GENE428X	CAGL0H10076g	YBR054W	1	0.933717		-0.27055	-0.642375	c
GENE566X	CAGL0K02233g	YER126C	1	0.923196	-0.22756		-0.672759	c
GENE162X	CAGL0D04114g	YHR042W	1	0.928652	0.030809	-0.3834	-0.582948	c
GENE760X	CAGL0M11990g	YAL040C	1	0.952037	-0.050141	-0.319107	-0.589674	c
GENE24X	CAGL0H01375g	YDR297W	1	0.44369	0.276772	0.225051	-0.952399	c
GENE116X	CAGL0M04125g	YNL320W	1	0.401989	0.249332	0.294075	-0.952282	c
GENE123X	CAGL0C04323g	YBR001C	1	0.405371	0.368111	0.163641	-0.944009	c
GENE178X	CAGL0E00116g		1	0.376313	0.329458	0.237154	-0.949811	c
GENE288X	CAGL0F08041g	YGR240C	1	0.348648	0.361856	0.228295	-0.945685	c
GENE51X	CAGL0B03663g	YCR005C	1		0.469319	0.28276	-0.896629	c
GENE380X	CAGL0H02145g	YHR084W	1	0.464407	0.456969		-0.898499	c
GENE50X	CAGL0B03421g	YLR256W	1	0.475128	0.367642	0.084132	-0.933788	c
GENE118X	CAGL0I07293g		1	0.479536	0.449833	-0.039823	-0.896432	c
GENE653X	CAGL0L05192g		1	0.479737	0.443344		-0.900204	c
GENE337X	CAGL0G05896g	YHR143W	1	0.426535	0.473743	-0.00488	-0.902284	c
GENE564X	CAGL0K01771g		1	0.434554	0.452664	0.016985	-0.911088	c
GENE19X	CAGL0A03674g	YBR141C	1	0.539267	0.387179		-0.903569	c
GENE753X	CAGL0M11110g	YDR087C	1	0.536498	0.389912		-0.903533	c
GENE474X	CAGL0I09328g	YBR265W	1	0.526806	0.412829	-0.050657	-0.895864	c
GENE217X	CAGL0E05280g		1	0.566304	0.359832		-0.90326	c
GENE327X	CAGL0G04983g	YLR363W-A	1	0.568713	0.357336		-0.903172	c
GENE754X	CAGL0M11418g	YLR097C	1	0.545679	0.344527	0.022063	-0.919155	c
GENE417X	CAGL0H08822g	YMR177W	1	0.675168	0.164595	0.056919	-0.903568	c
GENE28X	CAGL0M12430g	YIL053W	1	0.636431	0.307183	-0.06472	-0.88578	c
GENE676X	CAGL0F04499g	YBL042C	1	0.644783	0.272948		-0.894854	c
GENE694X	CAGL0L10868g	YOR271C	1	0.63267	0.287159		-0.896952	c
GENE563X	CAGL0L03806g	YNL110C	1	0.667273	0.245695		-0.890091	c
GENE77X	CAGL0L06930g	YDL085C-A	1	0.383965	0.450675	0.081171	-0.922696	c
GENE99X	CAGL0I07315g	YOR131C	1	0.342944	0.502114	0.053818	-0.905762	c
GENE319X	CAGL0G03267g	YER101C	1	0.326047	0.478739	0.105889	-0.917561	c
GENE133X	CAGL0C05643g		1	0.232167	0.578024	0.055478	-0.872555	c
GENE695X	CAGL0L11066g	YOR281C	1	0.225628	0.563652	0.08439	-0.880556	c
GENE412X	CAGL0H07997g		1	0.262449	0.608729		-0.848301	c
GENE198X	CAGL0E02717g	YOR006C	1	0.286343	0.593267		-0.856733	c
GENE656X	CAGL0L05786g		1	0.278698	0.58954	-0.014126	-0.860998	c
GENE460X	CAGL0I06006g	YJL148W	1	0.331365	0.562391		-0.87088	c
GENE14X	CAGL0F07865g	YDR213W	1	0.183582	0.6694	-0.057786	-0.802082	c
GENE640X	CAGL0L03311g	YKR043C	1	0.186388	0.690164	-0.106033	-0.777406	c
GENE559X	CAGL0K00715g	YGR213C	1		0.648242	0.028948	-0.82174	c
GENE692X	CAGL0K09284g	YCR057C	1	0.146958	0.674735		-0.798816	c
GENE542X	CAGL0J10010g	YNL062C	1	0.069273	0.711139		-0.757535	c
GENE684X	CAGL0L09603g	YIR010W	1		0.704669	-0.083287	-0.765932	c
GENE82X	CAGL0C02981g	YCR048W	1	0.425291	-0.133453	0.546224	-0.844948	c
GENE33X	CAGL0B00990g	YCL026C-A	1	0.498827	-0.192135	0.513432	-0.82701	c
GENE740X	CAGL0M08778g	YDR260C	1	0.502995	-0.129399	0.479306	-0.859788	c
GENE142X	CAGL0B02755g	YLR361C-A	1	0.346079	-0.01431	0.54191	-0.880565	c
GENE166X	CAGL0D04708g	YPR124W	1	0.284878	0.08236	0.524666	-0.89879	c
GENE176X	CAGL0D06666g		1	0.226752	0.090203	0.558398	-0.882239	c
GENE270X	CAGL0F05329g	YDR210W	1	0.266118	-0.064269	0.623569	-0.832305	c
GENE738X	CAGL0M08514g	YKL163W	1	0.322959	-0.173863	0.637534	-0.793516	c
GENE202X	CAGL0E03025g	YGR146C	1	0.470885	0.118406	0.344081	-0.940258	c
GENE424X	CAGL0H09834g		1	0.392996	0.077764	0.445063	-0.922709	c
GENE580X	CAGL0K03993g	YGR030C	1	0.040156	0.337927	0.476847	-0.861816	c
GENE616X	CAGL0K11880g	YDR033W	1	0.120305	0.23259	0.520517	-0.880299	c
GENE715X	CAGL0M02167g	YPL156C	1	0.123987	0.246972	0.506956	-0.884801	c
GENE598X	CAGL0K07205g		1	0.027309	0.111329	0.651644	-0.797167	c
GENE668X	CAGL0L07480g	YBR066C	1	0.095981	0.131826	0.606265	-0.840958	c
GENE714X	CAGL0M02123g	YPL158C	1	0.09978	-0.021104	0.692302	-0.777864	c
GENE190X	CAGL0E01727g		1	0.216585	-0.188327	0.705587	-0.740732	c
GENE244X	CAGL0F01463g	YOR010C	1	0.146968	-0.260291	0.760445	-0.654009	c
GENE507X	CAGL0J04048g	YOR226C	1	0.302463	-0.398522	0.71126	-0.622086	c
GENE80X	CAGL0J03916g	YOR237W	1	0.018455	-0.218954	0.796673	-0.60306	c
GENE119X	CAGL0D02728g	YHR199C	1	0.027369	-0.320405	0.812424	-0.526275	c
GENE121X	CAGL0C04136g	YBR009C	1	0.095404	-0.486334	0.796191	-0.412147	c
GENE12X	CAGL0A02299g		1	-0.015004	-0.412278	0.82387	-0.403474	c
GENE280X	CAGL0F07337g	YGL116W	1	-0.07468	-0.437159	0.826082	-0.32113	c
GENE743X	CAGL0M09086g	YJR092W	1	-0.087421	-0.377418	0.832892	-0.374939	c
GENE758X	CAGL0M11726g	YLR110C	1	-0.07848	-0.308343	0.831463	-0.451526	c
GENE124X	CAGL0C04389g	YBL002W	1	0.262999	-0.60333	0.720526	-0.38708	c
GENE451X	CAGL0I04818g	YBR038W	1	0.069345	-0.598452	0.772137	-0.249916	c
GENE386X	CAGL0H02959g	YGL096W	1	0.223882	-0.735352	0.667398	-0.162813	c
GENE427X	CAGL0H10054g	YBR053C	1	0.13424	-0.73377	0.678348	-0.085705	c
GENE47X	CAGL0G02937g	YGR087C	1	0.449471	-0.733114	0.571814	-0.295058	c
GENE184X	CAGL0L13046g	YHR122W	1	0.567385	-0.733068	0.482082	-0.323285	c
GENE645X	CAGL0L04026g	YNL119W	1	0.605653	-0.725237	0.451114	-0.338416	c
GENE611X	CAGL0K09680g	YNL133C	1	0.606554	-0.752503	0.431386	-0.292323	c
GENE163X	CAGL0G01947g	YKR071C	1	0.470428	-0.809483	0.492441	-0.160272	c
GENE432X	CAGL0I00121g		1	0.462761	-0.838867	0.456329		c
GENE637X	CAGL0L02453g	YEL007W	1	0.479511	-0.840751	0.441462		c
GENE185X	CAGL0E01155g	YDR156W	1	0.63115	-0.597382	0.47149	-0.512144	c
GENE402X	CAGL0H05863g	YPL101W	1	0.539207	-0.571765	0.557539	-0.531867	c
GENE541X	CAGL0J09922g	YNL066W	1	0.577863	-0.578935	0.523849	-0.529663	c
GENE552X	CAGL0J11638g	YMR001C	1	0.470996	-0.634555	0.598526	-0.441853	c
GENE120X	CAGL0C03784g		1	0.858764	-0.408561	0.172331	-0.62942	c
GENE151X	CAGL0H09504g	YER014W	1	0.762833	-0.33725	0.293857	-0.726326	c
GENE610X	CAGL0K09416g	YGL211W	1	0.806594	-0.322224	0.227845	-0.7191	c
GENE222X	CAGL0E05522g	YOR342C	1	0.656691	-0.2865	0.401279	-0.778357	c
GENE271X	CAGL0F05687g	YDR186C	1	0.659528	-0.316537	0.409195	-0.759072	c
GENE512X	CAGL0J05159g		1	0.690331	-0.326462	0.37858	-0.749335	c
GENE500X	CAGL0J02794g	YER048W-A	1	0.720308	-0.447356	0.374098	-0.653936	c
GENE517X	CAGL0J06088g	YNL162W-A	1	0.737086	-0.392601	0.342901	-0.694272	c
GENE531X	CAGL0J07986g	YNL260C	1	0.638238	-0.440742	0.46266	-0.667042	c
GENE23X	CAGL0A04499g	YBL071W-A	1	0.532155	-0.459987	0.562195	-0.641249	c
GENE632X	CAGL0L01485g	YML048W	1	0.577786	-0.35114	0.501338	-0.734871	c
GENE693X	CAGL0L10802g	YCR045C	1	0.503851	-0.365958	0.569099	-0.713877	c
GENE220X	CAGL0H06303g	YAL015C	1	0.837579	-0.5271	0.216833	-0.534197	c
GENE0X	CAGL0A00297g	YGL018C	1	0.839598	-0.54603	0.211425	-0.511878	c
GENE464X	CAGL0I06226g	YJL162C	1	0.836957	-0.559977	0.213622	-0.497488	c
GENE529X	CAGL0J07590g	YNL240C	1	0.832997	-0.593413	0.212079	-0.45855	c
GENE387X	CAGL0H03091g	YGL091C	1	0.777171	-0.55158	0.306055	-0.538532	c
GENE494X	CAGL0J02112g	YIL003W	1	0.74648	-0.541893	0.347467	-0.55894	c
GENE739X	CAGL0M08646g	YDR267C	1	0.777966	-0.600359	0.296818	-0.48131	c
GENE307X	CAGL0G02057g	YKR075C	1	0.635325	-0.837089	0.281986		c
GENE657X	CAGL0L06050g	YGL183C	1	0.604423	-0.841232	0.317032		c
GENE778X	CAGL0M13959g	YMR312W	1	0.612151		0.308447	-0.899805	c
GENE362X	CAGL0G10197g		1	0.968368	-0.478311	-0.088203	-0.408739	c
GENE70X	CAGL0C01078g		1	0.933588	-0.417992	0.024239	-0.546721	c
GENE686X	CAGL0F01793g	YLR056W	1	0.948174	-0.347464		-0.577833	c
GENE335X	CAGL0G05764g		1	0.872769	-0.702989	-0.089558		c
GENE401X	CAGL0H05489g	YPL078C	1	0.881599	-0.68973	-0.021225	-0.177529	c
GENE706X	CAGL0J10252g	YNL075W	1	0.883063	-0.68897		-0.171215	c
GENE238X	CAGL0K05049g	YNL221C	1	0.899475	-0.64155	0.022484	-0.287295	c
GENE711X	CAGL0K04675g		1	0.92623	-0.605326		-0.298027	c
GENE3X	CAGL0A01045g	YPL262W	1	0.601206	-0.6546	-0.383246	0.429754	c
GENE83X	CAGL0C03223g	YLL041C	1	0.497353	-0.504646	-0.535149	0.535556	c
GENE267X	CAGL0H05973g	YPL108W	1	0.589977	-0.567095	-0.486536	0.456768	c
GENE654X	CAGL0L05236g	YKL085W	1	0.57181	-0.511526	-0.54165	0.474479	c
GENE149X	CAGL0G10175g		1	0.952846	-0.157073	-0.577087	-0.225572	c
GENE171X	CAGL0H09614g	YER011W	1	0.958898	-0.237726	-0.552933	-0.175124	c
GENE170X	CAGL0H09592g		1	0.983471	-0.243921	-0.485387	-0.261049	c
GENE45X	CAGL0I06644g	YER150W	1	0.947393		-0.52548	-0.401121	c
GENE135X	CAGL0D00176g	YAL062W	1	0.954069		-0.427396	-0.505881	c
GENE627X	CAGL0L00227g		1	0.954158	-0.434332		-0.496949	c
GENE46X	CAGL0B02794g	YLR359W	1	0.789753	-0.457201	-0.568552	0.229114	c
GENE456X	CAGL0I05852g	YPL256C	1	0.754356	-0.613917	-0.416171	0.268846	c
GENE110X	CAGL0K10340g	YOR128C	1	0.88393	-0.4978	-0.471104	0.078088	c
GENE569X	CAGL0K02409g	YPR020W	1	0.919611	-0.425544	-0.501538	0.000585	c
GENE53X	CAGL0B03817g	YJR008W	1	0.779285	-0.785801		0.029392	c
GENE471X	CAGL0I08723g	YGR171C	1	0.796117	-0.775032		0.001792	c
GENE453X	CAGL0I04994g	YER091C	1	0.817354		-0.761419	-0.035141	c
GENE712X	CAGL0K02211g	YER127W	1	0.826436	-0.751794		-0.051765	c
GENE366X	CAGL0H00506g	YJR121W	1	0.848452	-0.202786	-0.698003	0.045451	c
GENE418X	CAGL0D00220g	YAL059W	1	0.837068	-0.128226	-0.730071	0.014343	c
GENE375X	CAGL0H01441g	YDR300C	1	0.818579	-0.253991	-0.693989	0.122514	c
GENE462X	CAGL0I06160g	YJL158C	1	0.7594	-0.16721	-0.759596	0.16052	c
GENE96X	CAGL0I07139g	YOR142W	1	-0.077292	-0.083178	-0.570605	0.724189	d
GENE186X	CAGL0E01287g	YDR148C	1	-0.188136	-0.061817	-0.493188	0.736255	d
GENE173X	CAGL0D06424g	YLR304C	1	-0.142795	-0.109047	-0.500487	0.745443	d
GENE710X	CAGL0M00880g	YLR438W	1	-0.17764	-0.106505	-0.471721	0.74898	d
GENE525X	CAGL0J07084g	YPL113C	1	-0.198396	-0.13306	-0.43295	0.757521	d
GENE78X	CAGL0C02431g	YER032W	1	-0.037786	-0.182689	-0.531837	0.745425	d
GENE409X	CAGL0H07491g	YBR158W	1	0.019957	-0.209711	-0.553721	0.736589	d
GENE777X	CAGL0M13805g	YMR305C	1		-0.269827	-0.583984	0.709261	d
GENE13X	CAGL0A02321g	YHR096C	1	-0.083143	0.235764	-0.714757	0.555251	d
GENE332X	CAGL0G05632g	YDL218W	1	-0.128587	0.194569	-0.670614	0.597746	d
GENE508X	CAGL0J04202g	YFL014W	1	-0.096027	0.155883	-0.679397	0.612655	d
GENE468X	CAGL0B00484g	YCL054W	1	0.012211	0.143279	-0.743167	0.580791	d
GENE415X	CAGL0K10098g	YDR079C-A	1	0.420945	-0.176893	-0.763317	0.512379	d
GENE324X	CAGL0D05940g	YGR175C	1	0.131512	-0.014421	-0.740338	0.616361	d
GENE355X	CAGL0L10692g	YMR201C	1	0.108744	-0.007667	-0.731964	0.624001	d
GENE716X	CAGL0M02783g		1	0.190677	-0.100934	-0.723779	0.62715	d
GENE54X	CAGL0B03839g	YJR010W	1	-0.416279	0.054915	-0.330391	0.684869	d
GENE433X	CAGL0I00143g		1	-0.411663	0.136116	-0.383391	0.652052	d
GENE398X	CAGL0H05137g	YPL061W	1	-0.448121	0.110374	-0.324339	0.6552	d
GENE650X	CAGL0L04708g	YGR111W	1	-0.429266	0.113082	-0.349579	0.658877	d
GENE5X	CAGL0A01221g		1	-0.470493	0.438024	-0.40749	0.433073	d
GENE195X	CAGL0E02079g	YOL116W	1	-0.392823	0.415628	-0.495222	0.465531	d
GENE772X	CAGL0M13266g		1	-0.419056	0.361681	-0.458165	0.508654	d
GENE548X	CAGL0B00264g	YCL067C	1	-0.348682	0.356443	-0.531233	0.516586	d
GENE208X	CAGL0E03916g	YHL032C	1	-0.375438	0.275159	-0.482712	0.576105	d
GENE536X	CAGL0J09020g	YDL194W	1	-0.381005	0.244493	-0.466212	0.595839	d
GENE413X	CAGL0H08085g	YOR033C	1	-0.454452	0.283909	-0.395939	0.559596	d
GENE466X	CAGL0I06380g		1	-0.464822	0.278593	-0.381324	0.560667	d
GENE87X	CAGL0H06699g	YIL155C	1	-0.237072	0.399875	-0.637281	0.467592	d
GENE530X	CAGL0K08800g	YMR009W	1	-0.280985	0.455307	-0.604789	0.423581	d
GENE95X	CAGL0I06743g	YER145C	1	-0.065098	0.40019	-0.754885	0.412907	d
GENE310X	CAGL0G02453g	YKR093W	1	-0.100329	0.4471	-0.735485	0.381828	d
GENE539X	CAGL0G00330g	YGR278W	1	-0.091299	0.528202	-0.734117	0.290329	d
GENE489X	CAGL0A03432g	YLR032W	1	-0.284572	0.602743	-0.582529	0.257472	d
GENE21X	CAGL0A03905g	YLR205C	1		0.556234	-0.815971	0.115188	d
GENE766X	CAGL0F05709g	YDR184C	1	-0.646866	0.560506		0.109237	d
GENE619X	CAGL0A02904g	YDR371W	1	-0.64165	0.572933		0.091594	d
GENE679X	CAGL0K04477g	YGR060W	1	-0.654552	0.539588		0.137841	d
GENE750X	CAGL0I07711g	YOL091W	1	-0.653689	0.542126		0.13444	d
GENE67X	CAGL0C00715g	YLR221C	1	0.800607	0.226206	-0.682808	-0.350891	b
GENE203X	CAGL0K01397g	YDL045C	1	0.78851	0.251013	-0.677164	-0.369246	b
GENE275X	CAGL0D04180g	YIL091C	1	0.765099	0.253341	-0.723478	-0.301848	b
GENE311X	CAGL0F09009g	YHR040W	1	0.822709	0.159468	-0.705995	-0.283068	b
GENE399X	CAGL0H05203g	YPL066W	1	0.810161	0.167925	-0.721386	-0.263586	b
GENE100X	CAGL0F01551g	YLR068W	1	0.749959	0.186074	-0.787915	-0.155004	b
GENE505X	CAGL0B01397g	YOL144W	1	0.749113	0.201648	-0.781879	-0.175768	b
GENE495X	CAGL0K09922g	YOR359W	1	0.662105	0.28358	-0.821032	-0.131539	b
GENE506X	CAGL0L03872g	YNL113W	1	0.706034	0.244739	-0.803202	-0.154458	b
GENE518X	CAGL0F06809g	YIR026C	1	0.724124	0.274157	-0.765822	-0.239346	b
GENE744X	CAGL0M09581g	YBL099W	1	0.76451	0.092227	-0.799288	-0.064335	b
GENE117X	CAGL0M04411g	YLR137W	1	0.431909	0.57432	-0.751189	-0.261926	b
GENE242X	CAGL0F01265g	YOL028C	1	0.472895	0.558043	-0.735671	-0.302153	b
GENE90X	CAGL0I01826g	YHR148W	1	0.562663	0.49078	-0.731187	-0.329142	b
GENE374X	CAGL0M03751g	YNL299W	1	0.524284	0.525846	-0.725887	-0.331129	b
GENE475X	CAGL0I09350g	YBR267W	1	0.60313	0.453158	-0.731381	-0.331792	b
GENE97X	CAGL0I07183g	YOR140W	1	0.499435	0.57813	-0.643961	-0.440491	b
GENE400X	CAGL0H08866g	YMR172W	1	0.501372	0.559525	-0.693356	-0.374427	b
GENE68X	CAGL0C00847g		1	0.541395	0.539661	-0.663011	-0.42493	b
GENE219X	CAGL0E05434g	YOR337W	1	0.553733	0.532886	-0.651772	-0.441733	b
GENE601X	CAGL0K07700g	YFL023W	1	0.577469	0.501823	-0.682377	-0.403801	b
GENE652X	CAGL0L04928g	YKL068W	1	0.556404	0.520914	-0.680517	-0.403686	b
GENE4X	CAGL0M11660g		1	0.582923	0.516337	-0.615117	-0.491029	b
GENE419X	CAGL0H09218g	YGL224C	1	0.579761	0.517185	-0.624801	-0.479031	b
GENE317X	CAGL0K12210g	YBR104W	1	0.617701	0.489892	-0.573704	-0.540774	b
GENE594X	CAGL0K06809g	YBR220C	1	0.653838	0.433114	-0.666574	-0.427265	b
GENE107X	CAGL0J11352g	YNL186W	1	0.506497	0.418755		-0.902375	b
GENE408X	CAGL0H07469g	YBR157C	1	0.507091	0.418197	-0.845066		b
GENE381X	CAGL0H02189g	YMR269W	1	0.514381	0.411309		-0.902813	b
GENE115X	CAGL0M03949g	YNL310C	1	0.675892	0.432322	-0.544357	-0.570743	b
GENE503X	CAGL0J03344g	YER082C	1	0.746504	0.347338	-0.570111	-0.530617	b
GENE122X	CAGL0C04279g	YBR002C	1	0.746958	0.345418	-0.461744	-0.637518	b
GENE504X	CAGL0J03388g	YDL175C	1	0.745382	0.342584	-0.431119	-0.663734	b
GENE345X	CAGL0G07128g	YML023C	1	0.810203	0.261819	-0.487064	-0.591844	b
GENE473X	CAGL0I09152g	YBR257W	1	0.800289	0.276067	-0.483532	-0.59971	b
GENE159X	CAGL0M14069g		1	0.85138	0.154856	-0.311069	-0.702053	b
GENE696X	CAGL0L11088g	YOR283W	1	0.794008	0.24654	-0.320339	-0.727095	b
GENE452X	CAGL0I04862g		1	0.830452	0.219065	-0.405178	-0.651224	b
GENE58X	CAGL0B04587g	YOR110W	1	0.616904	0.473142	-0.37971	-0.717222	b
GENE210X	CAGL0M08800g	YDR259C	1	0.611402	0.491861	-0.44782	-0.662329	b
GENE732X	CAGL0M06765g	YNL032W	1	0.645169	0.461421	-0.470575	-0.642901	b
GENE157X	CAGL0D03278g	YLR021W	1	0.619251	0.447845	-0.303477	-0.770505	b
GENE411X	CAGL0H07667g	YGL248W	1	0.601329	0.449537	-0.260775	-0.796977	b
GENE612X	CAGL0K11022g	YDR236C	1	0.659371	0.399681	-0.286557	-0.779381	b
GENE620X	CAGL0K12254g	YBR105C	1	0.679662	0.35811	-0.241653	-0.803005	b
GENE597X	CAGL0K07161g		1	0.700232	0.382273	-0.370147	-0.719244	b
GENE153X	CAGL0D02860g	YLL033W	1	0.396824	0.620494	-0.258618	-0.765587	b
GENE2X	CAGL0A00847g	YLR316C	1	0.332641	0.676798	-0.304578	-0.711747	b
GENE393X	CAGL0H04213g	YML081W	1	0.403101	0.640761	-0.343948	-0.7068	b
GENE241X	CAGL0F01177g	YOL036W	1	0.51203	0.54071	-0.286207	-0.773418	b
GENE446X	CAGL0I03872g	YDL138W	1	0.463107	0.585336	-0.301573	-0.753756	b
GENE339X	CAGL0G06182g	YHR131C	1	0.514196	0.510552	-0.213158	-0.818476	b
GENE726X	CAGL0M05907g	YKR064W	1	0.515482	0.522492	-0.244775	-0.800085	b
GENE201X	CAGL0E02959g	YGR150C	1	0.371936	0.677516	-0.442411	-0.613927	b
GENE255X	CAGL0F03597g	YPL175W	1	0.295778	0.722386	-0.486029	-0.539021	b
GENE338X	CAGL0K07007g	YBR238C	1	0.366133	0.682605	-0.535675	-0.519949	b
GENE279X	CAGL0F07139g	YGL120C	1	0.43846	0.629375	-0.411052	-0.663668	b
GENE152X	CAGL0D02838g	YLL034C	1	0.474233	0.603598	-0.414066	-0.670651	b
GENE764X	CAGL0M12496g		1	0.468393	0.609314	-0.422479	-0.662114	b
GENE439X	CAGL0I01342g		1	0.528966	0.564239	-0.440273	-0.659818	b
GENE515X	CAGL0J06006g	YNL153C	1	0.557331	0.538803	-0.431373	-0.671648	b
GENE513X	CAGL0J05720g	YNL149C	1	0.528304	0.570732	-0.53412	-0.571802	b
GENE168X	CAGL0D05566g	YLL012W	1	0.484256	0.604603	-0.541528	-0.554217	b
GENE747X	CAGL0M10065g		1	0.492102	0.598108	-0.554119	-0.542976	b
GENE521X	CAGL0J06732g	YML111W	1	0.454403	0.625207	-0.555382	-0.531114	b
GENE546X	CAGL0J10780g	YHR073W	1	0.482712	0.602847	-0.578817	-0.513628	b
GENE690X	CAGL0L10538g	YHR063C	1	0.522189	0.572792	-0.579123	-0.522744	b
GENE703X	CAGL0L12892g	YKL051W	1	0.432336	0.641875	-0.511548	-0.569549	b
GENE718X	CAGL0M03091g	YJL087C	1	0.471251	0.614102	-0.493301	-0.598938	b
GENE164X	CAGL0D04202g	YIL090W	1	0.396314	0.557576	-0.794126	-0.166649	b
GENE299X	CAGL0K03927g	YMR134W	1	0.346545	0.521045	-0.837686	-0.036791	b
GENE403X	CAGL0F03641g		1	0.349574	0.54225	-0.823572	-0.075138	b
GENE252X	CAGL0A02772g	YDR364C	1	0.387252	0.53418	-0.818107	-0.110211	b
GENE465X	CAGL0I06248g	YJL165C	1	0.402698	0.508622	-0.831098		b
GENE35X	CAGL0B01122g	YLR180W	1	0.309149	0.577914	-0.806841		b
GENE223X	CAGL0E05566g	YOR344C	1	0.312838	0.575376	-0.807991		b
GENE204X	CAGL0E03201g	YGR157W	1	0.292532	0.589158	-0.801468		b
GENE568X	CAGL0K02387g		1	0.272979	0.55462	-0.827394	-0.007091	b
GENE89X	CAGL0H01419g	YDR299W	1	0.336265	0.490251	-0.854718	0.021315	b
GENE593X	CAGL0K06787g	YBR218C	1	0.318227	0.499126	-0.852323	0.028084	b
GENE527X	CAGL0F00913g	YOL045W	1	0.363006	0.438426	-0.871933	0.063615	b
GENE369X	CAGL0E03542g	YLR313C	1	0.277858	0.620816	-0.776801	-0.128759	b
GENE93X	CAGL0F08525g		1	0.566653	0.33822	-0.855087	-0.056671	b
GENE194X	CAGL0G04499g	YJL105W	1	0.542366	0.351171	-0.860693	-0.03973	b
GENE268X	CAGL0J00297g	YHR045W	1	0.437537	0.39264	-0.876721	0.039658	b
GENE478X	CAGL0L05654g	YJL129C	1	0.417067	0.429439	-0.867995	0.014603	b
GENE638X	CAGL0L02915g	YOR204W	1	0.473399	0.403805	-0.864366	-0.019724	b
GENE544X	CAGL0M07227g	YHR196W	1	0.479623	0.338492	-0.882957	0.057955	b
GENE239X	CAGL0L03828g	YNL111C	1	0.533202	0.421993	-0.8293	-0.132781	b
GENE199X	CAGL0E02893g	YBL014C	1	0.529266	0.406936	-0.840641	-0.102447	b
GENE341X	CAGL0G06688g	YNL103W	1	0.517901	0.419067	-0.839416	-0.104439	b
GENE277X	CAGL0F06897g	YIR035C	1	0.432978	0.4839	-0.836656		b
GENE285X	CAGL0E04246g	YML036W	1	0.475314	0.461287	-0.833749	-0.109738	b
GENE326X	CAGL0G04763g		1	0.472197	0.450087	-0.842061		b
GENE746X	CAGL0M10043g		1	0.459677	0.464248	-0.838645	-0.092165	b
GENE295X	CAGL0F03553g	YPL170W	1	0.546552	0.473183	-0.774574	-0.252048	b
GENE414X	CAGL0K11616g	YKL120W	1	0.535101	0.460731	-0.7976	-0.205119	b
GENE467X	CAGL0J02376g	YIL019W	1	0.53174	0.449008	-0.810368	-0.177266	b
GENE484X	CAGL0J00275g		1	0.495313	0.470351	-0.81674	-0.15581	b
GENE359X	CAGL0G10021g	YPR186C	1	0.620011	0.402636	-0.773926	-0.255607	b
GENE724X	CAGL0M05599g	YBR162C	1	0.599343	0.417001	-0.781581	-0.241649	b
GENE209X	CAGL0E04092g	YHL040C	1	-0.073598	0.68077	-0.684479	0.070421	b
GENE351X	CAGL0L13068g	YHR123W	1	-0.120492	0.672512	-0.666347	0.107441	b
GENE524X	CAGL0J07062g	YPL111W	1	-0.103753	0.631266	-0.696973	0.162573	b
GENE64X	CAGL0C00110g		1	0.020685	0.706299	-0.696905	-0.036965	b
GENE6X	CAGL0A01474g	YGL028C	1	0.090887	0.671881	-0.74045	-0.029204	b
GENE406X	CAGL0M10131g	YKL089W	1	0.151348	0.645141	-0.767655	-0.03572	b
GENE407X	CAGL0H05247g	YPL068C	1	0.16236	0.605085	-0.796028	0.021696	b
GENE533X	CAGL0G00374g	YGR276C	1	0.197579	0.598931	-0.802043	-0.001353	b
GENE246X	CAGL0D05918g	YGR177C	1	0.041965	0.627053	-0.759784	0.08388	b
GENE550X	CAGL0H01485g	YDR302W	1	0.103553	0.606065	-0.78643	0.069926	b
GENE586X	CAGL0I06314g		1	-0.007333	0.614494	-0.748987	0.13494	b
GENE472X	CAGL0K05599g	YOR080W	1	-0.014645	0.669588	-0.715843	0.054014	b
GENE140X	CAGL0D00462g	YKL185W	1	0.025857	0.553631	-0.783822	0.197449	b
GENE342X	CAGL0F06523g		1	-0.009215	0.543454	-0.772097	0.230972	b
GENE461X	CAGL0L08404g	YPR152C	1	0.081614	0.509283	-0.814687	0.216905	b
GENE543X	CAGL0M10912g	YNR032C-A	1	0.091127	0.460178	-0.825944	0.267752	b
GENE361X	CAGL0L06776g		1	0.24529	0.510554	-0.847746	0.085016	b
GENE372X	CAGL0K10208g	YDR075W	1	0.242874	0.508134	-0.848461	0.090567	b
GENE486X	CAGL0J00341g	YHR047C	1	0.195699	0.49473	-0.846893	0.149577	b
GENE434X	CAGL0D02816g	YLL035W	1	0.189195	0.517233	-0.839132	0.125817	b
GENE584X	CAGL0H01551g	YDR531W	1	0.186898	0.511092	-0.840693	0.135816	b
GENE154X	CAGL0H07337g		1	0.273804	0.434374	-0.871564	0.1565	b
GENE526X	CAGL0M11440g	YLR098C	1	0.214812	0.413694	-0.865568	0.230175	b
GENE757X	CAGL0C03652g	YNR041C	1	0.179797	0.465432	-0.850478	0.198363	b
GENE276X	CAGL0C01199g	YLR228C	1	0.24109	0.731211	-0.605134	-0.374053	b
GENE373X	CAGL0L01573g	YML053C	1	0.348504	0.67193	-0.645668	-0.381652	b
GENE448X	CAGL0I04224g	YGL163C	1	0.286522	0.682247	-0.688384	-0.287271	b
GENE363X	CAGL0G10219g		1	0.217738	0.699344	-0.697247	-0.226721	b
GENE290X	CAGL0F08239g		1	0.172376	0.712227	-0.692133	-0.199357	b
GENE444X	CAGL0K06765g	YBR217W	1	0.157127	0.707661	-0.70215	-0.169525	b
GENE485X	CAGL0K06985g	YBR239C	1	0.207567	0.683238	-0.724205	-0.173486	b
GENE325X	CAGL0F03333g	YMR270C	1	0.08255	0.792546	-0.537811	-0.344171	b
GENE200X	CAGL0E02915g		1	-0.002605	0.801033	-0.542189	-0.263125	b
GENE297X	CAGL0I00550g	YLR297W	1	0.034438	0.78357	-0.584489	-0.240404	b
GENE305X	CAGL0E01903g	YOL125W	1	0.037874	0.764968	-0.622897	-0.186831	b
GENE719X	CAGL0M03311g	YEL017W	1	-0.053732	0.786521	-0.57193	-0.167745	b
GENE745X	CAGL0M09779g	YLR286C	1	-0.061066	0.793631	-0.555709	-0.183741	b
GENE298X	CAGL0K03069g	YMR073C	1	0.190995	0.225127	-0.848559	0.42555	b
GENE205X	CAGL0J07700g	YNL245C	1	0.182949	0.167677	-0.832297	0.474785	b
GENE396X	CAGL0H04939g	YLR377C	1	0.162551	0.201921	-0.833129	0.461771	b
GENE582X	CAGL0C03487g	YNR048W	1	0.11531	0.238963	-0.822192	0.461033	b
GENE260X	CAGL0I02354g	YHR169W	1	0.16308	0.328874	-0.852916	0.354075	b
GENE323X	CAGL0J07414g	YNL230C	1	0.204824	0.310332	-0.86447	0.342428	b
GENE477X	CAGL0L09999g	YOR044W	1	0.192374	0.325222	-0.861818	0.337336	b
GENE592X	CAGL0M11330g		1	0.105766	0.383535	-0.835028	0.338841	b
GENE756X	CAGL0A04587g	YBL082C	1	0.096231	0.387162	-0.831477	0.341197	b
GENE344X	CAGL0L10714g	YMR202W	1	0.28558	0.362517	-0.882379	0.227397	b
GENE394X	CAGL0L01001g	YIL038C	1	0.248735	0.355403	-0.876347	0.265322	b
GENE579X	CAGL0I01056g		1	0.293197	0.320784	-0.884827	0.263959	b
GENE769X	CAGL0C03289g	YLL048C	1	0.251589	0.309626	-0.876442	0.308342	b
GENE113X	CAGL0M03773g	YNL300W	1	0.343222	0.102607	-0.862657	0.409942	b
GENE292X	CAGL0I09900g	YOR319W	1	0.287055	0.114425	-0.851899	0.443533	b
GENE395X	CAGL0D04136g		1	0.386023	0.146222	-0.880785	0.341654	b
GENE443X	CAGL0F05247g	YBR151W	1	0.410315	0.119401	-0.878354	0.341752	b
GENE622X	CAGL0K12650g	YFL037W	1	0.398457	0.102446	-0.872774	0.364984	b
GENE442X	CAGL0L07810g		1	0.4938	0.099247	-0.879727	0.279794	b
GENE421X	CAGL0J02222g		1	0.478524	-0.052851	-0.833111	0.400552	b
GENE247X	CAGL0K12144g	YBR101C	1	0.629578	-0.056791	-0.831287	0.251614	b
GENE623X	CAGL0K12848g	YFL045C	1	0.586177	6.2e-05	-0.852979	0.259853	b
GENE607X	CAGL0K09130g	YOR247W	1	0.573275	-0.068743	-0.831488	0.320069	b
GENE440X	CAGL0G07018g	YML018C	1	0.583392	0.192915	-0.878032	0.094839	b
GENE528X	CAGL0I03344g	YDL167C	1	0.547404	0.254734	-0.882208	0.073184	b
GENE561X	CAGL0L07832g	YCR016W	1	0.639141	0.190048	-0.859731	0.023656	b
GENE410X	CAGL0E01925g	YOL124C	1	0.476056	0.22695	-0.894084	0.184193	b
GENE762X	CAGL0L10890g	YOR272W	1	0.48956	0.242695	-0.89292	0.153779	b
GENE709X	CAGL0M00374g	YJR137C	1	0.584826	0.340377	-0.844981		b
GENE779X	CAGL0M01892g	YBR076W	1		0.337417	-0.844789	0.362822	b
GENE72X	CAGL0C01287g	YIL114C	1	0.027259	0.805326	-0.262924	-0.576547	b
GENE59X	CAGL0B04609g		1	0.012658	0.821918	-0.387432	-0.454031	b
GENE211X	CAGL0K09372g	YGL209W	1	0.10318	0.799585	-0.436064	-0.473586	b
GENE218X	CAGL0H07051g	YDR321W	1	0.119182	0.788388	-0.340174	-0.574282	b
GENE687X	CAGL0L10164g	YOR051C	1	0.11775	0.793296	-0.381534	-0.536399	b
GENE57X	CAGL0B04455g	YNL101W	1	-0.112424	0.770486	-0.57784		b
GENE114X	CAGL0M03839g	YNL305C	1	-0.119791	0.772084		-0.629416	b
GENE575X	CAGL0M11836g	YAL033W	1	-0.091836	0.765671		-0.650958	b
GENE101X	CAGL0J09460g	YIL079C	1	-0.026893	0.747197		-0.697427	b
GENE109X	CAGL0E06292g		1	-0.021105	0.745316		-0.701333	b
GENE583X	CAGL0K04367g	YGR055W	1	-0.012435	0.742427		-0.707115	b
GENE346X	CAGL0G07249g	YML027W	1	0.003208	0.737003	-0.659988		b
GENE360X	CAGL0G10109g	YPR190C	1	0.00913	0.734879		-0.721132	b
GENE735X	CAGL0M07293g		1	-0.047278	0.753521		-0.683366	b
GENE761X	CAGL0B02838g		1	-0.06753	0.759332		-0.668925	b
GENE138X	CAGL0A01628g	YGL035C	1	-0.223817	0.834533	-0.263422	-0.35418	b
GENE700X	CAGL0L11968g	YER173W	1	-0.29218	0.81038	-0.112272	-0.412814	b
GENE350X	CAGL0G07667g	YJL079C	1		0.784188	-0.510889	-0.417849	b
GENE705X	CAGL0L02937g	YOR202W	1	-0.34339	0.784198		-0.417931	b
GENE549X	CAGL0J07436g	YNL231C	1	-0.336103	0.785103		-0.426123	b
GENE562X	CAGL0J07458g	YNL232W	1	-0.371964	0.779593		-0.384752	b
GENE69X	CAGL0C00946g		1		0.785345	-0.371124	-0.558771	b
GENE609X	CAGL0I04334g	YJL134W	1	-0.207337	0.785705		-0.555491	b
GENE499X	CAGL0J11792g		1	-0.209762	0.785934		-0.553295	b
GENE741X	CAGL0E01507g	YOL137W	1	-0.167168	0.780716		-0.590672	b
GENE736X	CAGL0J01023g	YJL035C	1	-0.259454	0.788718		-0.506387	b
GENE438X	CAGL0K11902g	YDR034C	1	-0.234873	0.793078	-0.462589	-0.102501	b
GENE227X	CAGL0F04521g	YBL043W	1	-0.625982	0.581119	-0.083149	0.121125	b
GENE256X	CAGL0H09922g	YBR045C	1	-0.602086	0.585534	-0.15188	0.161545	b
GENE146X	CAGL0D02530g		1	-0.657139	0.552903	0.013054	0.084297	b
GENE9X	CAGL0A01870g		1	-0.601916	0.641721		-0.016928	b
GENE672X	CAGL0E04334g	YHR007C	1	-0.604989	0.637502		-0.009636	b
GENE631X	CAGL0F03443g	YMR274C	1	-0.62097	0.613088		0.030758	b
GENE730X	CAGL0M06655g	YNL031C	1	-0.468969	0.676073	-0.335241	0.121251	b
GENE423X	CAGL0L06666g	YGR234W	1	-0.408955	0.770898		-0.339067	b
GENE291X	CAGL0F08261g	YGR254W	1	-0.445307	0.758891		-0.290707	b
GENE664X	CAGL0C05225g	YOL063C	1	-0.431993	0.763725		-0.308856	b
GENE595X	CAGL0C02299g	YER038C	1	-0.458745	0.753457		-0.271835	b
GENE272X	CAGL0G06116g	YHR134W	1	-0.469667	0.756126	-0.09321	-0.200135	b
GENE596X	CAGL0D05434g		1	-0.489023	0.738928		-0.227028	b
GENE699X	CAGL0G01782g	YPR104C	1	-0.478259	0.74448		-0.243344	b
GENE389X	CAGL0H03971g	YCR004C	1	-0.512078	0.725418		-0.190463	b
GENE62X	CAGL0B05137g		1	-0.528848	0.714951	-0.04169	-0.151299	b
GENE734X	CAGL0M05203g		1	-0.533618	0.710498		-0.154003	b
GENE404X	CAGL0J10494g	YDR441C	1	-0.52483	0.71688		-0.169174	b
GENE613X	CAGL0K11440g	YDR225W	1	-0.521013	0.719522		-0.175632	b
GENE659X	CAGL0J08459g	YDR505C	1	-0.574075	0.674703		-0.077752	b
GENE669X	CAGL0L07546g	YDR046C	1	-0.505141	0.732487	-0.120559	-0.113673	b
GENE165X	CAGL0D04620g	YPR119W	1	0.117054	-0.825114	0.499826	0.201348	a
GENE22X	CAGL0A04169g	YLR190W	1	0.315596	-0.846454	0.505841	0.018131	a
GENE303X	CAGL0G01430g	YNL045W	1	0.448493	-0.878175	0.37126	0.051535	a
GENE367X	CAGL0H00594g	YPL255W	1	0.538094	-0.844126	0.386254		a
GENE15X	CAGL0L01831g		1	0.507886	-0.888897	0.197037	0.177088	a
GENE16X	CAGL0H04257g		1	0.554364	-0.876957	0.110617	0.20509	a
GENE18X	CAGL0H04279g		1	0.584963	-0.863748	0.052063	0.219836	a
GENE43X	CAGL0B02497g	YML124C	1	0.611042	-0.85223	0.014737	0.219565	a
GENE196X	CAGL0E02145g	YOL113W	1	0.632237	-0.848048	0.012059	0.196866	a
GENE254X	CAGL0G00748g	YAR008W	1	0.708676	-0.765402	-0.187044	0.236884	a
GENE614X	CAGL0K11462g	YDR224C	1	0.738325	-0.806971		0.091524	a
GENE731X	CAGL0M06677g	YNL030W	1	0.6843	-0.826251		0.164827	a
GENE132X	CAGL0C05093g	YOL057W	1	0.038765	-0.732887	0.081082	0.606154	a
GENE71X	CAGL0F01419g	YOR011W	1	-0.038093	-0.738394	0.224956	0.544645	a
GENE532X	CAGL0J08294g	YNL275W	1	-0.057398	-0.729491	0.235346	0.544657	a
GENE302X	CAGL0G01408g		1	0.047103	-0.806125	0.340576	0.411559	a
GENE126X	CAGL0C04433g		1	0.165568	-0.849304	0.299433	0.377416	a
GENE36X	CAGL0B01188g	YLR183C	1	0.245096	-0.869168	0.263329	0.353858	a
GENE509X	CAGL0J04268g		1	0.31758	-0.879238	0.214068	0.340705	a
GENE661X	CAGL0L06512g	YGR230W	1	0.397828	-0.828011		0.45306	a
GENE347X	CAGL0G07315g	YML030W	1	-0.174824	-0.682744	0.403218	0.447465	a
GENE182X	CAGL0E00649g	YCR079W	1	-0.248927	-0.62942	0.459172	0.412288	a
GENE573X	CAGL0K02805g		1	-0.262246	-0.618439	0.478998	0.394801	a
GENE343X	CAGL0G06952g	YJL012C	1	-0.252214	-0.625075	0.507211	0.363193	a
GENE680X	CAGL0L08888g	YPL006W	1	-0.219568	-0.649167	0.519558	0.342291	a
GENE426X	CAGL0H10032g	YBR052C	1	-0.134684	-0.711129	0.479347	0.359579	a
GENE449X	CAGL0I04268g	YGL161C	1	-0.072141	-0.742165	0.528125	0.279296	a
GENE651X	CAGL0L04730g	YGR112W	1	-0.112485	-0.718888	0.53196	0.292527	a
GENE773X	CAGL0M13277g	YKL067W	1	-0.096247	-0.733183	0.496061	0.326483	a
GENE649X	CAGL0L04598g	YOR173W	1	-0.163882	-0.678995	0.570931	0.265061	a
GENE314X	CAGL0G02739g	YIL101C	1	0.152922	-0.742291		0.612246	a
GENE707X	CAGL0L13354g		1	0.162842	-0.747038	0.664418		a
GENE74X	CAGL0C01705g	YBR244W	1	-0.354802	-0.522176	0.349915	0.520177	a
GENE131X	CAGL0C05027g	YAR035W	1	-0.351415	-0.524105	0.343087	0.525546	a
GENE175X	CAGL0D06600g	YLL019C	1	-0.370575	-0.484764	0.270086	0.578367	a
GENE32X	CAGL0B00770g	YCL038C	1	-0.321584	-0.535352	0.274966	0.575084	a
GENE334X	CAGL0G05720g	YDL214C	1	-0.347451	-0.510668	0.277128	0.574105	a
GENE547X	CAGL0J11132g	YNL173C	1	-0.350991	-0.515812	0.307164	0.552753	a
GENE92X	CAGL0I02134g	YHR160C	1	-0.418873	-0.420653	0.238776	0.593865	a
GENE236X	CAGL0F00869g	YOL048C	1	-0.421961	-0.411004	0.22342	0.602659	a
GENE330X	CAGL0G05544g	YDL223C	1	-0.421516	-0.427814	0.266772	0.575672	a
GENE340X	CAGL0G06622g		1	-0.394979	-0.438547	0.21575	0.61089	a
GENE429X	CAGL0H10362g	YDL110C	1	-0.382505	-0.455647	0.224321	0.606945	a
GENE491X	CAGL0J01661g		1	-0.350844	-0.479291	0.199992	0.623257	a
GENE702X	CAGL0L12276g	YLR090W	1	-0.370152	-0.443326	0.164605	0.641988	a
GENE717X	CAGL0M03025g	YMR280C	1	-0.307864	-0.504502	0.158669	0.646811	a
GENE312X	CAGL0G02673g		1	-0.25146	-0.571307	0.193677	0.622205	a
GENE349X	CAGL0G07623g	YBR286W	1	-0.251125	-0.596391	0.265953	0.574678	a
GENE496X	CAGL0J02508g		1	-0.241082	-0.616701	0.310388	0.540508	a
GENE66X	CAGL0C00671g	YLR219W	1	-0.458446	-0.287585	0.073653	0.665492	a
GENE141X	CAGL0D00704g	YDL072C	1	-0.447309	-0.339253	0.136706	0.642971	a
GENE321X	CAGL0G03773g	YLL023C	1	-0.443913	-0.338278	0.127096	0.648209	a
GENE644X	CAGL0L03982g	YNL117W	1	-0.429004	-0.37895	0.17018	0.630888	a
GENE44X	CAGL0B02563g	YML128C	1	-0.303201	-0.47381	0.08722	0.682905	a
GENE621X	CAGL0K12518g	YFL030W	1	-0.311625	-0.458659	0.074991	0.688406	a
GENE283X	CAGL0F07601g	YKL096W-A	1	-0.408621	-0.350397	0.073194	0.678937	a
GENE469X	CAGL0I07865g	YOL084W	1	-0.363514	-0.39781	0.065132	0.689306	a
GENE420X	CAGL0H09460g	YER015W	1	-0.337737	-0.406135	0.032319	0.704668	a
GENE636X	CAGL0L02167g	YKR009C	1	-0.356171	-0.380826	0.024455	0.705656	a
GENE98X	CAGL0I07227g	YOR136W	1	-0.252369	-0.507606	0.059435	0.693653	a
GENE169X	CAGL0D05808g	YLL001W	1	-0.24116	-0.512319	0.049243	0.69735	a
GENE103X	CAGL0K12804g		1	-0.152841	-0.543263		0.718981	a
GENE240X	CAGL0F01111g	YOL032W	1	-0.18	-0.520243		0.72312	a
GENE642X	CAGL0E05456g	YOR338W	1	-0.194899	-0.507192		0.724968	a
GENE237X	CAGL0J03960g	YOR229W	1	-0.267683	-0.456673	-0.002204	0.719674	a
GENE383X	CAGL0H02563g	YMR251W-A	1	-0.261469	-0.444975		0.729321	a
GENE287X	CAGL0F07975g	YGR237C	1	-0.216389	-0.487821		0.727088	a
GENE293X	CAGL0F08745g	YGR008C	1	-0.219467	-0.484993		0.727337	a
GENE479X	CAGL0I09966g	YOL053W	1	-0.219176	-0.485261		0.727314	a
GENE605X	CAGL0K08734g	YIR014W	1	-0.221111	-0.483476		0.727464	a
GENE390X	CAGL0H03993g	YNR001C	1	-0.239072	-0.474031	-0.018282	0.7245	a
GENE662X	CAGL0L06600g	YGR232W	1	-0.231025	-0.474248		0.728149	a
GENE742X	CAGL0M09020g	YJR095W	1	-0.185361	-0.588309	0.103093	0.66369	a
GENE55X	CAGL0B04213g	YPR115W	1	-0.02597	-0.506009	-0.227609	0.752702	a
GENE88X	CAGL0H06787g	YIL160C	1	-0.199217	-0.39249	-0.182522	0.767344	a
GENE483X	CAGL0J00116g		1	-0.115001	-0.447677	-0.209921	0.765713	a
GENE431X	CAGL0I00116g		1	-0.042783	-0.377363	-0.358263	0.771523	a
GENE144X	CAGL0D02134g	YKL133C	1	0.099914	-0.488505	-0.355768	0.737473	a
GENE352X	CAGL0G08712g	YIL125W	1	0.21331	-0.433641	-0.487066	0.700512	a
GENE498X	CAGL0J02552g		1	0.092674	-0.371449	-0.469508	0.741397	a
GENE264X	CAGL0F04851g	YPR155C	1	-0.11085	-0.57698		0.710707	a
GENE685X	CAGL0L09911g		1	-0.109094		-0.580427	0.710313	a
GENE104X	CAGL0K05390g		1	-0.056716	-0.617266		0.696858	a
GENE441X	CAGL0I02794g	YOR114W	1	-0.065742	-0.61079		0.699408	a
GENE137X	CAGL0D01265g		1	-0.083954	-0.585197	-0.050397	0.712662	a
GENE572X	CAGL0K02739g	YHL003C	1	-0.088878	-0.593752		0.705507	a
GENE577X	CAGL0K03459g	YMR107W	1	-0.00412	-0.653151		0.680148	a
GENE624X	CAGL0K12958g		1	-0.035324	-0.632239		0.69044	a
GENE688X	CAGL0L10186g	YOR052C	1	-0.023998	-0.639956		0.686831	a
GENE216X	CAGL0E04884g	YDR216W	1	-0.382015	-0.272484	-0.082139	0.729752	a
GENE269X	CAGL0H07645g	YGL249W	1	-0.391635	-0.254454	-0.0891	0.728303	a
GENE183X	CAGL0E00803g	YDR171W	1	-0.426868	-0.256272		0.706017	a
GENE233X	CAGL0F00605g	YDR516C	1	-0.424346	-0.259615		0.706838	a
GENE172X	CAGL0D06402g	YLR303W	1	-0.429751		-0.254514	0.705058	a
GENE752X	CAGL0M11000g	YNR034W-A	1	-0.430902	-0.25089		0.704668	a
GENE224X	CAGL0E05632g	YOR348C	1	-0.411975	-0.165157	-0.156806	0.727052	a
GENE493X	CAGL0J02002g	YIL006W	1	-0.390599	-0.181604	-0.170621	0.735938	a
GENE581X	CAGL0K04235g	YGR043C	1	-0.379429	-0.184477	-0.183208	0.740227	a
GENE551X	CAGL0J11550g	YNL195C	1	-0.341769	-0.193572	-0.224015	0.752469	a
GENE728X	CAGL0M06061g	YBR168W	1	-0.301147	-0.287776	-0.178084	0.76012	a
GENE39X	CAGL0B01639g	YDR137W	1	-0.283374	-0.423002		0.729253	a
GENE60X	CAGL0B04851g		1	-0.289656		-0.418637	0.729086	a
GENE249X	CAGL0F02255g	YFR003C	1	-0.315811	-0.388964		0.727652	a
GENE502X	CAGL0J03146g	YER070W	1	-0.318639	-0.385906		0.727422	a
GENE497X	CAGL0J02530g		1	-0.303616	-0.401979		0.728472	a
GENE729X	CAGL0M06325g	YBR182C	1	-0.304545	-0.400997		0.728419	a
GENE691X	CAGL0L10582g	YMR196W	1	-0.298376	-0.40749		0.728743	a
GENE492X	CAGL0J01699g		1	-0.30882	-0.122072	-0.327421	0.751427	a
GENE768X	CAGL0M13101g		1	-0.214042	-0.227227	-0.339176	0.773558	a
GENE79X	CAGL0C02739g	YAL008W	1	-0.544614	-0.193316	0.122551	0.608493	a
GENE38X	CAGL0B01595g		1	-0.53614	-0.182914	0.08623	0.625939	a
GENE708X	CAGL0L13392g		1	-0.528431	-0.182466	0.068081	0.63593	a
GENE331X	CAGL0G05566g	YDL222C	1	-0.534523	-0.23513	0.166903	0.595864	a
GENE320X	CAGL0G03487g	YER113C	1	-0.483696	-0.185226	-0.018292	0.680328	a
GENE576X	CAGL0K03421g	YMR105C	1	-0.496228	-0.156419		0.675524	a
GENE289X	CAGL0F08107g	YGR244C	1	-0.467521	-0.207093	-0.020716	0.688443	a
GENE647X	CAGL0L04378g	YOR161C	1	-0.462726	-0.211783	-0.02347	0.691093	a
GENE1X	CAGL0A00737g		1	-0.546022	0.082239	-0.164713	0.621609	a
GENE20X	CAGL0A03740g		1	-0.545779	-0.07996	-0.022129	0.640982	a
GENE65X	CAGL0C00539g	YBR132C	1	-0.563551	-0.071645	0.004659	0.623651	a
GENE63X	CAGL0B05148g		1	-0.571057		-0.026524	0.618373	a
GENE177X	CAGL0D06688g	YOR374W	1	-0.585492	0.016043	-0.039559	0.602122	a
GENE329X	CAGL0G05357g		1	-0.584722	0.003939		0.603659	a
GENE353X	CAGL0G08954g	YOL019W	1	-0.593639	0.023494		0.593022	a
GENE641X	CAGL0L03377g	YJL089W	1	-0.604137	-0.016414	0.033212	0.580453	a
GENE304X	CAGL0G01738g		1	-0.515022	-0.069021	-0.089844	0.667002	a
GENE105X	CAGL0K05687g		1	-0.6288	0.107336	-0.026241	0.540818	a
GENE266X	CAGL0F04917g	YLR273C	1	-0.625099	0.101423		0.546553	a
GENE615X	CAGL0J10516g	YDR440W	1	-0.61795	0.0822		0.558627	a
GENE558X	CAGL0L08426g	YPR151C	1	-0.640375	0.146884		0.516368	a
GENE588X	CAGL0J03586g	YCR066W	1	-0.634507	0.128593		0.528791	a
GENE673X	CAGL0I06853g	YER140W	1	-0.651084	0.183919		0.490042	a
GENE674X	CAGL0K08580g	YKL106W	1	-0.650235	0.180768		0.492344	a
GENE365X	CAGL0H00330g	YLR454W	1	-0.583993	-0.174734	0.204275	0.547567	a
GENE160X	CAGL0D03982g	YHR037W	1	-0.632304	-0.090153	0.217987	0.497585	a
GENE677X	CAGL0L08448g	YPR149W	1	-0.614199	-0.140355	0.247115	0.500552	a
GENE296X	CAGL0G00121g		1	-0.632737	-0.05075	0.153489	0.523112	a
GENE602X	CAGL0K07876g	YPR083W	1	-0.615598	-0.08625	0.152962	0.542001	a
GENE585X	CAGL0K04631g	YGR067C	1	-0.665545	0.030706	0.15021	0.477743	a
GENE775X	CAGL0M13365g	YHR184W	1	-0.650311	0.010666	0.125221	0.507538	a
GENE770X	CAGL0M13189g	YKL062W	1	-0.666371	0.063069	0.113688	0.482729	a
GENE125X	CAGL0C04411g	YBL003C	1	-0.348254	-0.129589	0.803005	-0.332049	a
GENE112X	CAGL0K10626g	YFR015C	1	-0.398317	-0.266512	0.779257	-0.121314	a
GENE391X	CAGL0H04037g	YOR178C	1	-0.387643	-0.254858	0.787686	-0.15207	a
GENE234X	CAGL0F00693g	YOR323C	1	-0.188513	-0.431804	0.816855	-0.203424	a
GENE139X	CAGL0D00418g	YKL187C	1	-0.260037	-0.369351	0.815191	-0.192689	a
GENE727X	CAGL0M05995g	YKR046C	1	-0.25094	-0.407396	0.80697	-0.15552	a
GENE188X	CAGL0L06374g		1	-0.346979	-0.338233	0.787662	-0.109336	a
GENE29X	CAGL0K08536g	YKL103C	1	-0.281596	-0.425854	0.786126	-0.085562	a
GENE748X	CAGL0M10307g	YKL004W	1	-0.300967	-0.413229	0.7819	-0.07459	a
GENE553X	CAGL0J11770g	YMR008C	1	-0.31917	-0.385209	0.784777	-0.087284	a
GENE388X	CAGL0H03619g	YNL011C	1	-0.468494	-0.063348	0.752306	-0.22735	a
GENE191X	CAGL0E01815g		1	-0.534198	-0.138844	0.70063	-0.034474	a
GENE384X	CAGL0H02695g	YKR058W	1	-0.488134	-0.149271	0.740351	-0.109832	a
GENE570X	CAGL0K02519g		1	-0.498894	-0.128434	0.734385	-0.113943	a
GENE278X	CAGL0F06941g	YGL062W	1	-0.393353	-0.347825	0.75169	-0.017399	a
GENE629X	CAGL0L00803g	YIL045W	1	-0.432065	-0.335601	0.721678	0.039103	a
GENE519X	CAGL0J06468g	YML100W	1	-0.533783	-0.200895	0.677549	0.050243	a
GENE537X	CAGL0J09130g		1	-0.48319	-0.26474	0.707685	0.03336	a
GENE212X	CAGL0L08514g	YPR147C	1	-0.153488	-0.535543	0.780897	-0.098752	a
GENE313X	CAGL0G02717g	YIL099W	1	-0.220875	-0.541828	0.742965	0.012852	a
GENE368X	CAGL0H00638g	YPL253C	1	-0.252272	-0.514846	0.744916	0.015316	a
GENE578X	CAGL0K03575g	YMR114C	1	-0.255049	-0.547241	0.708959	0.086445	a
GENE187X	CAGL0E01331g	YDR146C	1	-0.159992	-0.617198	0.705653	0.064652	a
GENE445X	CAGL0I03652g	YDL149W	1	-0.165934	-0.62073	0.696166	0.083612	a
GENE749X	CAGL0M10439g	YDR001C	1	-0.146708	-0.611897	0.721232	0.030487	a
GENE322X	CAGL0G03883g	YLL026W	1	-0.186416	-0.619196	0.678953	0.119774	a
GENE689X	CAGL0L10208g	YOR054C	1	-0.228722	-0.596082	0.667592	0.150326	a
GENE52X	CAGL0B03685g		1	-0.567334	-0.202402	0.616853	0.145998	a
GENE102X	CAGL0K05247g	YPR030W	1	-0.579828	-0.193024	0.596271	0.169695	a
GENE455X	CAGL0I05764g	YNR009W	1	-0.571403	-0.216534	0.590115	0.190936	a
GENE148X	CAGL0D02662g		1	-0.663249	0.025704	0.539308	0.091352	a
GENE225X	CAGL0E05654g	YPL206C	1	-0.645749	-0.02813	0.560969	0.106023	a
GENE436X	CAGL0I00902g	YMR136W	1	-0.670798	-0.003558	0.500631	0.166839	a
GENE147X	CAGL0D02640g		1	-0.580197	-0.12128	0.646781	0.04781	a
GENE145X	CAGL0D02266g	YOR352W	1	-0.616275	-0.067487	0.606876	0.07	a
GENE625X	CAGL0K12980g		1	-0.616788	-0.07263	0.603669	0.078863	a
GENE628X	CAGL0L00649g	YAL054C	1	-0.602145	0.04304	0.639328		a
GENE697X	CAGL0L11374g	YML070W	1	-0.610547	0.131994	0.611995	-0.140327	a
GENE161X	CAGL0D04026g	YGR019W	1	-0.402551	-0.459076	0.614235	0.240506	a
GENE17X	CAGL0A03366g	YLR028C	1	-0.433928	-0.418615	0.62065	0.225006	a
GENE41X	CAGL0B01925g	YDR122W	1	-0.428992	-0.427354	0.615055	0.234405	a
GENE85X	CAGL0H06611g	YIL151C	1	-0.433071	-0.41529	0.629419	0.212056	a
GENE765X	CAGL0M12551g	YIL057C	1	-0.415663	-0.438781	0.625314	0.222244	a
GENE316X	CAGL0G02915g	YGR086C	1	-0.430155	-0.4096	0.645999	0.186869	a
GENE193X	CAGL0A01089g	YPL272C	1	-0.479823	-0.378635	0.569784	0.281788	a
GENE230X	CAGL0F00116g		1	-0.480035	-0.372697	0.585758	0.260088	a
GENE273X	CAGL0F05885g	YMR032W	1	-0.481135	-0.365432	0.599367	0.240315	a
GENE281X	CAGL0F07513g	YKL093W	1	-0.486946	-0.360528	0.591636	0.248952	a
GENE667X	CAGL0L07106g	YDL090C	1	-0.464668	-0.387837	0.600293	0.245326	a
GENE514X	CAGL0J05830g	YNL144C	1	-0.509293	-0.336523	0.569142	0.269788	a
GENE286X	CAGL0F07953g	YGR236C	1	-0.459117	-0.410201	0.554787	0.307645	a
GENE385X	CAGL0H02893g	YJL070C	1	-0.420247	-0.450227	0.581994	0.281595	a
GENE229X	CAGL0E06380g	YKL151C	1	-0.433617	-0.439364	0.564292	0.301803	a
GENE315X	CAGL0G02827g	YIL105C	1	-0.442713	-0.427397	0.567742	0.295482	a
GENE416X	CAGL0H08778g	YPR042C	1	-0.438461	-0.430842	0.573979	0.288437	a
GENE635X	CAGL0L01947g	YKL034W	1	-0.440005	-0.428308	0.576137	0.285289	a
GENE591X	CAGL0K06699g	YBR214W	1	-0.431105	-0.432772	0.595365	0.261627	a
GENE589X	CAGL0K06325g	YDR458C	1	-0.495754	-0.322975	0.635003	0.17684	a
GENE232X	CAGL0F00583g	YDR517W	1	-0.321443	-0.515189	0.671047	0.158699	a
GENE377X	CAGL0H01837g	YJR059W	1	-0.298503	-0.528727	0.683306	0.137038	a
GENE31X	CAGL0B00748g	YCL039W	1	-0.368694	-0.482276	0.644654	0.19943	a
GENE535X	CAGL0J08591g	YOR086C	1	-0.381528	-0.46931	0.642757	0.201194	a
GENE284X	CAGL0F07777g	YMR169C	1	-0.341507	-0.520595	0.622041	0.233175	a
GENE557X	CAGL0K00231g	YKL215C	1	-0.346463	-0.513445	0.627385	0.225637	a
GENE231X	CAGL0M04213g	YLR126C	1	-0.36336	-0.441807	0.709523	0.088758	a
GENE554X	CAGL0J11836g	YML042W	1	-0.386082	-0.423549	0.700351	0.102394	a
GENE136X	CAGL0D00198g	YAL060W	1	-0.392353	-0.431088	0.682613	0.133941	a
GENE49X	CAGL0B03311g	YBR280C	1	-0.413867	-0.411043	0.674149	0.143875	a
GENE751X	CAGL0M10956g	YNR034W	1	-0.420036	-0.401212	0.676526	0.137835	a
GENE318X	CAGL0G03245g	YJL082W	1	-0.411059	-0.409359	0.680793	0.13274	a
GENE590X	CAGL0K06380g		1	-0.402181	-0.419171	0.682489	0.131978	a
GENE763X	CAGL0M12474g	YIL055C	1	-0.405946	-0.42566	0.667751	0.156969	a
GENE56X	CAGL0B04367g	YBR037C	1	-0.358064	-0.531877	0.477653	0.405403	a
GENE258X	CAGL0F04345g		1	-0.343753	-0.545836	0.460626	0.422076	a
GENE540X	CAGL0J09812g	YBR126C	1	-0.380938	-0.508635	0.460662	0.422025	a
GENE8X	CAGL0A01826g	YDR345C	1	-0.346005	-0.54269	0.502332	0.379477	a
GENE658X	CAGL0L06182g	YGL190C	1	-0.342046	-0.546347	0.504661	0.376846	a
GENE646X	CAGL0L04268g	YOR155C	1	-0.302803	-0.58333	0.491912	0.387335	a
GENE405X	CAGL0H06281g	YAL016W	1	-0.375736	-0.51127	0.521473	0.358648	a
GENE437X	CAGL0I01034g	YOR035C	1	-0.397545	-0.4888	0.516266	0.363192	a
GENE523X	CAGL0J06908g	YPL119C	1	-0.408099	-0.475171	0.532501	0.343882	a
GENE174X	CAGL0D06512g		1	-0.404919	-0.472946	0.56269	0.308289	a
GENE643X	CAGL0L03938g	YNL115C	1	-0.392635	-0.482789	0.577269	0.291269	a
GENE262X	CAGL0F04807g	YIL136W	1	-0.386749	-0.49534	0.55047	0.324733	a
GENE713X	CAGL0M01936g	YBR074W	1	-0.398729	-0.482185	0.551609	0.322419	a
GENE48X	CAGL0B03201g	YKR011C	1	-0.360504	-0.520635	0.559768	0.314484	a
GENE721X	CAGL0M03465g	YNR002C	1	-0.36667	-0.514558	0.558965	0.315377	a
GENE571X	CAGL0K02629g		1	-0.361574	-0.520739	0.553924	0.321502	a
GENE603X	CAGL0K08030g	YPR091C	1	-0.370352	-0.505224	0.581774	0.286915	a
GENE358X	CAGL0G09999g	YPR185W	1	-0.300113	-0.577602	0.559375	0.311454	a
GENE354X	CAGL0G09020g	YPL203W	1	-0.315869	-0.561165	0.57004	0.300108	a
GENE450X	CAGL0I04620g	YBR042C	1	-0.308122	-0.568458	0.568822	0.300871	a
GENE767X	CAGL0M12969g	YIL077C	1	-0.332136	-0.550004	0.550884	0.324369	a
GENE522X	CAGL0J06820g	YPL123C	1	-0.249635	-0.616311	0.575017	0.284043	a
GENE34X	CAGL0B01078g	YLR177W	1	-0.544557	-0.290597	0.539774	0.288494	a
GENE158X	CAGL0D03894g	YHR033W	1	-0.551733	-0.273258	0.554628	0.263477	a
GENE457X	CAGL0I05896g	YJL141C	1	-0.553738	-0.265881	0.563768	0.248965	a
GENE470X	CAGL0I08305g	YER024W	1	-0.588116	-0.217574	0.522822	0.275981	a
GENE336X	CAGL0G05830g	YHR146W	1	-0.572353	-0.247377	0.522908	0.289936	a
GENE488X	CAGL0J00803g	YJL042W	1	-0.569995	-0.254268	0.513081	0.304296	a
GENE587X	CAGL0K06105g	YLR267W	1	-0.570276	-0.253872	0.512651	0.304612	a
GENE370X	CAGL0H00781g	YPL247C	1	-0.495752	-0.365097	0.538342	0.31562	a
GENE253X	CAGL0I07359g	YOL108C	1	-0.513641	-0.342918	0.521788	0.327884	a
GENE487X	CAGL0J00583g	YHR028C	1	-0.514868	-0.341214	0.521295	0.3279	a
GENE134X	CAGL0D00154g		1	-0.55024	-0.294087	0.462545	0.374896	a
GENE265X	CAGL0F04895g	YPR160W	1	-0.564299	-0.270887	0.469497	0.358803	a
GENE776X	CAGL0M13585g	YMR293C	1	-0.564856	-0.27091	0.449551	0.379329	a
GENE261X	CAGL0F04719g	YLR258W	1	-0.528904	-0.325554	0.483147	0.364424	a
GENE574X	CAGL0K02915g	YHR002W	1	-0.547229	-0.296746	0.489076	0.348014	a
GENE356X	CAGL0G09064g	YPL201C	1	-0.656131	-0.069973	0.484661	0.234558	a
GENE243X	CAGL0G04433g	YJL108C	1	-0.64175	-0.119944	0.45129	0.303518	a
GENE630X	CAGL0L00957g		1	-0.618317	-0.171104	0.461507	0.321028	a
GENE75X	CAGL0C01793g		1	-0.612632	-0.17327	0.33288	0.446137	a
GENE665X	CAGL0L06820g	YDL079C	1	-0.607035	-0.190653	0.365217	0.425585	a
GENE633X	CAGL0L01551g	YML052W	1	-0.648742	-0.106226	0.376977	0.371105	a
GENE681X	CAGL0L08932g	YPL004C	1	-0.637571	-0.12966	0.364938	0.395407	a
GENE251X	CAGL0F03267g	YHR080C	1	-0.491543	-0.329995	0.237459	0.577193	a
GENE425X	CAGL0H10010g		1	-0.518228	-0.290994	0.232358	0.569978	a
GENE480X	CAGL0I10494g	YGR131W	1	-0.478548	-0.326144	0.189999	0.607807	a
GENE274X	CAGL0F06061g	YMR041C	1	-0.509968	-0.3381	0.336839	0.504343	a
GENE382X	CAGL0H02387g	YMR261C	1	-0.524017	-0.320669	0.345992	0.491808	a
GENE81X	CAGL0C02827g	YOR264W	1	-0.535473	-0.299023	0.325779	0.501831	a
GENE371X	CAGL0H01177g	YDR284C	1	-0.525508	-0.308108	0.307186	0.519545	a
GENE538X	CAGL0J09306g	YDL128W	1	-0.518764	-0.318543	0.310057	0.520365	a
GENE379X	CAGL0H02123g	YHR086W	1	-0.499812	-0.344798	0.310724	0.527	a
GENE704X	CAGL0L12914g	YKL050C	1	-0.494508	-0.347996	0.297925	0.537693	a
GENE308X	CAGL0G02211g	YKR082W	1	-0.574907	-0.239955	0.333892	0.474084	a
GENE282X	CAGL0F07579g	YKL096W	1	-0.555214	-0.262491	0.302781	0.508037	a
GENE701X	CAGL0L12254g	YLR089C	1	-0.548482	-0.258021	0.260895	0.538722	a
GENE357X	CAGL0G09977g	YPR184W	1	-0.475064	-0.396451	0.402255	0.462375	a
GENE250X	CAGL0F02717g	YDR406W	1	-0.490619	-0.372084	0.374166	0.481651	a
GENE481X	CAGL0I10516g	YGR130C	1	-0.487827	-0.376956	0.381203	0.476694	a
GENE155X	CAGL0D03036g	YJR001W	1	-0.499329	-0.366869	0.421428	0.437884	a
GENE301X	CAGL0G01386g	YNL047C	1	-0.5147	-0.346468	0.431062	0.42322	a
GENE723X	CAGL0M05445g	YBR203W	1	-0.510902	-0.350786	0.418074	0.436729	a
GENE167X	CAGL0D04972g	YPR140W	1	-0.435454	-0.444373	0.528534	0.344407	a
GENE600X	CAGL0K07480g	YKL127W	1	-0.461617	-0.416254	0.495333	0.375651	a
GENE392X	CAGL0H04125g	YML086C	1	-0.420431	-0.463952	0.423768	0.453729	a
GENE143X	CAGL0D01782g	YGL197W	1	-0.429959	-0.455046	0.458803	0.419316	a
GENE733X	CAGL0M06853g	YNL026W	1	-0.419863	-0.466085	0.445595	0.433467	a
GENE127X	CAGL0C04587g	YJR098C	1	-0.459962	-0.418949	0.444761	0.427263	a
GENE482X	CAGL0J00105g		1	-0.456122	-0.423582	0.443428	0.429389	a
GENE454X	CAGL0I05632g	YNR013C	1	-0.45015	-0.429402	0.423172	0.449495	a
GENE634X	CAGL0L01925g	YKL035W	1	-0.448093	-0.432181	0.426903	0.446485	a
GENE599X	CAGL0K07337g		1	-0.460804	-0.418309	0.471312	0.400916	a
GENE501X	CAGL0J03080g	YER067W	1	-0.447636	-0.434371	0.466238	0.408884	a
GENE698X	CAGL0L11440g	YML072C	1	-0.454673	-0.425847	0.460532	0.413102	a
GENE189X	CAGL0E01705g	YOL126C	1	-0.387786	-0.497237	0.402947	0.47519	a
GENE771X	CAGL0M13255g	YKL065C	1	-0.385224	-0.502682	0.430028	0.450993	a
GENE459X	CAGL0I05962g	YJL146W	1	-0.441664	-0.433808	0.379674	0.488912	a
GENE333X	CAGL0G05698g	YDL215C	1	-0.407929	-0.47128	0.374578	0.497746	a
GENE759X	CAGL0M11748g	YLR113W	1	-0.407032	-0.473118	0.379554	0.49371	a
GENE606X	CAGL0K08844g	YHL021C	1	-0.396172	-0.480718	0.35687	0.513133	a
GENE61X	CAGL0B04917g	YLR174W	1	-0.462047	-0.207678	0.749947		a
GENE86X	CAGL0H06633g		1	-0.45156	-0.222568	0.75435		a
GENE206X	CAGL0E03674g		1	-0.450151	-0.224541		0.697569	a
GENE226X	CAGL0E05984g	YPL223C	1	-0.530793	-0.099498	0.710513		a
GENE447X	CAGL0I04048g		1	-0.530968	-0.099194		0.653039	a
GENE179X	CAGL0E00132g		1	-0.340319	-0.361967		0.725163	a
GENE648X	CAGL0L04400g	YOR162C	1	-0.334956	-0.367973		0.725806	a
GENE458X	CAGL0I05934g	YJL144W	1	-0.346668	-0.354782		0.724326	a
GENE560X	CAGL0K00891g	YGR205W	1	-0.346853	-0.354571		0.724301	a
GENE378X	CAGL0H02101g	YHR087W	1	-0.36076	-0.338538		0.722175	a
GENE682X	CAGL0L09251g	YPR005C	1	-0.356017	-0.344052		0.722946	a
GENE655X	CAGL0L05720g	YJL132W	1	-0.357226	-0.342651		0.722754	a
GENE774X	CAGL0M13321g	YHR181W	1	-0.35709	-0.342809	0.780121		a
GENE10X	CAGL0A02211g	YDR342C	1	-0.684611	0.220313	0.478131	-0.020718	f
GENE91X	CAGL0I01980g	YHR155W	1	-0.709448	0.280431	0.385011	0.03712	f
GENE567X	CAGL0K02277g	YER124C	1	-0.697606	0.270205	0.424937	-0.004422	f
GENE26X	CAGL0A04829g	YFR053C	1	-0.698016	0.454092	0.205971	0.031066	f
GENE364X	CAGL0H00110g		1	-0.705339	0.383306	0.302691	0.012455	f
GENE556X	CAGL0K00110g		1	-0.672509	0.477825	0.266922	-0.079123	f
GENE683X	CAGL0L09383g	YPR009W	1	-0.627939	0.516606	0.296668	-0.192221	f
GENE545X	CAGL0J10560g	YDR439W	1	-0.593617	0.355093	0.503647	-0.272008	f
GENE11X	CAGL0A02233g	YDR343C	1	-0.716479	0.178552	0.199286	0.331754	f
GENE128X	CAGL0C04785g	YJR115W	1	-0.686795	0.017348	0.274857	0.387704	f
GENE73X	CAGL0C01397g	YIL107C	1	-0.706111	0.071692	0.318979	0.308554	f
GENE259X	CAGL0K05269g	YPR031W	1	-0.720785	0.1511	0.302057	0.260742	f
GENE328X	CAGL0G05335g	YDR074W	1	-0.709177	0.094258	0.383913	0.224121	f
GENE215X	CAGL0E04774g	YDR222W	1	-0.678832	0.381203	0.377852		f
GENE510X	CAGL0J04466g	YLR414C	1	-0.678828	0.378212	0.380838		f
GENE663X	CAGL0L11638g		1	-0.678714	0.392577		0.309013	f
GENE40X	CAGL0B01875g	YDR119W-A	1	-0.667633	0.258252	0.489603		f
GENE618X	CAGL0M11506g	YLR100W	1	-0.66723	0.255985		0.434122	f
GENE670X	CAGL0I08943g	YFR023W	1	-0.670965	0.278707		0.415135	f
GENE737X	CAGL0M07920g	YLR044C	1	-0.671673	0.28355	0.468345		f
GENE76X	CAGL0C02211g		1	-0.68218	0.323746	-0.013095	0.364643	f
GENE111X	CAGL0K10604g	YFR014C	1	-0.667453	0.297476	-0.045594	0.408685	f
GENE422X	CAGL0J11242g	YNL180C	1	-0.672718	0.291138		0.404457	f
GENE213X	CAGL0E04554g		1	-0.706416	0.268722	0.086438	0.34437	f
GENE257X	CAGL0F03883g	YMR215W	1	-0.664666	0.504636		0.182906	f
GENE666X	CAGL0J02706g	YER044C-A	1	-0.666909	0.495009		0.194777	f
GENE520X	CAGL0L11506g	YML075C	1	-0.672039	0.468201		0.226714	f
GENE720X	CAGL0M03377g	YEL011W	1	-0.672381	0.466059		0.229199	f
GENE617X	CAGL0H08459g	YBR096W	1	-0.674114	0.454126		0.242865	f
GENE675X	CAGL0J08547g		1	-0.673752	0.45679		0.239839	f
GENE608X	CAGL0C05335g	YOL067C	1	-0.678279	0.406336		0.294819	f
GENE565X	CAGL0E05368g	YOR334W	1	-0.67801	0.4119		0.288986	f
GENE678X	CAGL0K04279g	YGR049W	1	-0.678081	0.410532		0.290426	f
GENE722X	CAGL0M04499g	YLR142W	1	-0.671216	0.397573	-0.051595	0.318352	f
GENE725X	CAGL0A04631g	YBL081W	1	-0.676935	0.427801		0.272011	f
GENE755X	CAGL0K05819g	YDR514C	1	-0.67606	0.43741		0.261527	f

## Sheet:  a (upregulated)
GOID	GO_term	Cluster frequency	Background frequency	Corrected P-value	False discovery rate	Gene(s) annotated to the term	Directly Annotated GOID List
6112	energy reserve metabolic process	13 out of 307 genes, 4.2%	18 out of 5615 background genes, 0.3%	1.92e-10	0	CAGL0F02255g:CAGL0F04719g:CAGL0F04895g:CAGL0G02717g:GDB1:CAGL0H02695g:CAGL0H04037g:CAGL0J03080g:CAGL0K03421g:PGM1:CAGL0K10626g:UGP1:CAGL0M12551g	7094:32516:5992:5977:32515:6112:9408:1900180:51156:6873:51321:5980:6874:19388:6078:19255:5978:30003:6011:35308
44262	cellular carbohydrate metabolic process	24 out of 307 genes, 7.8%	79 out of 5615 background genes, 1.4%	1.46e-09	0	CAGL0E05654g:CAGL0F01111g:CAGL0F02255g:CAGL0F04719g:CAGL0F04895g:CAGL0G02717g:CAGL0G03883g:CAGL0G09020g:CAGL0G09064g:GDB1:CAGL0H02387g:CAGL0H02695g:CIT1:CAGL0H04037g:INO4:CAGL0J06468g:TPS1:CAGL0K03421g:PGM1:CAGL0K10626g:UGP1:MLS1:CAGL0L11374g:NTH1	6021:43936:2000766:32516:61610:19538:34478:44262:45944:433:51156:6099:46356:6078:5978:71852:6468:70370:9062:45733:34605:43455:1900180:1900760:51321:6873:19563:6114:31505:10607:15976:19255:10468:43335:6011:9847:30437:35308:70414:7094:6101:7186:70413:5977:34975:19933:32515:6071:46827:71470:7265:19388:42026:51085:5993:10737:6020:30003:45721:35617:34599:6097:5992:8654:1403:71218:71465:6606:9408:46475…
5977	glycogen metabolic process	11 out of 307 genes, 3.6%	16 out of 5615 background genes, 0.3%	3.54e-08	0	CAGL0F02255g:CAGL0F04719g:CAGL0F04895g:CAGL0G02717g:GDB1:CAGL0H02695g:CAGL0H04037g:CAGL0K03421g:PGM1:CAGL0K10626g:UGP1	32516:51156:6078:5978:1900180:51321:6873:19255:6011:35308:7094:5977:32515:19388:30003:5992:9408:5980:6874
5975	carbohydrate metabolic process	32 out of 307 genes, 10.4%	160 out of 5615 background genes, 2.8%	6.62e-08	0	CAGL0E01705g:CAGL0E05654g:GLK1:CAGL0F01111g:CAGL0F02255g:CAGL0F04719g:CAGL0F04895g:PYC1:CAGL0G02717g:CAGL0G03883g:CAGL0G09020g:CAGL0G09064g:GDB1:CAGL0H02387g:CAGL0H02695g:CIT1:CAGL0H04037g:PCK1:CAGL0I04048g:INO4:CAGL0J06468g:TPS1:CAGL0K03421g:CAGL0K04235g:PGM1:CAGL0K10626g:UGP1:MLS1:CAGL0L10582g:CAGL0L11374g:NTH1:CAGL0M10956g	6021:43936:2000766:32516:61610:19538:5975:34478:44262:45944:433:51156:6099:46356:6078:5978:71852:6468:70370:16558:9062:42149:6094:45733:34605:43455:1900180:1900760:51321:6873:19563:6114:31505:10607:15976:19255:10468:43335:6011:9847:30437:6090:35308:70414:6101:7094:70413:7186:19933:34975:5977:32515:46827:6071:71470:7265:9311:19388:51085:42026:10737:5993:6020:30003:45721:35617:34599:6097:5992:8654:…
15980	energy derivation by oxidation of organic compounds	23 out of 307 genes, 7.5%	94 out of 5615 background genes, 1.7%	5.6e-07	0	CAGL0D04972g:CAGL0E01705g:CAGL0F02255g:CAGL0F04719g:CAGL0F04851g:CAGL0F04895g:CAGL0F07513g:LSC2:IDH1:CAGL0G02717g:KGD1:GDB1:CAGL0H02695g:CIT1:CAGL0H04037g:IDH2:CAGL0J03080g:CAGL0K03421g:PGM1:CAGL0K10626g:CAGL0L00649g:UGP1:CAGL0M12551g	9060:32516:44262:51156:6099:97250:46356:6078:6102:32048:5978:16558:6094:8152:1900180:51321:6873:19654:19255:6085:6011:35308:6101:7094:5977:32515:6112:35965:7007:16071:19388:30003:6104:16573:5992:8654:9408:5980:19427:6874:6108:42775
6091	generation of precursor metabolites and energy	26 out of 307 genes, 8.5%	125 out of 5615 background genes, 2.2%	1.84e-06	0	CAGL0D04972g:ALD4:CAGL0E01705g:CAGL0F02255g:CAGL0F04719g:CAGL0F04851g:CAGL0F04895g:CAGL0F07513g:LSC2:IDH1:CAGL0G02717g:KGD1:GDB1:CAGL0H02695g:CIT1:CAGL0H04037g:IDH2:CAGL0J03080g:CAGL0K03421g:CAGL0K04235g:PGM1:CAGL0K10626g:CAGL0L00649g:UGP1:CAGL0M10956g:CAGL0M12551g	9060:32516:5975:44262:51156:6099:97250:46356:6078:6102:32048:5978:6067:16558:6094:8152:1900180:51321:6873:6740:19413:19654:19255:6085:6011:6090:35308:6101:7094:5977:32515:6112:35965:7007:16071:19388:30003:34599:6104:16573:5992:8654:6098:9408:5980:6409:19427:6874:6108:42775
16051	carbohydrate biosynthetic process	15 out of 307 genes, 4.9%	43 out of 5615 background genes, 0.8%	2.95e-06	0	CAGL0E01705g:CAGL0F04719g:PYC1:CAGL0G09064g:GDB1:CAGL0H02387g:CAGL0H02695g:PCK1:INO4:CAGL0J06468g:TPS1:CAGL0K03421g:PGM1:CAGL0K10626g:UGP1	6021:44262:45944:51156:6099:6078:5978:16558:6094:34605:6114:15976:19255:10468:6011:30437:6090:70413:71470:19388:30003:34599:5992:8654:71465:1900118:5980:6874:6108
5978	glycogen biosynthetic process	7 out of 307 genes, 2.3%	8 out of 5615 background genes, 0.1%	9.86e-06	0	CAGL0F04719g:GDB1:CAGL0H02695g:CAGL0K03421g:PGM1:CAGL0K10626g:UGP1	51156:6078:5978:19255:6011:19388:30003:5992:5980:6874
9311	oligosaccharide metabolic process	10 out of 307 genes, 3.3%	20 out of 5615 background genes, 0.4%	2.21e-05	0	CAGL0G03883g:CAGL0G09020g:CAGL0H02387g:CAGL0J06468g:TPS1:CAGL0K03421g:PGM1:UGP1:CAGL0L10582g:NTH1	43936:2000766:19538:44262:433:51156:6078:5978:71852:6468:70370:34605:43455:1900760:31505:10607:19255:43335:6011:9847:30437:70414:70413:7186:19933:34975:46827:71470:7265:9311:19388:51085:42026:10737:5993:30003:45721:35617:34599:5992:1403:71218:71465:1900118:10515:45014:6874
5984	disaccharide metabolic process	9 out of 307 genes, 2.9%	16 out of 5615 background genes, 0.3%	2.99e-05	0	CAGL0G03883g:CAGL0G09020g:CAGL0H02387g:CAGL0J06468g:TPS1:CAGL0K03421g:PGM1:UGP1:NTH1	43936:2000766:19538:44262:433:51156:6078:5978:71852:6468:70370:34605:43455:1900760:31505:10607:19255:43335:6011:9847:30437:70414:70413:7186:19933:34975:46827:71470:7265:19388:51085:42026:10737:5993:30003:45721:35617:34599:5992:1403:71218:71465:1900118:10515:45014:6874
5991	trehalose metabolic process	9 out of 307 genes, 2.9%	16 out of 5615 background genes, 0.3%	2.99e-05	0	CAGL0G03883g:CAGL0G09020g:CAGL0H02387g:CAGL0J06468g:TPS1:CAGL0K03421g:PGM1:UGP1:NTH1	43936:2000766:19538:44262:433:51156:6078:5978:71852:6468:70370:34605:43455:1900760:31505:10607:19255:43335:6011:9847:30437:70414:70413:7186:19933:34975:46827:71470:7265:19388:51085:42026:10737:5993:30003:45721:35617:34599:5992:1403:71218:71465:1900118:10515:45014:6874
34637	cellular carbohydrate biosynthetic process	12 out of 307 genes, 3.9%	33 out of 5615 background genes, 0.6%	6.85e-05	0	CAGL0F04719g:CAGL0G09064g:GDB1:CAGL0H02387g:CAGL0H02695g:INO4:CAGL0J06468g:TPS1:CAGL0K03421g:PGM1:CAGL0K10626g:UGP1	6021:44262:45944:51156:6078:5978:34605:6114:19255:10468:6011:30437:70413:71470:19388:30003:34599:5992:8654:71465:1900118:5980:6874
46351	disaccharide biosynthetic process	6 out of 307 genes, 2.0%	7 out of 5615 background genes, 0.1%	0.00016	0	CAGL0H02387g:CAGL0J06468g:TPS1:CAGL0K03421g:PGM1:UGP1	44262:51156:6078:5978:34605:19255:6011:30437:70413:71470:19388:30003:34599:5992:71465:1900118:6874
5992	trehalose biosynthetic process	6 out of 307 genes, 2.0%	7 out of 5615 background genes, 0.1%	0.00016	0	CAGL0H02387g:CAGL0J06468g:TPS1:CAGL0K03421g:PGM1:UGP1	44262:51156:6078:5978:34605:19255:6011:30437:70413:71470:19388:30003:34599:5992:71465:1900118:6874
9312	oligosaccharide biosynthetic process	6 out of 307 genes, 2.0%	7 out of 5615 background genes, 0.1%	0.00016	0	CAGL0H02387g:CAGL0J06468g:TPS1:CAGL0K03421g:PGM1:UGP1	44262:51156:6078:5978:34605:19255:6011:30437:70413:71470:19388:30003:34599:5992:71465:1900118:6874
44042	glucan metabolic process	11 out of 307 genes, 3.6%	32 out of 5615 background genes, 0.6%	0.00047	0	CAGL0F02255g:CAGL0F04719g:CAGL0F04895g:CAGL0G02717g:GDB1:CAGL0H02695g:CAGL0H04037g:CAGL0K03421g:PGM1:CAGL0K10626g:UGP1	32516:51156:6078:5978:1900180:51321:6873:19255:6011:35308:7094:5977:32515:19388:30003:5992:9408:5980:6874
6073	cellular glucan metabolic process	11 out of 307 genes, 3.6%	32 out of 5615 background genes, 0.6%	0.00047	0	CAGL0F02255g:CAGL0F04719g:CAGL0F04895g:CAGL0G02717g:GDB1:CAGL0H02695g:CAGL0H04037g:CAGL0K03421g:PGM1:CAGL0K10626g:UGP1	32516:51156:6078:5978:1900180:51321:6873:19255:6011:35308:7094:5977:32515:19388:30003:5992:9408:5980:6874
44264	cellular polysaccharide metabolic process	11 out of 307 genes, 3.6%	35 out of 5615 background genes, 0.6%	0.00132	0	CAGL0F02255g:CAGL0F04719g:CAGL0F04895g:CAGL0G02717g:GDB1:CAGL0H02695g:CAGL0H04037g:CAGL0K03421g:PGM1:CAGL0K10626g:UGP1	32516:51156:6078:5978:1900180:51321:6873:19255:6011:35308:7094:5977:32515:19388:30003:5992:9408:5980:6874
70941	eisosome assembly	6 out of 307 genes, 2.0%	9 out of 5615 background genes, 0.2%	0.00175	0	CAGL0G01386g:CAGL0G02827g:PIL1:CAGL0I10494g:CAGL0L08448g:LSP1	30036:1933:9306:16197:30950:72659:60237:51017:31929:61091:7009:97446:70941:1558:8104:6897:9408:6469:90155
5976	polysaccharide metabolic process	11 out of 307 genes, 3.6%	36 out of 5615 background genes, 0.6%	0.00181	0	CAGL0F02255g:CAGL0F04719g:CAGL0F04895g:CAGL0G02717g:GDB1:CAGL0H02695g:CAGL0H04037g:CAGL0K03421g:PGM1:CAGL0K10626g:UGP1	32516:51156:6078:5978:1900180:51321:6873:19255:6011:35308:7094:5977:32515:19388:30003:5992:9408:5980:6874
6083	acetate metabolic process	7 out of 307 genes, 2.3%	14 out of 5615 background genes, 0.2%	0.00317	0	CAGL0C05027g:ALD4:CAGL0J04268g:CAGL0J11836g:CAGL0L00649g:MLS1:CAGL0M09020g	9437:15744:6084:19679:55085:15741:6067:9062:45733:6740:19413:19654:15976:6083:6085:6090:6097:16573:19427
71462	cellular response to water stimulus	5 out of 307 genes, 1.6%	8 out of 5615 background genes, 0.1%	0.02184	0	CAGL0F08745g:CAGL0I05934g:TPS1:NTH1:MSN4	61405:36278:44262:45944:61407:71468:61408:6338:61422:34605:30437:70413:61411:71470:61410:61409:61402:42631:61403:5993:34599:61395:5992:71465:1900118:120174:6357:61406:61412
9415	response to water	5 out of 307 genes, 1.6%	8 out of 5615 background genes, 0.1%	0.02184	0	CAGL0F08745g:CAGL0I05934g:TPS1:NTH1:MSN4	61405:36278:44262:45944:61407:71468:61408:6338:61422:34605:30437:70413:61411:71470:61410:61409:61402:42631:61403:5993:34599:61395:5992:71465:1900118:120174:6357:61406:61412
44281	small molecule metabolic process	53 out of 307 genes, 17.3%	561 out of 5615 background genes, 10.0%	0.03471	0	CAGL0A01089g:CAGL0A03366g:CAGL0A03740g:IDP2:CAGL0C05027g:CAGL0D00198g:PRO1:CAGL0D03982g:CAGL0D04026g:MET15:ALD4:CAGL0E01705g:CAGL0E05654g:CAGL0E06380g:PRO2:CAGL0F01111g:PYC1:CAGL0F07777g:LSC2:CAGL0G01430g:IDH1:GDH2:PHM3:CAGL0G09064g:CAGL0H02893g:CIT1:PCK1:CAGL0H06787g:CAGL0H09460g:PHO91:IDH2:INO4:CAGL0I08305g:CAGL0J03146g:CAGL0J04268g:CAGL0J11836g:CAGL0K03421g:CAGL0K04235g:PGM1:AAT1:CAGL0K12518g:…	6021:16237:61508:6974:46496:61610:5975:6235:9437:34478:6635:44262:6535:42760:45944:15794:42144:9117:15744:51156:19370:6598:6099:6084:6631:19679:55085:15937:46356:6078:6102:15741:5978:6067:19346:6520:7034:16558:6537:9062:6094:6241:6260:45733:70681:44255:6807:10133:6555:6066:6165:19563:6740:6114:19413:19654:6083:15976:6814:19255:10468:7029:6085:6188:6011:51211:6090:34079:6536:1676:6101:19265:71590:…
44242	cellular lipid catabolic process	9 out of 307 genes, 2.9%	34 out of 5615 background genes, 0.6%	0.05713	0.0024	CAGL0A03740g:CAGL0E05654g:CAGL0H06787g:PLB1:CAGL0J11836g:CAGL0L02167g:MLS1:CAGL0L08514g:CAGL0M09020g	9437:34478:6635:42760:15744:55085:6650:15741:9395:9062:45733:44255:15976:19433:6071:36151:42758:6097:46475
16042	lipid catabolic process	9 out of 307 genes, 2.9%	35 out of 5615 background genes, 0.6%	0.07326	0.0031	CAGL0A03740g:CAGL0E05654g:CAGL0H06787g:PLB1:CAGL0J11836g:CAGL0L02167g:MLS1:CAGL0L08514g:CAGL0M09020g	9437:34478:6635:42760:15744:55085:6650:15741:9395:9062:45733:44255:15976:19433:6071:36151:42758:6097:46475
9991	response to extracellular stimulus	19 out of 307 genes, 6.2%	132 out of 5615 background genes, 2.4%	0.08184	0.003	CAGL0E04884g:CAGL0F08745g:CAGL0G09020g:PCK1:CAGL0I04048g:YAK1:CAGL0I05934g:TPS1:CAGL0J11836g:CAGL0K06699g:CAGL0L03377g:MLS1:CAGL0L04598g:CAGL0M03025g:CAGL0M03465g:CAGL0M09020g:NTH1:HOG1:MSN4	61405:43936:920:32878:2000766:1990625:33262:5975:36278:9437:31139:19740:2001216:44262:433:45944:61407:71468:15744:61408:55085:45722:6338:15741:61429:6325:71852:6468:6847:51445:43966:9062:42149:6094:10971:45733:7163:71588:61422:34605:2000218:43455:1903715:290:1900760:2001165:10520:10972:31505:10607:61425:15976:31670:9847:6972:30437:7231:1903643:71474:70413:7186:19933:46827:61411:71470:7265:36091:6…

## Sheet: b (upregulated)
GOID	GO_term	Cluster frequency	Background frequency	Corrected P-value	False discovery rate	Gene(s) annotated to the term	Directly Annotated GOID List
16125	sterol metabolic process	11 out of 216 genes, 5.1%	39 out of 5615 background genes, 0.7%	9.92e-05	0	UPC2A:ROX1:CAGL0D05566g:ATF2:ERG11:DAP1:CAGL0H01551g:PDR16:CAGL0K03927g:CAGL0L03828g:ERG2	15914:1901089:8654:45944:34209:42493:7005:9636:6066:6696:8202:16126:15937:6879:35690:43942:8204:16125:2001023:32443
8202	steroid metabolic process	11 out of 216 genes, 5.1%	42 out of 5615 background genes, 0.7%	0.00022	0	UPC2A:ROX1:CAGL0D05566g:ATF2:ERG11:DAP1:CAGL0H01551g:PDR16:CAGL0K03927g:CAGL0L03828g:ERG2	15914:1901089:8654:34209:45944:42493:7005:9636:6066:8202:6696:16126:15937:6879:43942:35690:8204:16125:2001023:32443
16072	rRNA metabolic process	25 out of 216 genes, 11.6%	244 out of 5615 background genes, 4.3%	0.00404	0	NOP8:CAGL0B04587g:CAGL0C05225g:CAGL0D02816g:CAGL0D04180g:CAGL0E02893g:CAGL0E02959g:CAGL0F01551g:CAGL0F03333g:CAGL0F07139g:CAGL0G00374g:CAGL0G10021g:CAGL0H01419g:CAGL0I01826g:CAGL0I02354g:CAGL0I09152g:CAGL0J02376g:CAGL0J03344g:CAGL0J03388g:CAGL0J07458g:CAGL0J09460g:CAGL0M03751g:HHT2:CAGL0M07227g:CAGL0M11836g	45943:71035:6397:6974:6363:43935:6334:2:6383:8380:31454:34475:71050:43629:70481:963:466:71031:34476:42274:463:31123:30490:42791:71039:71046:447:2107:8033:462:70651:71038:1905267:43630:6364:71044:16311:480:9303:71051:467:294:34965:71042:16072:2000234:42273:390:6379:34427:6400:71036:448:42790:472:34415:70911:71037
1901360	organic cyclic compound metabolic process	81 out of 216 genes, 37.5%	1368 out of 5615 background genes, 24.4%	0.00577	0	CAGL0A00847g:CAGL0A02772g:NOP8:CAGL0B04587g:UPC2A:KRE29:CAGL0C05225g:CAGL0D02816g:CAGL0D02860g:CAGL0D03278g:CAGL0D04180g:ROX1:CAGL0D05566g:ATF2:CAGL0E01903g:CAGL0E01925g:CAGL0E02893g:CAGL0E02959g:CAGL0E04246g:ERG11:CAGL0E05434g:CAGL0E05566g:CAGL0F01551g:CAGL0F03333g:DAP1:CAGL0F07139g:CAGL0F08261g:CAGL0F09009g:CAGL0G00374g:CAGL0G06116g:CAGL0G07128g:CAGL0G10021g:CAGL0G10109g:CAGL0H01419g:CAGL0H0155…	398:6096:6397:1902660:9116:6363:6974:32056:32889:31454:6361:71050:43629:16074:45944:9231:30491:42274:6281:463:16126:71475:42797:6168:45292:6338:43687:722:753:42254:71038:1905267:15914:492:30541:45461:294:8152:350:10224:34427:6747:71036:724:43942:43248:32443:71035:6360:61806:9398:289:6368:6334:389:19933:2:6383:6312:16567:6511:70481:6696:15671:7076:32392:34476:31123:6311:6355:30490:6351:348:8204:21…
16126	sterol biosynthetic process	8 out of 216 genes, 3.7%	30 out of 5615 background genes, 0.5%	0.00856	0.008	UPC2A:ROX1:ERG11:DAP1:PDR16:CAGL0K03927g:CAGL0L03828g:ERG2	45944:16126:15914:43942:32443:6696:8654:6879:7005:42493:35690
6694	steroid biosynthetic process	8 out of 216 genes, 3.7%	32 out of 5615 background genes, 0.6%	0.01439	0.0067	UPC2A:ROX1:ERG11:DAP1:PDR16:CAGL0K03927g:CAGL0L03828g:ERG2	45944:16126:15914:43942:32443:6696:8654:6879:7005:42493:35690
34660	ncRNA metabolic process	33 out of 216 genes, 15.3%	405 out of 5615 background genes, 7.2%	0.01788	0.0057	CAGL0A00847g:NOP8:CAGL0B04587g:CAGL0C05225g:CAGL0D02816g:CAGL0D04180g:CAGL0E01903g:CAGL0E01925g:CAGL0E02893g:CAGL0E02959g:CAGL0F01551g:CAGL0F03333g:CAGL0F07139g:CAGL0F09009g:CAGL0G00374g:CAGL0G10021g:CAGL0G10109g:CAGL0H01419g:CAGL0I01826g:CAGL0I02354g:CAGL0I09152g:CAGL0J01023g:CAGL0J02376g:CAGL0J03344g:CAGL0J03388g:CAGL0J07458g:CAGL0J09460g:CAGL0L03872g:CAGL0M03091g:CAGL0M03751g:HHT2:CAGL0M07227g…	6397:6974:6363:32056:31454:71050:43629:16074:42274:463:42797:42254:71038:1905267:492:294:34427:71036:71035:6360:6334:2:6383:70481:34476:31123:30490:30488:71044:2100:71042:2000234:42273:448:70911:45943:43935:8380:963:42791:71039:447:2107:462:480:16311:6388:9303:71051:467:36498:6400:34415:71037:34475:466:71031:71046:8033:70651:43630:6364:34965:16072:390:6379:472:42790
16128	phytosteroid metabolic process	7 out of 216 genes, 3.2%	27 out of 5615 background genes, 0.5%	0.03756	0.0125	UPC2A:ROX1:ERG11:DAP1:CAGL0H01551g:CAGL0K03927g:ERG2	45944:32443:6696:8204:6879:15937:2001023:7005:35690
44107	cellular alcohol metabolic process	7 out of 216 genes, 3.2%	27 out of 5615 background genes, 0.5%	0.03756	0.0111	UPC2A:ROX1:ERG11:DAP1:CAGL0H01551g:CAGL0K03927g:ERG2	45944:32443:6696:8204:6879:15937:2001023:7005:35690
8204	ergosterol metabolic process	7 out of 216 genes, 3.2%	27 out of 5615 background genes, 0.5%	0.03756	0.01	UPC2A:ROX1:ERG11:DAP1:CAGL0H01551g:CAGL0K03927g:ERG2	45944:32443:6696:8204:6879:15937:2001023:7005:35690
16070	RNA metabolic process	50 out of 216 genes, 23.1%	773 out of 5615 background genes, 13.8%	0.07116	0.0109	CAGL0A00847g:CAGL0A02772g:NOP8:CAGL0B04587g:CAGL0C05225g:CAGL0D02816g:CAGL0D03278g:CAGL0D04180g:CAGL0E01903g:CAGL0E01925g:CAGL0E02893g:CAGL0E02959g:CAGL0E05434g:CAGL0E05566g:CAGL0F01551g:CAGL0F03333g:CAGL0F07139g:CAGL0F09009g:CAGL0G00374g:CAGL0G10021g:CAGL0G10109g:CAGL0H01419g:CAGL0H04213g:CAGL0H08866g:CAGL0I01826g:CAGL0I02354g:CAGL0I09152g:CAGL0I09900g:CAGL0J01023g:CAGL0J02376g:CAGL0J03344g:CAGL…	398:6397:6974:6363:32056:31454:6361:71050:43629:45944:16074:42274:463:71475:42797:45292:43687:753:42254:71038:1905267:492:294:350:34427:71036:43248:71035:6360:289:6368:6334:389:2:6383:16567:6511:70481:34476:31123:30490:6355:6351:348:2183:30488:71044:2100:71042:2000234:42273:9063:956:448:70911:45943:51123:43935:51131:6413:8380:45893:32968:963:1901195:42791:71039:447:2107:462:480:16311:6388:9303:71…

## Sheet: c (downregulated)
GOID	GO_term	Cluster frequency	Background frequency	Corrected P-value	False discovery rate	Gene(s) annotated to the term	Directly Annotated GOID List
2098	tRNA wobble uridine modification	9 out of 159 genes, 5.7%	25 out of 5615 background genes, 0.4%	6.88e-06	0	CAGL0A04499g:CAGL0H03091g:CAGL0H05863g:CAGL0J02112g:CAGL0J04048g:CAGL0K09416g:CAGL0L04026g:CAGL0M08646g:CAGL0M13959g	7124:2143:2926:6357:32447:6879:1403:97428:16226:2098:17183:140018
2097	tRNA wobble base modification	9 out of 159 genes, 5.7%	26 out of 5615 background genes, 0.5%	1.02e-05	0	CAGL0A04499g:CAGL0H03091g:CAGL0H05863g:CAGL0J02112g:CAGL0J04048g:CAGL0K09416g:CAGL0L04026g:CAGL0M08646g:CAGL0M13959g	7124:2143:2926:32447:6357:6879:1403:97428:16226:140018:17183:2098
16226	iron-sulfur cluster assembly	7 out of 159 genes, 4.4%	19 out of 5615 background genes, 0.3%	0.00025	0	CAGL0G01947g:CAGL0H03091g:CAGL0J02112g:CAGL0J02794g:CAGL0J04048g:CAGL0J07590g:CAGL0L13046g	1901299:6879:6915:16226:2098:45019
31163	metallo-sulfur cluster assembly	7 out of 159 genes, 4.4%	19 out of 5615 background genes, 0.3%	0.00025	0	CAGL0G01947g:CAGL0H03091g:CAGL0J02112g:CAGL0J02794g:CAGL0J04048g:CAGL0J07590g:CAGL0L13046g	1901299:6879:6915:16226:2098:45019
34470	ncRNA processing	25 out of 159 genes, 15.7%	305 out of 5615 background genes, 5.4%	0.00059	0	CAGL0A04499g:CAGL0C03784g:CAGL0E02343g:CAGL0E02717g:CAGL0G07535g:CAGL0H03091g:CAGL0H05863g:CAGL0J01045g:CAGL0J02112g:CAGL0J04048g:CAGL0J10010g:CAGL0J10252g:CAGL0K02211g:CAGL0K02233g:CAGL0K03993g:CAGL0K05049g:CAGL0K09284g:CAGL0K09416g:CAGL0L03806g:CAGL0L04026g:CAGL0L07678g:CAGL0M08646g:CAGL0M09845g:CAGL0M11110g:CAGL0M13959g	2143:920:32447:6413:34227:97428:42255:55:466:1682:463:42274:30490:2926:447:8033:462:2098:140018:7124:1905267:6364:30488:480:294:154:1403:34965:17183:42273:30010:6357:472:6879:16226
34660	ncRNA metabolic process	29 out of 159 genes, 18.2%	405 out of 5615 background genes, 7.2%	0.00123	0	CAGL0A04499g:CAGL0C03784g:CAGL0E01155g:CAGL0E02343g:CAGL0E02717g:CAGL0E05478g:CAGL0G07535g:CAGL0H03091g:CAGL0H05863g:CAGL0I06006g:CAGL0I08723g:CAGL0J01045g:CAGL0J02112g:CAGL0J04048g:CAGL0J10010g:CAGL0J10252g:CAGL0K02211g:CAGL0K02233g:CAGL0K03993g:CAGL0K05049g:CAGL0K09284g:CAGL0K09416g:CAGL0L03806g:CAGL0L04026g:CAGL0L07678g:CAGL0M08646g:CAGL0M09845g:CAGL0M11110g:CAGL0M13959g	2143:920:6360:6431:32447:6413:34227:97428:42255:55:466:1682:463:42274:2926:30490:447:8033:462:140018:2098:7124:1905267:30488:6364:480:294:154:1403:34965:17183:42273:30010:6357:472:42790:6879:16226:6362
6400	tRNA modification	11 out of 159 genes, 6.9%	70 out of 5615 background genes, 1.2%	0.0018	0	CAGL0A04499g:CAGL0C03784g:CAGL0H03091g:CAGL0H05863g:CAGL0J02112g:CAGL0J04048g:CAGL0J10010g:CAGL0K09416g:CAGL0L04026g:CAGL0M08646g:CAGL0M13959g	2143:32447:6413:34227:97428:2926:140018:2098:7124:30488:1403:17183:6357:6879:16226
8033	tRNA processing	13 out of 159 genes, 8.2%	103 out of 5615 background genes, 1.8%	0.00288	0	CAGL0A04499g:CAGL0C03784g:CAGL0H03091g:CAGL0H05863g:CAGL0J02112g:CAGL0J04048g:CAGL0J10010g:CAGL0K03993g:CAGL0K05049g:CAGL0K09416g:CAGL0L04026g:CAGL0M08646g:CAGL0M13959g	2143:32447:6413:34227:97428:1682:2926:447:8033:140018:2098:7124:1905267:6364:30488:294:1403:34965:17183:6357:6879:16226
9451	RNA modification	12 out of 159 genes, 7.5%	96 out of 5615 background genes, 1.7%	0.00744	0.0044	CAGL0A04499g:CAGL0C03784g:CAGL0H03091g:CAGL0H05863g:CAGL0J02112g:CAGL0J04048g:CAGL0J10010g:CAGL0K09416g:CAGL0L04026g:CAGL0L07678g:CAGL0M08646g:CAGL0M13959g	2143:32447:6413:34227:97428:2926:140018:2098:7124:6364:30488:154:1403:17183:6357:6879:16226

## Sheet: d-f
GOID	GO_term	Cluster frequency	Background frequency	Corrected P-value	False discovery rate	Gene(s) annotated to the term	Directly Annotated GOID List
1904659	glucose transmembrane transport	4 out of 98 genes, 4.1%	8 out of 5615 background genes, 0.1%	0.00211	0.02	HXT6/7:HXT3:CAGL0A04829g:SNF3	6096:10255:6006:46323:1990539:6000:32445:1904659:51156:6013:6002:46835:1678:45835:15761:8645:98708:15755:51594
15749	monosaccharide transmembrane transport	4 out of 98 genes, 4.1%	9 out of 5615 background genes, 0.2%	0.00375	0.01	HXT6/7:HXT3:CAGL0A04829g:SNF3	6096:10255:6006:46323:1990539:6000:32445:1904659:51156:6013:6002:46835:1678:45835:15761:8645:98708:15755:51594
8645	hexose transmembrane transport	4 out of 98 genes, 4.1%	9 out of 5615 background genes, 0.2%	0.00375	0.0067	HXT6/7:HXT3:CAGL0A04829g:SNF3	6096:10255:6006:46323:1990539:6000:32445:1904659:51156:6013:6002:46835:1678:45835:15761:8645:98708:15755:51594
5975	carbohydrate metabolic process	12 out of 98 genes, 12.2%	160 out of 5615 background genes, 2.8%	0.00674	0.005	CAGL0A02904g:CAGL0A04829g:CAGL0C01397g:UTR2:CAGL0E03916g:GPM1:GAS4:TPS2:CAGL0H06699g:ENO1:CAGL0M03377g:MP65	6096:6006:32889:70413:46323:5992:6032:5975:6094:6071:6003:6000:34605:32445:51156:747:6013:5991:6002:46835:31505:1678:6072:15976:30435:6116:5978
34219	carbohydrate transmembrane transport	4 out of 98 genes, 4.1%	12 out of 5615 background genes, 0.2%	0.01416	0.012	HXT6/7:HXT3:CAGL0A04829g:SNF3	6096:10255:6006:46323:1990539:6000:32445:1904659:51156:6013:6002:46835:1678:45835:15761:8645:98708:15755:51594
8643	carbohydrate transport	4 out of 98 genes, 4.1%	12 out of 5615 background genes, 0.2%	0.01416	0.01	HXT6/7:HXT3:CAGL0A04829g:SNF3	6096:10255:6006:46323:1990539:6000:32445:1904659:51156:6013:6002:46835:1678:45835:15761:8645:98708:15755:51594
